# Supplementary material for: Exploring malaria vector diversity on the Amazon Frontier
Source: Malar J. 2018 Sep 27;17:342. doi: 10.1186/s12936-018-2483-2 (PMC6161421; doi:10.1186/s12936-018-2483-2)
Supplement: Supplementary file 2 — Additional file 2. COI sequence data for all collection specimens and references used in this study. [file 12936_2018_2483_MOESM2_ESM.fasta]

>Ny_albertoi_MG07124GU226678
----------TTTATTTTTGGAGCCTGAGCTGGAATAGTCGGAACTTCGTTAAGTATTCT
TATTCGAGCTGAATTAGGACATCCAGGAGCTTTTATTGGAGATGATCAAATTTATAATGT
TATTGTAACTGCTCATGCATTTATTATAATTTTTTTTATAGTTATACCTATTATAATTGG
AGGGTTTGGAAACTGATTAGTACCATTAATATTAGGAGCCCCTGATATAGCTTTCCCTCG
TATAAATAATATAAGTTTTTGAATATTACCTCCTTCTTTAACTCTTTTAATTTCTAGAAG
TATAGTAGAAAATGGAGCTGGAACAGGATGAACTGTTTACCCACCTCTATCATCAGGGAT
TGCTCATGCTGGAGCCTCTGTTGATTTAGCAATTTTTTCTCTTCATTTAGCCGGAATTTC
TTCAATTTTAGGAGCTGTAAATTTTATTACAACAGTTATTAATATGCGATCTCCAGGTAT
TACACTAGATCGAATACCTTTATTTGTATGATCAGTAGTAATTACAGCTGTATTATTATT
ATTATCTTTACCAGTATTAGCAGGAGCTATTACTATATTATTAACTGATCGAAATTTAAA
TACATCTTTCTTTGACCCTGCAGGAGGTGGAGACCCAATTTTATATCAACACTTATTT
>Ny_albertoi_MG07710GU226677
----------TTTATTTTTGGAGCCTGAGCTGGAATAGTCGGAACTTCATTAAGTATTCT
TATTCGAGCTGAATTAGGACATCCAGGAGCTTTTATTGGAGACGATCAAATTTATAATGT
TATTGTAACTGCTCATGCATTTATTATAATTTTTTTTATAGTTATACCTATTATAATTGG
AGGGTTTGGAAACTGATTAGTACCATTAATATTAGGAGCTCCTGATATAGCTTTCCCTCG
TATAAATAATATAAGTTTTTGAATATTACCCCCTTCTTTAACTCTTTTAATTTCTAGAAG
TATAGTAGAAAATGGAGCTGGAACAGGATGAACTGTTTACCCACCTCTATCATCAGGAAT
TGCTCATGCTGGAGCCTCTGTTGATTTAGCAATTTTTTCTCTTCATTTAGCCGGAATTTC
TTCAATTTTAGGAGCTGTAAATTTTATTACGACAGTTATTAATATACGATCTCCGGGTAT
TACATTAGATCGAATACCTTTATTTGTATGATCAGTAGTAATTACAGCTGTATTATTATT
ATTATCTTTACCAGTATTAGCAGGAGCTATTACTATATTATTAACTGATCGAAATTTAAA
TACATCTTTCTTTGACCCTGCAGGAGGTGGAGACCCAATTTTGTATCAACACTTATTT
>Ny_albitarsisH_AC24675
-----------------------CCTGAGCTGGAATAGTAGGAACTTCATTAAGAATTCT
AATTCGAGCTGAATTAGGTCATCCAGGAGCTTTTATTGGAGATGATCAAATTTATAATGT
TATTGTAACTGCTCATGCATTTATTATAATTTTCTTTATAGTTATACCTATTATAATTGG
AGGATTTGGAAATTGATTAGTACCACTAATATTAGGAGCCCCAGATATAGCATTCCCTCG
AATAAATAATATAAGTTTTTGAATATTACCTCCTTCTTTAACTCTTCTAATTTCTAGAAG
TATAGTAGAAAATGGGGCCGGGACAGGATGAACTGTTTATCCTCCTCTTTCATCTGGAAT
TGCTCATGCTGGAGCTTCAGTTGATTTAGCTATTTTCTCCCTTCATTTAGCTGGGATTTC
TTCAATTTTAGGAGCTGTAAACTTTATTACTACAGTTATTAATATACGATCTCCAGGAAT
TACATTAGATCGAATACCTTTATTTGTTTGATCAGTAGTAATTACAGCTGTATTATTATT
ATTATCATTGCCTGTATTAGCTGGGGCTATTACTATATTATTAACTGATCGAAATTTAAA
TACATCATTCTTTGACCCAGCTGGGGGAGGAGACCCAATTCTATATCAACATTTATTT
>Ny_albitarsisH_AC24678
AACTTTATATTTTATTTTTGGAGCCTGAGCTGGAATAGTAGGAACTTCATTAAGAATTCT
AATTCGAGCTGAATTAGGTCATCCAGGAGCTTTTATTGGAGATGATCAAATTTATAATGT
TATTGTAACTGCTCATGCATTTATTATAATTTTCTTTATAGTTATACCTATTATAATTGG
AGGATTTGGAAATTGATTAGTACCACTAATATTAGGAGCCCCAGATATAGCATTCCCTCG
AATAAATAATATAAGTTTTTGAATATTACCTCCTTCTTTAACTCTTCTAATTTCTAGAAG
TATAGTAGAAAATGGGGCCGGGACAGGATGAACTGTTTATCCTCCTCTTTCATCTGGAAT
TGCTCATGCTGGAGCTTCAGTTGATTTAGCTATTTTCTCCCTTCATTTAGCTGGGATTTC
TTCAATTTTAGGAGCTGTAAACTTTATTACTACAGTTATTAATATACGATCTCCAGGAAT
TACATTAGATCGAATACCTTTATTTGTTTGATCAGTAGTAATTACAGCTGTATTATTATT
ATTATCATTGCCTGTATTAGCTGGGGCTATTACTATATTATTAACTGATCGAAATTTAAA
TACATCATTCTTTGACCCAGCTGGGGGAGGAGACCCAATTCTATACCAACATTTATTT
>Ny_albitarsisH_AM1344
AACTTTATATTTTATTTTTGGAGCCTGAGCTGGAATAGTAGGAACTTCGTTAAGAATTCT
AATTCGAGCTGAATTAGGTCATCCAGGAGCTTTTATTGGAGATGATCAAATTTATAATGT
TATTGTAACTGCTCATGCATTTATTATAATTTTTTTTATAGTTATACCTATTATAATTGG
AGGATTTGGAAATTGATTAGTACCACTAATATTAGGAGCCCCAGATATAGCATTCCCTCG
AATAAATAATATAAGTTTTTGAATATTACCCCCTTCTTTAACTCTTCTAATTTCTAGAAG
TATAGTAGAAAATGGGGCCGGGACAGGATGAACTGTTTATCCTCCTCTTTCATCTGGAAT
TGCTCATGCTGGGGCTTCAGTTGATTTAGCTATTTTCTCTCTTCATTTAGCTGGGATTTC
TTCAATTTTAGGAGCTGTAAACTTTATTACTACAGTTATTAATATACGATCTCCAGGAAT
TACATTAGATCGAATACCTTTATTTGTTTGATCAGTAGTAATTACAGCTGTATTATTATT
ATTATCATTACCTGTATTAGCTGGAGCTATTACTATATTATTAACTGATCGAAATTTAAA
TACATCATTCTTTGACCCAGCTGGGGGAGGAGATCCAATTCTATATCAACATTTATTT
>Ny_albitarsis_MG11203
GACTTTATATTTTATTTTTGGAGCTTGAGCTGGAATAGTAGGAACTTCATTAAGAATTCT
AATTCGAGCTGAATTAGGTCATCCAGGAGCTTTTATTGGAGATGATCAAATTTATAATGT
TATTGTAACTGCTCATGCATTTATTATAATTTTTTTTATAGTTATACCTATTATAATTGG
AGGGTTTGGAAATTGATTAGTCCCTCTAATATTAGGAGCCCCAGATATAGCATTCCCTCG
AATAAATAATATAAGTTTTTGAATATTACCTCCTTCTTTAACTCTTCTAATTTCTAGAAG
TATAGTAGAAAATGGAGCCGGAACAGGATGAACTGTTTACCCCCCTCTTTCATCTGGAAT
CGCTCATGCTGGAGCTTCTGTTGATTTAGCTATTTTCTCCCTTCATTTAGCTGGGATTTC
TTCAATTTTAGGAGCTGTAAATTTTATTACTACAGTTATTAATATACGATCTCCAGGGAT
TACATTAGATCGAATACCTTTATTTGTTTGATCAGTAGTAATTACAGCAGTATTATTATT
ATTATCATTGCCTGTATTAGCCGGAGCTATTACTATATTATTAACTGATCGAAATTTAAA
TACATCATTCTTTGATCCAGCAGGAGGAGGAGATCCAATTCTATATCAACATTTATTT
>Ny_albitarsis_SP10422
GACTTTATATTTTATTTTTGGAGCCTGAGCTGGAATAGTAGGAACTTCATTAAGAATTCT
AATTCGAGCTGAATTAGGCCATCCAGGAGCTTTTATTGGAGATGATCAAATTTATAATGT
TATTGTAACTGCTCATGCATTTATTATAATTTTTTTTATAGTTATACCTATTATAATTGG
AGGGTTTGGAAATTGATTAGTACCTCTAATATTAGGAGCCCCAGATATAGCATTCCCTCG
AATAAATAATATAAGTTTTTGAATATTACCTCCTTCTTTAACTCTTCTAATTTCTAGAAG
TATAGTAGAAAATGGAGCCGGAACAGGATGAACTGTTTACCCCCCTCTTTCATCTGGAAT
TGCTCATGCTGGAGCTTCTGTTGATTTAGCTATTTTCTCCCTTCATTTAGCTGGGATTTC
TTCAATTTTAGGAGCTGTAAATTTTATTACTACAGTTATTAATATACGATCTCCAGGGAT
TACATTAGATCGAATACCTTTATTTGTTTGATCAGTAGTAATTACAGCAGTATTATTATT
ATTATCATTACCTGTATTAGCCGGAGCTATTACTATATTATTAACTGATCGAAATTTAAA
TACATCATTCTTTGATCCAGCAGGAGGAGGAGATCCAATTCTATATCAACATTTATTT
>Ny_albitarsis_VP060101JF923680
---TTTATATTTTATTTTTGGAGCCTGAGCTGGAATAGTAGGAACTTCATTAAGAATTCT
AATTCGAGCTGAATTAGGTCATCCAGGAGCTTTTATTGGAGACGATCAAATTTATAATGT
TATTGTAACTGCTCATGCATTTATTATAATTTTTTTTATAGTTATACCTATTATAATTGG
AGGGTTTGGAAATTGATTAGTACCTCTAATATTAGGAGCCCCAGATATAGCATTCCCTCG
AATAAATAATATAAGTTTTTGAATATTACCTCCTTCTTTAACTCTTCTAATTTCTAGAAG
TATAGTAGAAAATGGAGCCGGAACAGGATGAACTGTTTACCCTCCTCTTTCATCTGGAAT
TGCTCATGCTGGAGCTTCTGTTGATTTAGCTATTTTCTCCCTTCATTTAGCTGGGATTTC
TTCAATTTTAGGAGCTGTAAATTTTATTACTACAGTTATTAATATACGATCTCCAGGGAT
TACATTAGATCGAATACCTTTATTTGTTTGATCAGTAGTAATTACAGCAGTATTATTATT
ATTATCATTACCTGTATTAGCTGGAGCTATTACTATATTATTAACTGATCGAAATTTAAA
TACATCATTCTTTGATCCAGCAGGAGGAGGAGATCCAATTCTATATCAACA-------
>Ny_arthuriA_MG0763GU226681
----------TTTATTTTTGGAGCCTGAGCTGGAATAGTAGGAACCTCATTAAGTATTCT
TATTCGAGCTGAATTAGGTCATCCAGGAGCTTTTATTGGAGATGATCAAATTTATAATGT
TATTGTAACTGCTCATGCATTTATTATAATTTTTTTTATAGTTATACCTATTATAATTGG
GGGATTTGGAAACTGATTAGTACCATTAATATTAGGAGCCCCTGATATGGCTTTCCCTCG
AATAAATAATATAAGTTTTTGAATATTACCTCCTTCTTTAACTCTTTTAATTTCTAGAAG
TATAGTAGAAAATGGAGCTGGAACAGGATGAACTGTTTACCCTCCTCTATCATCAGGAAT
TGCTCATGCTGGAGCTTCTGTTGATTTAGCAATTTTTTCTCTTCATTTAGCCGGAATTTC
TTCAATTTTAGGAGCTGTAAATTTTATTACAACAGTTATTAATATACGATCTCCAGGTAT
TACATTAGACCGAATACCTTTATTTGTATGATCAGTAGTAATTACAGCTGTATTATTATT
ATTATCTTTGCCAGTACTAGCTGGAGCTATTACTATACTATTAACTGATCGAAACTTAAA
TACATCGTTCTTTGACCCCGCAGGAGGAGGAGACCCTAT-------------------
>Ny_arthuriA_MG241GU226682
AACTTTATATTTTATTTTTGGAGCCTGAGCTGGAATAGTAGGAACCTCATTAAGTATTCT
TATTCGAGCTGAATTAGGCCATCCAGGAGCTTTTATTGGAGATGATCAAATTTATAATGT
TATTGTAACTGCTCATGCATTTATTATAATTTTTTTTATAGTTATACCTATTATAATTGG
GGGATTTGGAAACTGATTAGTACCATTAATATTAGGAGCCCCTGATATGGCTTTCCCTCG
AATAAATAATATAAGTTTTTGAATATTACCTCCTTCTTTAACTCTTTTAATTTCTAGAAG
TATAGTAGAAAATGGAGCTGGAACAGGATGAACTGTTTACCCTCCTCTATCATCAGGAAT
TGCTCATGCTGGAGCTTCTGTTGATTTAGCAATTTTTTCTCTTCATTTAGCCGGAATTTC
TTCAATTTTAGGAGCTGTAAATTTTATTACAACAGTTATTAATATACGATCTCCAGGTAT
TACATTAGACCGAATACCTTTATTTGTATGATCAGTAGTAATTACAGCTGTATTATTATT
ATTATCTTTGCCAGTATTAGCTGGAGCTATTACTATACTATTAACTGATCGAAACTTAAA
TACATCGTTCTTTGACCCCGCAGGAGGAGGAGACCCTATTTTATATC-----------
>Ny_arthuriA_SP31120GU226687
----------TTTATTTTTGGAGCCTGAGCTGGAATAGTAGGAACCTCATTAAGTATTCT
TATTCGAGCTGAATTAGGTCATCCAGGAGCTTTTATTGGAGATGATCAAATTTATAATGT
TATTGTAACTGCTCATGCATTTATTATAATTTTTTTTATAGTTATACCTATTATAATTGG
GGGATTTGGAAACTGATTAGTACCATTAATATTAGGAGCCCCTGATATGGCTTTCCCTCG
AATAAATAATATAAGTTTTTGAATATTACCTCCTTCTTTAACTCTTTTAATTTCTAGAAG
TATAGTAGAAAATGGGGCTGGAACAGGATGAACTGTTTACCCTCCTCTATCATCAGGAAT
TGCTCATGCTGGAGCTTCTGTTGATTTAGCAATTTTTTCTCTTCATTTAGCCGGAATTTC
TTCAATTTTAGGAGCTGTAAATTTTATTACAACAGTTATTAATATACGATCTCCAGGTAT
TACATTAGACCGAATACCTTTATTTGTATGATCAGTAGTAATTACAGCTGTATTATTATT
ATTATCCTTGCCAGTATTAGCTGGAGCTATTACTATACTATTAACTGATCGAAACTTAAA
TACATCATTCTTTGACCCCGCAGGAGGAGGAGACCCTATTTTATATCAACACTTATTT
>Ny_arthuriC_RO16550
----------------TTTGGAGCCTGAGCTGGAATAGTAGGAACCTCATTAAGTATTCT
TATTCGAGCTGAATTAGGTCATCCAGGAGCTTTTATTGGAGACGATCAAATTTATAATGT
TATTGTAACTGCTCATGCATTTATTATAATTTTTTTTATAGTTATACCTATTATAATTGG
AGGATTTGGAAACTGATTAGTACCATTAATATTAGGAGCTCCTGATATAGCTTTCCCTCG
TATAAATAATATAAGTTTTTGAATATTACCTCCCTCTTTAACTCTTTTAATTTCTAGAAG
TATAGTAGAAAATGGAGCTGGAACAGGATGAACTGTTTACCCTCCTCTATCATCAGGAAT
TGCTCATGCTGGAGCTTCTGTTGATTTAGCAATTTTTTCTCTTCATTTAGCCGGAATTTC
TTCAATTTTAGGAGCTGTAAATTTTATTACAACAGTTATTAATATACGATCCCCAGGTAT
TACATTAGATCGAATACCCTTATTTATTTGATCAGTAGTAATTACAGCTGTATTATTATT
ATTATCTTTACCAGTATTAGCCGGAGCTATTACTATATTATTAACTGATCGAAATTTAAA
TACATCATTCTTTGACCCCGCAGGAGGAGGAGACCCAATTTTATATCAACACTTATTT
>Ny_arthuriC_RO8104GU226690
AACTTTATATTTTATTTTTGGAGCCTGAGCTGGAATAGTAGGAACCTCATTAAGTATTCT
TATTCGAGCTGAATTAGGTCATCCAGGAGCTTTTATTGGAGACGATCAAATTTATAATGT
TATTGTAACTGCTCATGCATTTATTATAATTTTTTTTATAGTTATACCTATTATAATTGG
AGGATTTGGAAACTGATTAGTACCATTAATATTAGGAGCTCCTGATATAGCTTTCCCTCG
TATAAATAATATAAGTTTTTGAATATTACCTCCCTCTTTAACTCTTTTAATTTCTAGAAG
TATAGTAGAAAATGGAGCTGGAACAGGATGAACTGTTTACCCTCCTCTATCATCAGGAAT
TGCTCATGCTGGAGCTTCTGTTGATTTAGCAATTTTTTCTCTTCATTTAGCCGGAATTTC
TTCAATTTTAGGAGCTGTAAATTTTATTACAACAGTTATTAATATACGATCCCCAGGTAT
TACATTAGATCGAATACCCTTATTTGTTTGATCAGTAGTAATTACAGCTGTATTATTATT
ATTATCTTTACCAGTATTAGCCGGAGCTATTACTATATTATTAACTGATCGAAATTTAAA
TACATCATTCTTTGACCCCGCAGGAGGAGGAGACCCAAT-------------------
>Ny_arthuriC_RO81GU226688
AACTTTATATTTTATTTTTGGAGCCTGAGCTGGAATAGTAGGAACCTCATTAAGTATTCT
TATTCGAGCTGAATTAGGTCATCCAGGAGCTTTTATTGGAGACGATCAAATTTATAATGT
TATTGTAACTGCTCATGCATTTATTATAATTTTTTTTATAGTTATACCTATTATAATTGG
AGGATTTGGAAACTGATTAGTACCATTAATATTAGGAGCTCCTGATATAGCTTTCCCTCG
TATAAATAATATAAGTTTTTGAATATTACCTCCCTCTTTAACTCTTTTAATTTCTAGAAG
TATAGTAGAAAATGGAGCTGGAACAGGATGAACTGTTTACCCTCCTCTATCATCAGGAAT
TGCTCATGCTGGAGCTTCTGTTGATTTAGCAATTTTTTCTCTTCATTTAGCCGGAATTTC
TTCAATTTTAGGAGCTGTAAATTTTATTACAACAGTTATTAATATACGATCCCCAGGTAT
TACATTAGATCGAATACCCTTATTTGTTTGATCAGTAGTAATTACAGCTGTATTATTATT
ATTATCTTTACCAGTATTAGCCGGAGCTATTACTATATTATTAACTGATCGAAATTTAAA
TACATCATTCTTTGACCCCGCAGGAGGAGGAGACCCAATTTTATATCAACACTTA---
>Ny_benarrochiB_AC21415
-----------------------------CTGGAATAGTAGGAACTTCATTAAGTATTCT
TATTCGAGCTGAATTAGGTCATCCCGGTGCTTTTATTGGAGATGATCAAATTTATAATGT
TATTGTAACTGCTCATGCATTTATTATAATTTTTTTTATAGTTATACCTATTATAATTGG
AGGGTTTGGAAACTGATTAGTACCATTAATATTAGGAGCCCCTGATATAGCTTTTCCTCG
AATAAATAATATAAGTTTTTGAATACTACCCCCCTCTTTAACTCTTTTAATTTCTAGAAG
TATGGTAGAAAATGGTGCTGGAACAGGATGAACTGTCTACCCCCCATTATCATCAGGAAT
TGCCCATGCCGGAGCTTCTGTTGACTTAGCAATTTTTTCTCTTCATTTAGCAGGAATTTC
TTCAATTTTAGGAGCTGTAAATTTTATTACTACAGTTATTAATATACGATCTCCAGGAAT
TACGTTAGATCGAATGCCTTTATTTGTTTGATCAGTAGTAATTACAGCTGTATTATTATT
ACTATCTTTACCAGTATTAGCAGGAGCTATTACCATATTATTAACTGACCGAAATTTAAA
TACATCATTTTTTGACCCTGCTGGGGGAGGAGACCCAATTTTATACCAACACTTATTT
>Ny_benarrochiB_AC2323
----------------TTTGGAGCCTGAGCTGGAATAGTAGGAACTTCATTAAGTATTCT
TATTCGAGCTGAATTAGGTCATCCCGGTGCTTTTATTGGAGATGATCAAATTTATAATGT
TATTGTAACTGCTCATGCATTTATTATAATTTTTTTTATAGTTATACCTATTATAATTGG
AGGGTTTGGAAACTGATTAGTACCATTAATATTAGGAGCCCCTGATATAGCTTTTCCTCG
AATAAATAATATAAGTTTTTGAATACTACCCCCCTCTTTAACTCTTTTAATTTCTAGAAG
TATGGTAGAAAATGGTGCTGGAACAGGATGAACTGTCTACCCCCCATTATCATCAGGAAT
TGCCCATGCCGGAGCTTCTGTTGACTTAGCAATTTTTTCTCTTCATTTAGCAGGAATTTC
TTCAATTTTAGGAGCTGTAAATTTTATTACTACAGTTATTAATATACGATCTCCAGGAAT
TACGTTAGATCGAATGCCTTTATTTGTTTGATCAGTAGTAATTACAGCTGTATTATTATT
ACTATCTTTACCAGTATTAGCAGGAGCTATTACCATATTATTAACTGACCGAAATTTAAA
TACATCATTTTTTGACCCTGCTGGGGGAGGAGACCCAATTTTATACCAACACTTATTT
>Ny_benarrochiB_AC2353
----------------TTTGGAGCCTGAGCTGGAATAGTAGGAACTTCATTAAGTATTCT
TATTCGAGCTGAATTAGGTCACCCCGGTGCTTTTATTGGAGATGATCAAATTTATAATGT
TATTGTAACTGCTCATGCATTTATTATAATTTTTTTTATAGTTATACCTATTATAATTGG
AGGGTTTGGAAACTGATTAGTACCACTAATATTAGGAGCCCCTGATATAGCTTTTCCTCG
AATAAATAATATAAGTTTTTGAATACTACCTCCCTCTTTAACTCTTTTAATTTCTAGAAG
TATGGTAGAAAATGGTGCTGGAACAGGATGAACTGTCTACCCTCCACTATCATCAGGAAT
TGCCCATGCCGGAGCTTCTGTTGACTTAGCAATTTTTTCTCTTCATTTAGCAGGAATTTC
TTCAATTTTAGGAGCTGTAAATTTTATTACTACAGTTATTAATATACGATCTCCAGGAAT
TACGTTAGATCGAATGCCTTTATTTGTTTGATCAGTAGTAATTACAGCTGTATTATTATT
ACTATCTTTACCAGTATTAGCAGGAGCTATTACCATATTATTAACTGACCGAAATTTAAA
TACATCATTTTTTGATCCTGCTGGGGGAGGAGACCCAATTTTATATCAACACTTATTT
>Ny_benarrochiB_AC24676
-------------------------TGAGCTGGAATAGTAGGAACTTCATTAAGTATTCT
TATTCGAGCTGAATTAGGTCATCCCGGTGCTTTTATTGGAGATGATCAAATTTATAATGT
TATTGTAACTGCTCATGCATTTATTATAATTTTTTTTATAGTTATACCTATTATAATTGG
AGGGTTTGGAAACTGATTAGTACCATTAATATTAGGAGCCCCTGATATAGCTTTTCCTCG
AATAAATAATATAAGTTTTTGAATACTACCCCCCTCTTTAACTCTTTTAATTTCTAGAAG
TATGGTAGAAAATGGTGCTGGAACAGGATGAACTGTCTACCCCCCATTATCATCAGGAAT
TGCCCATGCCGGAGCTTCTGTTGACTTAGCAATTTTTTCTCTTCATTTAGCAGGAATTTC
TTCAATTTTAGGAGCTGTAAATTTTATTACTACAGTTATTAATATACGATCTCCAGGAAT
TACGTTAGATCGAATGCCTTTATTTGTTTGATCAGTAGTAATTACAGCTGTATTATTATT
ACTATCTTTACCAGTATTAGCAGGAGCTATTACCATATTATTAACTGACCGAAATTTAAA
TACATCATTTTTTGACCCTGCTGGGGGAGGAGACCCAATTTTATACCAACACTTATTT
>Ny_benarrochiB_AC24677
AACTTTATATTTTATCTTTGGAGCCTGAGCTGGAATAGTAGGAACTTCATTAAGTATTCT
TATTCGAGCTGAATTAGGTCATCCCGGTGCTTTTATTGGAGATGACCAAATTTATAATGT
TATTGTAACTGCTCATGCATTTATTATAATTTTTTTTATAGTTATACCTATTATAATTGG
AGGGTTTGGAAACTGATTAGTACCATTAATATTAGGGGCCCCTGATATAGCTTTTCCTCG
AATAAATAATATAAGTTTTTGAATACTACCCCCCTCTTTAACTCTTTTAATTTCTAGAAG
TATGGTAGAAAATGGTGCTGGAACAGGATGAACTGTCTACCCTCCACTATCATCAGGAAT
TGCCCATGCCGGAGCTTCTGTTGACTTAGCAATTTTTTCTCTTCATTTAGCAGGAATTTC
TTCAATTTTAGGAGCTGTAAATTTTATTACTACAGTCATTAATATACGATCTCCAGGAAT
TACGTTAGATCGAATACCTTTATTTGTTTGATCAGTAGTAATTACAGCTGTATTATTATT
ACTATCTTTACCAGTATTAGCAGGAGCTATTACCATATTATTAACTGACCGAAATTTAAA
TACATCATTTTTTGACCCTGCTGGGGGAGGAGACCCAATTTTATACCAACACTTATTT
>Ny_benarrochiB_JX1709041
----------------------------------------GGAACTTCATTAAGTATTCT
TATTCGAGCTGAATTAGGTCATCCCGGTGCTTTTATTGGAGATGATCAAATTTATAATGT
TATTGTAACTGCTCATGCATTTATTATAATTTTTTTTATAGTTATACCTATTATAATTGG
AGGGTTTGGAAACTGATTAGTGCCATTAATATTAGGAGCCCCTGATATAGCTTTCCCTCG
AATAAATAATATAAGTTTTTGAATACTACCTCCCTCTTTAACTCTTTTAATTTCTAGAAG
TATGGTAGAAAATGGTGCTGGAACAGGATGAACTGTCTACCCCCCATTATCATCAGGAAT
CGCCCATGCCGGAGCTTCTGTTGACTTAGCAATTTTTTCTCTTCATTTAGCAGGAATTTC
TTCAATTTTAGGAGCTGTAAATTTTATTACTACAGTTATTAATATACGATCTCCAGGAAT
TACGTTAGATCGAATGCCTTTATTTGTTTGATCAGTAGTAATTACAGCTGTATTGTTATT
ACTATCTTTACCAGTATTAGCAGGAGCTATTACCATATTATTAACTGACCGAAATTTAAA
TACATCGTTTTTTGACCCTGCTGGGGGAGGAGACCCAATTTTATACCAACACTTATTT
>Ny_benarrochiB_JX1709071
----------------------------------------GGAACTTCATTAAGTATTCT
TATTCGAGCTGAATTAGGTCATCCCGGTGCTTTTATTGGAGATGACCAAATTTATAATGT
TATTGTAACTGCTCATGCATTTATTATAATTTTTTTTATAGTTATACCTATTATAATTGG
AGGATTTGGAAACTGATTAGTACCATTAATATTAGGGGCCCCTGATATAGCTTTTCCTCG
AATAAATAATATAAGTTTTTGAATACTACCCCCCTCTTTAACTCTTTTAATTTCTAGAAG
TATGGTAGAAAATGGTGCTGGAACAGGATGAACTGTCTACCCTCCACTATCATCAGGAAT
TGCCCATGCCGGAGCTTCTGTTGACTTAGCAATTTTTTCTCTTCATTTAGCAGGAATTTC
TTCAATTTTAGGAGCTGTAAATTTTATTACTACAGTCATTAATATACGATCTCCAGGAAT
TACGTTAGATCGAATACCTTTATTTGTTTGATCAGTAGTAATTACAGCTGTATTATTATT
ACTATCTTTACCAGTATTAGCAGGAGCTATTACCATATTATTAACTGACCGAAATTTAAA
TACATCATTTTTTGACCCTGCTGGGGGAGGAGACCCAATTTTATACCAACACTTATTT
>Ny_benarrochiB_JX1709091
----------------------------------------GGAACTTCATTAAGTATTCT
TATTCGAGCTGAATTAGGTCATCCCGGTGCTTTTATTGGAGATGACCAAATTTATAATGT
TATTGTAACTGCTCATGCATTTATTATAATTTTTTTTATAGTTATACCTATTATAATTGG
AGGGTTTGGAAACTGATTAGTACCATTAATATTAGGGGCCCCTGATATAGCTTTTCCTCG
AATAAATAATATAAGTTTTTGAATACTACCCCCCTCTTTAACTCTTTTAATTTCTAGAAG
TATGGTAGAAAATGGTGCTGGAACAGGATGAACTGTCTACCCTCCACTATCATCAGGAAT
TGCCCATGCCGGAGCTTCTGTTGACTTAGCAATTTTTTCTCTTCATTTAGCAGGAATTTC
TTCAATTTTAGGAGCTGTAAATTTTATTACTACAGTCATTAATATACGATCTCCAGGAAT
TACGTTAGATCGAATACCTTTATTTGTTTGATCAGTAGTAATTACAGCTGTATTATTATT
ACTATCTTTACCAGTATTAGCAGGAGCTATTACCATATTATTAACTGACCGAAATTTAAA
TACATCATTTTTTGACCCTGCTGGGGGAGGAGACCCAATTTTATACCAACACCTATTT
>Ny_benarrochiG1_AC15109JF923687
AACTTTATATTTTATTTTTGGAGCTTGAGCTGGAATAGTAGGAACATCATTAAGTATTCT
TATTCGAGCTGAATTAGGTCACCCAGGAGCATTTATTGGAGATGATCAAATTTATAACGT
TATTGTAACTGCTCATGCATTTATTATAATTTTTTTTATAGTTATACCTATTATAATTGG
GGGATTTGGAAATTGACTAGTACCTTTAATATTAGGAGCCCCTGATATAGCATTCCCTCG
AATAAATAATATAAGTTTCTGAATATTACCTCCTTCTTTAACTCTTTTAATTTCTAGAAG
TATAGTAGAAAATGGAGCTGGAACAGGATGAACTGTATACCCTCCTCTTTCATCAGGAAT
TGCTCATGCTGGAGCTTCCGTTGATTTAGCTATTTTCTCCCTTCATTTGGCCGGAATTTC
TTCAATTTTAGGAGCTGTAAATTTTATTACTACAGTTATTAACATACGATCTCCAGGGAT
TACTTTAGACCGAATACCTTTATTTGTTTGATCAGTTGTAATTACAGCTGTATTATTATT
ATTATCTTTACCAGTATTAGCAGGAGCTATTACTATATTATTAACAGATCGAAATTTAAA
TACATCCTTCTTCGACCCCGCAGGAGGAGGGGATCCAA--------------------
>Ny_benarrochiG1_AC18115JF923688
-------------------GGAGCTTGAGCTGGAATAGTAGGAACATCATTAAGTATTCT
TATTCGAGCTGAATTAGGTCACCCAGGAGCATTTATTGGAGATGATCAAATTTATAACGT
TATTGTAACTGCTCATGCATTTATTATAATTTTTTTTATAGTTATACCTATTATAATTGG
GGGATTTGGAAATTGACTAGTACCTTTAATATTAGGAGCCCCTGATATAGCATTCCCTCG
AATAAATAATATAAGTTTCTGAATATTACCTCCTTCTTTAACTCTTTTAATTTCTAGAAG
TATAGTAGAAAATGGAGCTGGAACAGGATGAACTGTATACCCTCCTCTTTCATCAGGAAT
TGCTCATGCTGGAGCTTCCGTTGATTTAGCTATTTTCTCCCTTCATTTGGCCGGAATTTC
TTCAATTTTAGGAGCTGTAAATTTTATTACTACAGTTATTAACATACGATCTCCAGGGAT
TACTTTAGACCGAATACCTTTATTTGTTTGATCAGTTGTAATTACAGCTGTATTATTATT
ATTATCTTTACCAGTATTAGCAGGAGCTATTACTATATTATTAACAGATCGAAATTTAAA
TACATCCTTCTTCGACCCCGCAGGAGGAGGGGATCCAATTTTATACCAACACTTATTT
>Ny_benarrochiG1_AC18117JF923689
AACTTTATATTTTATTTTTGGAGCTTGAGCTGGAATAGTAGGAACATCATTAAGTATTCT
TATTCGAGCTGAATTAGGTCACCCAGGAGCATTTATTGGAGATGATCAAATTTATAACGT
TATTGTAACTGCTCATGCATTTATTATAATTTTTTTTATAGTTATACCTATTATAATTGG
GGGATTTGGAAATTGACTAGTACCTTTAATATTAGGAGCCCCTGATATAGCATTCCCTCG
AATAAATAATATAAGTTTCTGAATATTACCTCCTTCTTTAACTCTTTTAATTTCTAGAAG
TATAGTAGAAAATGGAGCTGGAACAGGATGAACTGTATACCCTCCTCTTTCATCAGGAAT
TGCTCATGCTGGAGCTTCCGTTGATTTAGCTATTTTCTCCCTTCATTTGGCCGGAATTTC
TTCAATTTTAGGAGCTGTAAATTTTATTACTACAGTTATTAACATACGATCTCCAGGGAT
TACTTTAGACCGAATACCTTTATTTGTTTGATCAGTTGTAATTACAGCTGTATTATTATT
ATTATCTTTACCAGTATTAGCAGGAGCTATTACTATATTATTAACAGATCGAAATTTAAA
TACATCCTTCTTCGACCCCGCAGGAGGAGGGGATCCAATTTTATACCAACACTTATTT
>Ny_benarrochiG1_AC18120JF923726
AACTTTATATTTTATTTTTGGAGCTTGAGCTGGAATAGTAGGAACATCATTAAGTATTCT
TATTCGAGCTGAATTAGGTCACCCAGGAGCATTTATTGGAGATGATCAAATTTATAACGT
TATTGTAACTGCTCATGCATTTATTATAATTTTTTTTATAGTTATACCTATTATAATTGG
GGGATTTGGAAATTGACTAGTACCTTTAATATTAGGAGCCCCTGATATAGCATTCCCTCG
AATAAATAATATAAGTTTCTGAATATTACCTCCTTCTTTAACTCTTTTAATTTCTAGAAG
TATAGTAGAAAATGGAGCTGGAACAGGATGAACTGTATACCCTCCTCTTTCATCAGGAAT
TGCTCATGCTGGAGCTTCCGTTGATTTAGCTATTTTCTCCCTTCATTTGGCCGGAATTTC
TTCAATTTTAGGAGCTGTAAATTTTATTACTACAGTTATTAACATACGATCTCCAGGGAT
TACTTTAGACCGAATACCTTTGTTTGTTTGATCAGTTGTAATTACAGCTGTATTATTATT
ATTATCTTTACCAGTATTAGCAGGGGCTATTACTATATTATTAACAGATCGAAATTTAAA
TACATCCTTCTTCGACCCCGCAGGAGGAGGGGATCCAATTTTATACCAACACTTATTT
>Ny_benarrochiG1_AC4277
----------------TTTGGAGCTTGAGCTGGAATAGTAGGAACATCATTAAGTATTCT
TATTCGAGCTGAATTAGGTCACCCAGGAGCATTTATTGGAGATGATCAAATTTATAACGT
TATTGTAACTGCTCATGCATTTATTATAATTTTTTTTATAGTTATACCTATTATAATTGG
GGGATTTGGAAATTGACTAGTACCTTTAATATTAGGAGCCCCTGATATAGCATTCCCTCG
AATAAATAATATAAGTTTCTGAATATTACCTCCTTCTTTAACTCTTTTAATTTCTAGAAG
TATAGTAGAAAATGGAGCTGGAACAGGATGAACTGTATACCCTCCTCTTTCATCAGGAAT
TGCTCATGCTGGAGCTTCCGTTGATTTAGCTATTTTCTCCCTTCATTTGGCCGGAATTTC
TTCAATTTTAGGAGCTGTAAATTTTATTACTACAGTTATTAACATACGATCTCCAGGGAT
TACTTTAGACCGAATACCTTTATTTGTTTGATCAGTTGTAATTACAGCTGTATTATTATT
ATTATCTTTACCAGTATTAGCAGGAGCTATTACTATATTATTAACAGATCGAAATTTAAA
TACATCCTTCTTCGACCCCGCAGGAGGAGGGGATCCAATTTTATACCAACACTTATTT
>Ny_benarrochiG2_RO18164
----------------TTTGGAGCCTGAGCTGGGATAGTAGGAACATCATTAAGTATTCT
TATTCGAGCTGAATTAGGTCACCCAGGAGCATTTATTGGAGATGATCAAATTTATAACGT
TATTGTAACTGCTCATGCATTTATCATAATTTTTTTTATAGTTATACCTATTATAATTGG
AGGATTTGGAAATTGACTAGTACCTTTAATATTAGGAGCCCCTGATATAGCATTCCCTCG
AATAAATAATATAAGTTTCTGAATATTACCTCCTTCTTTAACTCTTTTAATTTCTAGAAG
TATAGTAGAAAATGGAGCTGGAACAGGATGAACTGTATACCCTCCTCTTTCATCAGGGAT
TGCTCATGCTGGAGCTTCCGTTGATTTAGCTATTTTCTCCCTTCACTTGGCCGGAATTTC
TTCAATTTTAGGAGCTGTAAATTTTATTACTACAGTTATTAACATACGATCTCCAGGAAT
TACTTTAGACCGAATGCCTTTATTTGTTTGATCAGTTGTAATTACAGCTGTATTATTATT
GTTATCTTTACCAGTATTAGCAGGAGCTATTACTATATTATTAACAGATCGAAATTTAAA
TACATCTTTCTTCGACCCCGCAGGAGGAGGAGATCCAATTTTATACCAACACTTATTT
>Ny_benarrochiG2_RO19643
----------------TTTGGAGCCTGAGCTGGGATAGTAGGAACATCATTAAGTATTCT
TATTCGAGCTGAATTAGGTCACCCAGGAGCATTTATTGGAGATGATCAAATTTATAACGT
TATTGTAACTGCTCATGCATTTATCATAATTTTTTTTATAGTTATACCTATTATAATTGG
AGGATTTGGAAATTGACTAGTACCTTTAATATTAGGAGCCCCTGATATAGCATTCCCTCG
AATAAATAATATAAGTTTCTGAATATTACCTCCTTCTTTAACTCTTTTAATTTCTAGAAG
TATAGTAGAAAATGGAGCTGGAACAGGATGAACTGTATACCCTCCTCTTTCATCAGGGAT
TGCTCATGCTGGAGCTTCCGTTGATTTAGCTATTTTCTCCCTTCACTTGGCCGGAATTTC
TTCAATTTTAGGAGCTGTAAATTTTATTACTACAGTTATTAACATACGATCTCCAGGAAT
TACTTTAGACCGAATGCCTTTATTTGTTTGATCAGTTGTAATTACAGCTGTATTATTATT
GTTATCTTTACCAGTATTAGCAGGAGCTATTACTATATTATTAACAGATCGAAATTTAAA
TACATCTTTCTTCGACCCCGCAGGAGGAGGAGATCCAATTTTATACCAACACTTATTT
>Ny_benarrochiG2_RO22220
----------------TTTGGAGCCTGAGCTGGAATAGTAGGAACATCATTAAGTATTCT
TATTCGAGCTGAATTAGGTCACCCAGGAGCATTTATTGGAGATGATCAAATTTATAACGT
TATTGTAACTGCTCATGCATTTATCATAATTTTTTTTATAGTTATACCTATTATAATTGG
AGGATTTGGAAATTGACTAGTGCCTTTAATATTAGGAGCCCCTGATATAGCATTCCCTCG
AATAAATAATATAAGTTTCTGAATATTACCTCCTTCTTTAACTCTTTTAATTTCTAGAAG
TATAGTAGAAAATGGAGCTGGAACAGGATGAACTGTATACCCTCCTCTTTCATCAGGGAT
TGCTCATGCTGGAGCTTCCGTTGATTTAGCTATTTTCTCCCTTCACTTGGCCGGAATTTC
TTCAATTTTAGGAGCTGTAAATTTTATTACTACAGTTATTAACATACGATCTCCAGGAAT
TACTTTAGACCGAATGCCTTTATTTGTTTGATCAGTTGTAATTACAGCTGTATTATTATT
GTTATCTTTACCAGTATTAGCAGGAGCTATTACTATATTATTAACAGATCGAAATTTAAA
TACATCTTTCTTCGACCCCGCAGGAGGAGGAGATCCAATTTTATACCAACACTTATTT
>Ny_benarrochiG1_AC4275
----------------TTTGGAGCTTGAGCTGGAATAGTAGGAACATCATTAAGTATTCT
TATTCGAGCTGAATTAGGTCACCCAGGAGCATTTATTGGAGATGATCAAATTTATAACGT
TATTGTAACTGCTCATGCATTTATTATAATTTTTTTTATAGTTATACCTATTATAATTGG
GGGATTTGGAAATTGACTAGTACCTTTAATATTAGGAGCCCCTGATATAGCATTCCCTCG
AATAAATAATATAAGTTTCTGAATATTACCTCCTTCTTTAACTCTTTTAATTTCTAGAAG
TATAGTAGAAAATGGAGCTGGAACAGGATGAACTGTATACCCTCCTCTTTCATCAGGAAT
TGCTCATGCTGGAGCTTCCGTTGATTTAGCTATTTTCTCCCTTCATTTGGCCGGAATTTC
TTCAATTTTAGGAGCTGTAAATTTTATTACTACAGTTATTAACATACGATCTCCAGGGAT
TACTTTAGACCGAATACCTTTGTTTGTTTGATCAGTTGTAATTACAGCTGTATTATTATT
ATTATCTTTACCAGTATTAGCAGGGGCTATTACTATATTATTAACAGATCGAAATTTAAA
TACATCCTTCTTCGACCCCGCAGGAGGAGGGGATCCAATTTTATACCAACACTTATTT
>Ny_benarrochiG1_AC4276
----------------TTTGGAGCTTGAGCTGGAATAGTAGGAACATCATTAAGTATTCT
TATTCGAGCTGAATTAGGTCACCCAGGAGCATTTATTGGAGATGATCAAATTTATAACGT
TATTGTAACTGCTCATGCATTTATTATAATTTTTTTTATAGTTATACCTATTATAATTGG
GGGATTTGGAAATTGACTAGTACCTTTAATATTAGGAGCCCCTGATATAGCATTCCCTCG
AATAAATAATATAAGTTTCTGAATATTACCTCCTTCTTTAACTCTTTTAATTTCTAGAAG
TATAGTAGAAAATGGAGCTGGAACAGGATGAACTGTATACCCTCCTCTTTCATCAGGAAT
TGCTCATGCTGGAGCTTCCGTTGATTTAGCTATTTTCTCCCTTCATTTGGCCGGAATTTC
TTCAATTTTAGGAGCTGTAAATTTTATTACTACAGTTATTAACATACGATCTCCAGGGAT
TACTTTAGACCGAATACCTTTGTTTGTTTGATCAGTTGTAATTACAGCTGTATTATTATT
ATTATCTTTACCAGTATTAGCAGGGGCTATTACTATATTATTAACAGATCGAAATTTAAA
TACATCCTTCTTCGACCCCGCAGGAGGAGGGGATCCAATTTTATACCAACACTTATTT
>Ny_braziliensis_AC4261
----------------TTTGGTGCTTGAGCTGGAATAGTAGGAACTTCTCTAAGAATTTT
AATTCGAGCTGAATTAGGACACCCAGGAGCATTTATTGGAGATGATCAAATTTATAATGT
TATTGTAACTGCTCATGCTTTTATTATAATTTTTTTTATAGTTATACCTATTATAATTGG
AGGGTTTGGAAACTGATTAGTTCCATTAATGTTAGGAGCCCCTGATATAGCATTCCCACG
AATAAATAATATAAGTTTTTGAATGCTTCCCCCTTCTTTAACATTATTAATTTCTAGAAG
TATAGTAGAAAATGGGGCTGGAACAGGATGAACTGTTTACCCTCCTCTTTCTTCAGGTAT
TGCTCATGCTGGAGCATCTGTTGATTTAGCTATTTTTTCACTTCATTTAGCAGGGATTTC
TTCTATTTTAGGAGCTGTAAATTTTATTACTACAGTAATTAACATACGATCTCCAGGAAT
TACTTTAGATCGAATACCTTTATTTGTTTGATCAGTGGTAATTACAGCTGTATTATTATT
ATTATCATTACCAGTATTAGCTGGAGCTATTACAATACTATTAACTGATCGAAATTTAAA
TACTTCATTCTTTGACCCAGCCGGAGGAGGAGACCCAATTTTATATCAACATTTATTT
>Ny_braziliensis_AC4274
----------------TTTGGTGCTTGAGCTGGAATAGTAGGAACTTCTCTAAGAATTTT
AATTCGAGCTGAATTAGGACACCCAGGAGCATTTATTGGAGATGATCAAATTTATAATGT
TATTGTAACTGCTCATGCTTTTATTATAATTTTTTTTATAGTTATACCTATTATAATTGG
AGGGTTTGGAAACTGATTAGTTCCATTAATGTTAGGAGCCCCTGATATAGCATTCCCACG
AATAAATAATATAAGTTTTTGAATGCTTCCCCCTTCTTTAACATTATTAATTTCTAGAAG
TATAGTAGAAAATGGGGCTGGAACAGGATGAACTGTTTACCCTCCTCTTTCTTCAGGTAT
TGCTCATGCTGGAGCATCTGTTGATTTAGCTATTTTTTCACTTCATTTAGCAGGGATTTC
TTCTATTTTAGGAGCTGTAAATTTTATTACTACAGTAATTAACATACGATCTCCAGGGAT
TACTTTAGATCGAATACCTTTATTTGTTTGATCAGTGGTAATTACAGCTGTATTATTATT
ATTATCATTACCAGTATTAGCTGGAGCTATTACAATACTATTAACTGATCGAAATTTAAA
TACTTCATTCTTTGACCCAGCCGGAGGAGGAGACCCAATTTTATATCAACATTTATTT
>Ny_braziliensis_AC42915
----------------TTTGGTGCTTGAGCTGGAATAGTAGGAACTTCTCTAAGAATTTT
AATTCGAGCTGAATTAGGACACCCAGGAGCATTTATTGGAGATGATCAAATTTATAATGT
TATTGTAACTGCTCATGCTTTTATTATAATTTTTTTTATAGTTATACCTATTATAATTGG
AGGGTTTGGAAACTGATTAGTTCCATTAATGTTAGGAGCCCCTGATATAGCATTCCCACG
AATAAATAATATAAGTTTTTGAATGCTTCCCCCTTCTTTAACATTATTAATTTCTAGAAG
TATAGTAGAAAATGGGGCTGGAACAGGATGAACTGTTTACCCTCCTCTTTCTTCAGGTAT
TGCTCATGCTGGAGCATCTGTTGATTTAGCTATTTTTTCACTTCATTTAGCAGGGATTTC
TTCTATTTTAGGAGCTGTAAATTTTATTACTACAGTAATTAACATACGATCTCCAGGGAT
TACTTTAGATCGAATACCTTTATTTGTTTGATCAGTGGTAATTACAGCTGTATTATTATT
ATTATCATTACCAGTATTAGCTGGAGCTATTACAATACTATTAACTGATCGAAATTTAAA
TACTTCATTCTTTGACCCAGCCGGAGGAGGAGACCCAATTTTATATCAACATTTATTT
>Ny_braziliensis_AM1092
TACATTATATTTTATTTTTGGTGCTTGGGCTGGAATAGTAGGAACTTCCCTAAGAATTTT
AATTCGAGCTGAATTAGGACATCCAGGAGCATTTATTGGAGATGATCAAATTTATAATGT
TATTGTAACTGCTCATGCTTTTATTATAATTTTTTTTATAGTTATACCTATTATAATTGG
AGGGTTTGGAAACTGATTAGTACCATTAATGTTAGGGGCCCCTGATATAGCATTCCCACG
AATAAATAACATAAGTTTTTGAATACTTCCTCCTTCTCTAACATTATTAATTTCTAGAAG
TATAGTAGAAAATGGAGCTGGAACAGGATGAACTGTTTACCCCCCTCTTTCTTCAGGTAT
TGCTCATGCTGGAGCATCCGTTGATTTAGCCATTTTTTCACTTCATTTAGCGGGGATTTC
TTCTATTTTAGGAGCTGTAAATTTTATTACTACAGTAATTAACATACGATCTCCAGGAAT
TACTTTAGATCGAATACCTTTATTTGTTTGATCAGTAGTAATTACAGCTGTATTATTATT
ATTATCATTACCAGTATTAGCTGGAGCTATTACAATACTATTAACTGATCGAAATTTAAA
TACTTCATTCTTTGACCCCGCCGGAGGGGGAGACCCAATTTTATATCAACATTTATTT
>Ny_braziliensis_AM1093
TACATTATATTTTATTTTTGGTGCTTGGGCTGGAATAGTAGGAACTTCCCTAAGAATTTT
AATTCGAGCTGAATTAGGACATCCAGGAGCATTTATTGGAGATGATCAAATTTATAATGT
TATTGTAACTGCTCATGCTTTTATTATAATTTTTTTTATAGTTATACCTATTATAATTGG
AGGGTTTGGAAACTGATTAGTACCATTAATGTTAGGGGCCCCTGATATAGCATTCCCACG
AATAAATAACATAAGTTTTTGAATACTTCCCCCTTCTCTAACATTATTAATTTCTAGAAG
TATAGTAGAAAATGGAGCTGGAACAGGATGAACTGTTTACCCCCCTCTTTCTTCAGGTAT
TGCTCATGCTGGAGCATCCGTTGATTTAGCCATTTTTTCACTTCATTTAGCGGGGATTTC
TTCTATTTTAGGAGCTGTAAATTTTATTACTACAGTAATTAACATACGATCTCCAGGAAT
TACTTTAGATCGAATACCTTTATTTGTTTGATCAGTAGTAATTACAGCTGTATTATTATT
ATTATCATTACCAGTATTAGCTGGAGCTATTACAATACTATTAACTGATCGAAATTTAAA
TACTTCATTCTTTGACCCCGCCGGAGGGGGAGACCCAATTTTATATCAACATTTATTT
>Ny_braziliensis_AM1094
TACATTATATTTTATTTTTGGTGCTTGGGCTGGAATAGTAGGAACTTCTCTAAGAATTTT
AATTCGAGCTGAATTAGGACATCCAGGAGCATTTATTGGAGATGATCAAATTTATAATGT
TATTGTAACTGCTCATGCTTTTATTATAATTTTTTTTATAGTTATACCTATTATAATTGG
AGGGTTTGGAAACTGATTAGTTCCATTAATGTTAGGAGCCCCTGATATAGCATTCCCACG
AATAAATAACATAAGTTTTTGAATGCTTCCCCCTTCTCTAACATTATTAATTTCTAGAAG
TATAGTAGAAAATGGGGCTGGAACAGGATGAACTGTTTACCCTCCTCTTTCTTCAGGTAT
TGCTCATGCTGGAGCATCCGTTGATTTAGCTATTTTTTCACTTCATTTAGCAGGGATTTC
TTCTATTTTAGGAGCTGTAAATTTTATTACTACAGTAATTAACATACGATCTCCAGGAAT
TACTTTAGATCGAATACCTTTATTTGTTTGATCAGTAGTAATTACAGCCGTATTATTATT
ATTATCATTACCAGTATTAGCTGGAGCTATTACAATACTATTAACTGATCGAAATTTAAA
TACTTCATTCTTTGACCCCGCCGGAGGAGGAGACCCAATTTTATATCAACATTTATTT
>Ny_braziliensis_AM1095
TACATTATATTTTATTTTTGGTGCTTGAGCTGGAATAGTAGGAACTTCTCTAAGAATTTT
AATTCGAGCTGAATTAGGACACCCAGGAGCATTTATTGGAGATGATCAAATTTATAATGT
TATTGTAACTGCTCATGCTTTTATTATAATTTTTTTTATAGTTATACCTATTATAATTGG
GGGGTTTGGAAACTGATTAGTTCCATTAATGTTAGGAGCTCCTGATATAGCATTCCCACG
AATAAATAATATAAGTTTTTGAATGCTTCCCCCCTCTCTAACATTATTAATTTCTAGAAG
TATAGTAGAAAATGGGGCTGGAACAGGATGAACTGTTTACCCGCCTCTTTCTTCAGGTAT
TGCTCATGCTGGAGCATCTGTTGATTTAGCTATTTTTTCACTTCATTTAGCAGGGATTTC
TTCTATTTTAGGGGCTGTAAATTTTATTACTACAGTAATTAACATACGATCTCCAGGGAT
TACTTTAGATCGAATACCTTTATTTGTTTGATCAGTAGTAATTACAGCTGTATTATTATT
ATTATCATTACCAGTATTGGCTGGAGCTATTACAATACTATTAACTGATCGAAATTTAAA
TACTTCATTCTTTGACCCAGCCGGAGGAGGAGACCCAATTTTATATCAACATTTATTT
>Ny_braziliensis_AM856
----------------TTTGGTGCTTGAGCTGGAATAGTAGGAACTTCTCTAAGAATTTT
AATTCGAGCTGAATTAGGACACCCAGGAGCATTTATTGGAGATGATCAAATTTATAATGT
TATTGTAACTGCTCATGCTTTTATTATAATTTTTTTTATAGTTATACCTATTATAATTGG
AGGGTTTGGAAACTGATTAGTTCCATTAATGTTAGGAGCCCCTGATATAGCATTCCCACG
AATAAATAACATAAGTTTTTGAATACTTCCCCCTTCTCTGACATTATTAATTTCTAGAAG
TATAGTAGAAAATGGGGCTGGAACAGGATGAACTGTTTACCCTCCTCTTTCTTCAGGTAT
TGCTCATGCTGGAGCATCTGTTGATTTAGCTATTTTTTCACTTCATTTAGCAGGGATTTC
TTCTATTTTAGGAGCTGTAAATTTTATTACTTCAGTAATTAACATACGATCTCCAGGGAT
TACTTTAGATCGAATACCTTTATTTGTTTGATCAGTAGTAATTACAGCTGTATTATTATT
ATTATCATTGCCAGTATTGGCTGGAGCTATTACAATACTATTAACTGATCGAAATTTAAA
TACTTCATTCTTTGACCCAGCCGGAGGAGGAGACCCAATTTTATATCAACATTTATTT
>Ny_braziliensis_AP21393JF923690
TACATTATATTTTATTTTTGGTGCTTGGGCTGGAATAGTAGGAACTTCCCTAAGAATTTT
AATTCGAGCTGAATTAGGACATCCAGGAGCATTTATTGGAGATGATCAAATTTATAATGT
TATTGTAACTGCTCATGCTTTTATTATAATTTTTTTTATAGTTATACCTATTATAATTGG
AGGGTTTGGAAACTGATTAGTACCATTAATGTTAGGGGCCCCTGATATAGCATTCCCACG
AATAAATAACATAAGTTTTTGAATACTTCCCCCTTCTCTAACATTATTAATTTCTAGAAG
TATAGTAGAAAATGGAGCTGGAACAGGATGAACTGTTTACCCTCCTCTTTCTTCAGGTAT
TGCTCATGCTGGAGCATCCGTTGATTTAGCCATTTTTTCACTTCATTTAGCGGGGATTTC
TTCTATTTTAGGAGCTGTAAATTTTATTACTACAGTAATTAACATACGATCTCCAGGAAT
TACTTTAGATCGAATACCTTTATTTGTTTGATCAGTAGTAATTACAGCTGTATTATTATT
ATTATCATTACCAGTATTAGCTGGAGCTATTACAATACTATTAACTGATCGAAATTTAAA
TACTTCATTCTTTGACCCCGCCGGAGGGGGAGACCCAATTTTATATCAACATTTATTT
>Ny_braziliensis_SP1603JF923691
TACATTATATTTTATTTTTGGTGCCTGAGCTGGAATAGTAGGAACTTCTCTAAGAATTTT
AATTCGAGCTGAATTAGGACACCCAGGAGCATTTATTGGAGATGATCAAATTTATAATGT
TATTGTAACTGCTCATGCTTTTATTATAATTTTTTTTATAGTTATACCTATTATAATTGG
AGGGTTTGGAAACTGATTAGTTCCATTAATGTTAGGAGCCCCTGATATAGCATTCCCACG
AATAAATAATATAAGTTTTTGAATGCTTCCCCCTTCTCTAACATTATTAATTTCTAGAAG
TATAGTAGAAAATGGAGCTGGAACAGGATGAACTGTTTACCCTCCTCTTTCTTCAGGTAT
TGCTCATGCTGGAGCATCTGTTGATTTAGCTATTTTTTCACTTCATTTAGCAGGGATTTC
TTCTATTTTAGGAGCTGTAAATTTTATTACTACAGTAATTAACATACGATCTCCAGGGAT
TACTTTAGATCGAATACCTTTATTTGTTTGATCAGTAGTAATTACAGCTGTATTATTATT
ATTATCATTACCAGTATTAGCTGGAGCTATTACAATACTATTAACTGATCGAAATTTAAA
TACTTCATTCTTTGACCCAGCCGGAGGAGGAGACCCAAT-------------------
>An_costaiG1_AC1072
AACTTTATATTTTATTTTTGGAGCCTGAGCAGGTATAGTAGGTACTTCCCTAAGAATTTT
AATTCGTGCTGAATTAGGACACCCAGGAGCATTTATTGGTGATGATCAAATTTATAATGT
TATTGTAACAGCTCATGCTTTTATTATAATTTTTTTTATAGTTATACCTATTATAATTGG
AGGATTTGGAAATTGATTAGTTCCTTTAATATTAGGAGCCCCCGATATAGCATTCCCACG
TATAAATAATATAAGATTTTGAATACTTCCTCCTTCTTTAACTCTATTAATTTCTAGAAG
TATAGTAGAAAATGGAGCTGGAACAGGATGAACAGTATACCCTCCTCTTTCTTCCGGTAT
TGCTCACGCTGGGGCTTCTGTTGATTTAGCAATTTTTTCTTTACATTTAGCAGGAATTTC
TTCTATTTTAGGAGCAGTAAATTTTATTACTACAGTTATTAATATACGATCTCCAGGAAT
TACTCTTGATCGAATACCCCTATTTGTTTGATCAGTAGTAATTACTGCCATTTTACTTTT
ATTATCATTACCTGTTTTAGCCGGAGCTATTACTATATTATTAACAGATCGAAACCTAAA
TACTTCCTTTTTTGACCCAGCAGGAGGGGGAGACCCAATTTTATACCAACACTTATTT
>An_costaiG1_AC1111
AACTTTATATTTTATTTTTGGAGCCTGAGCAGGTATAGTAGGTACTTCCCTAAGAATTTT
AATTCGTGCTGAATTAGGACACCCAGGAGCATTTATTGGTGATGATCAAATTTATAATGT
TATTGTAACAGCTCATGCTTTTATTATAATTTTTTTTATAGTTATACCTATTATAATTGG
AGGATTTGGAAATTGATTAGTTCCTTTAATATTAGGAGCCCCCGATATAGCATTCCCACG
TATAAATAATATAAGATTTTGAATACTCCCTCCTTCTTTAACTCTATTAATTTCTAGAAG
TATAGTAGAAAATGGAGCTGGAACAGGATGAACAGTATACCCTCCTCTTTCTTCCGGTAT
TGCTCACGCTGGGGCTTCTGTTGATTTAGCAATTTTTTCTTTACATTTAGCAGGAATTTC
TTCTATTTTAGGAGCAGTAAATTTTATTACTACAGTTATTAATATACGATCTCCAGGAAT
TACTCTTGATCGAATACCCCTATTTGTTTGATCAGTAGTAATTACTGCCATTTTACTTTT
ATTATCATTACCTGTTTTAGCTGGAGCTATTACTATATTATTAACAGATCGAAACCTAAA
TACTTCCTTTTTTGACCCAGCCGGAGGGGGAGACCCAATTTTATACCAACACTTATTT
>An_costaiG1_AC2027
AACTTTATATTTTATTTTTGGAGCCTGAGCAGGTATAGTAGGTACTTCCTTAAGAATTTT
AATTCGTGCTGAATTAGGACACCCAGGAGCATTTATTGGTGATGATCAAATTTATAATGT
TATTGTAACAGCTCATGCTTTTATTATAATTTTTTTTATAGTTATACCTATTATAATTGG
AGGATTTGGAAATTGACTAGTTCCTTTAATATTAGGGGCCCCCGATATAGCATTCCCACG
TATAAATAATATAAGATTTTGAATACTTCCTCCTTCTTTAACTCTATTAATTTCTAGAAG
TATAGTAGAAAATGGAGCTGGAACAGGATGAACAGTATACCCTCCCCTTTCTTCTGGTAT
TGCTCACGCTGGAGCTTCTGTTGATTTAGCAATTTTTTCTTTACATTTAGCAGGAATTTC
TTCTATTTTAGGAGCAGTAAATTTTATTACTACAGTTATTAATATACGATCTCCAGGAAT
TACTCTTGATCGAATGCCCCTATTTGTTTGATCAGTAGTAATTACTGCCATTTTACTTTT
ATTATCATTACCTGTTTTAGCTGGAGCTATTACTATATTATTAACAGATCGAAACTTAAA
TACTTCTTTTTTTGACCCAGCCGGAGGAGGAGACCCAATTTTATACCAACATTTATTT
>An_costaiG1_AC2028
AACTTTATATTTTATTTTTGGAGCCTGAGCAGGTATAGTAGGTACTTCCTTAAGAATTTT
AATTCGTGCTGAATTAGGACACCCAGGAGCATTTATTGGTGATGATCAAATTTATAATGT
TATTGTAACAGCTCATGCTTTTATTATAATTTTTTTTATAGTTATACCTATTATAATTGG
AGGATTTGGAAATTGACTAGTTCCTTTAATATTAGGAGCCCCCGATATAGCATTCCCACG
TATAAATAATATAAGATTTTGAATACTTCCTCCTTCTTTAACTCTATTAATTTCTAGAAG
TATAGTAGAAAATGGGGCTGGAACAGGATGAACAGTATATCCTCCTCTTTCTTCTGGTAT
TGCTCACGCTGGAGCTTCTGTTGATTTAGCAATTTTTTCTTTACATTTAGCAGGAATTTC
TTCTATTTTAGGAGCAGTAAATTTTATTACTACAGTTATTAATATACGATCCCCAGGAAT
TACTCTTGATCGAATACCCCTATTTGTTTGATCAGTAGTAATTACTGCCATTTTACTTTT
ATTATCATTACCTGTTTTAGCTGGAGCTATTACTATATTATTAACAGATCGAAACCTAAA
TACTTCTTTTTTTGATCCAGCCGGAGGAGGAGACCCAATTTTATACCAACATTTATTT
>An_costaiG1_AC2041
AACTTTATATTTTATTTTTGGGGCCTGAGCAGGTATAGTAGGTACTTCCCTAAGAATTTT
AATTCGTGCTGAATTAGGACACCCAGGAGCATTTATTGGTGATGATCAAATTTATAATGT
TATTGTAACAGCTCATGCTTTTATTATAATTTTTTTTATAGTTATACCTATTATAATTGG
AGGATTTGGAAATTGATTAGTTCCTTTAATATTAGGAGCCCCCGATATAGCATTCCCACG
TATAAATAATATAAGATTTTGAATACTCCCTCCTTCTTTAACTCTATTAATTTCTAGAAG
TATAGTAGAAAATGGGGCTGGAACAGGATGAACAGTATACCCTCCTCTTTCTTCCGGTAT
TGCTCACGCTGGAGCTTCTGTTGATTTAGCAATTTTTTCTTTACATTTAGCAGGAATTTC
TTCTATTTTAGGAGCAGTAAATTTTATTACCACAGTTATTAATATACGATCTCCAGGAAT
TACTCTTGATCGAATACCCCTATTTGTTTGATCAGTAGTAATTACTGCCATTTTACTTTT
ATTATCATTACCTGTTTTAGCTGGAGCTATTACTATATTATTAACAGATCGAAACCTAAA
TACTTCCTTTTTTGACCCAGCAGGAGGAGGAGACCCAATTTTATACCAACACTTATTT
>An_costaiG1_AC21410
AACTTTATATTTTATTTTTGGAGCCTGAGCAGGTATAGTAGGTACTTCCTTAAGAATTTT
AATTCGTGCTGAATTAGGACACCCAGGAGCATTTATTGGTGATGATCAAATTTATAATGT
TATTGTAACAGCTCATGCTTTTATTATAATTTTTTTTATAGTTATACCTATTATAATTGG
AGGATTTGGAAATTGACTAGTTCCTTTAATATTAGGAGCCCCCGATATAGCATTCCCACG
TATAAATAATATAAGATTTTGAATACTTCCTCCTTCTTTAACTCTATTAATTTCTAGAAG
TATAGTAGAAAATGGAGCTGGAACAGGATGAACAGTATACCCTCCCCTTTCTTCTGGTAT
TGCTCACGCTGGAGCTTCTGTTGATTTAGCAATTTTTTCTTTACATTTAGCAGGAATTTC
TTCTATTTTAGGAGCAGTAAATTTTATTACTACAGTTATTAATATACGATCTCCAGGAAT
TACTCTTGATCGAATACCCCTATTTGTTTGATCAGTAGTAATTACTGCCATTTTACTTTT
ATTATCATTACCTGTTTTAGCTGGAGCTATTACTATATTATTAACAGATCGAAACCTAAA
TACTTCTTTTTTTGACCCAGCCGGAGGAGGAGATCCAATTTTATACCAACATTTATTT
>An_costaiG1_AC21411
AACTTTATATTTTATTTTTGGAGCCTGAGCAGGTATAGTAGGTACTTCCTTAAGAATTTT
AATTCGTGCTGAATTAGGACACCCAGGAGCATTTATTGGTGATGATCAAATTTATAATGT
TATTGTAACAGCTCATGCTTTTATTATAATTTTTTTTATAGTTATACCTATTATAATTGG
AGGATTTGGAAATTGACTAGTTCCTTTAATATTAGGAGCCCCCGATATAGCATTCCCACG
TATAAATAATATAAGATTTTGAATACTTCCTCCTTCTTTAACTCTATTAATTTCTAGAAG
TATAGTAGAAAATGGAGCTGGAACAGGATGAACAGTATACCCTCCCCTTTCTTCTGGTAT
TGCTCACGCTGGAGCTTCTGTTGATTTAGCAATTTTTTCTTTACATTTAGCAGGAATTTC
TTCTATTTTAGGAGCAGTAAATTTTATTACTACAGTTATTAATATACGATCTCCAGGAAT
TACTCTTGATCGAATACCCCTATTTGTTTGATCAGTAGTAATTACTGCCATTTTACTTTT
ATTATCATTACCTGTTTTAGCTGGAGCTATTACTATATTATTAACAGATCGAAACCTAAA
TACTTCTTTTTTTGACCCAGCCGGAGGAGGAGACCCAATTTTATACCAACATTTATTT
>An_costaiG1_AC2673
AACTTTATATTTTATTTTTGGAGCCTGAGCAGGTATAGTAGGTACTTCCTTAAGAATTTT
AATTCGTGCTGAATTAGGACACCCAGGAGCATTTATTGGTGATGATCAAATTTATAATGT
TATTGTAACAGCTCATGCTTTTATTATAATTTTTTTTATAGTTATACCTATTATAATTGG
AGGATTTGGAAATTGACTAGTTCCTTTAATATTAGGAGCCCCCGATATAGCATTCCCACG
TATAAATAATATAAGATTTTGAATACTTCCTCCTTCTTTAACTCTATTAATTTCTAGAAG
TATAGTAGAAAATGGGGCTGGAACAGGATGAACAGTATACCCTCCCCTTTCTTCTGGTAT
TGCTCACGCTGGAGCTTCTGTTGATTTAGCAATTTTTTCTTTACATTTAGCAGGAATTTC
TTCTATTTTAGGAGCAGTAAATTTTATTACTACAGTTATTAATATACGATCTCCAGGAAT
TACTCTTGATCGAATACCCCTATTTGTTTGATCAGTAGTAATTACTGCCATTTTACTTTT
ATTATCATTACCTGTTTTAGCTGGAGCTATTACTATATTATTAACAGATCGAAACCTAAA
TACTTCTTTTTTTGACCCAGCCGGAGGAGGAGACCCAATTTTATACCAACATTTATTT
>An_costaiG1_AC2681
AACTTTATATTTTATTTTTGGAGCCTGAGCAGGTATAGTAGGTACTTCCTTAAGAATTTT
AATTCGTGCTGAATTAGGACACCCAGGAGCATTTATTGGTGATGATCAAATTTATAATGT
TATTGTAACAGCTCATGCTTTTATTATAATTTTTTTTATAGTTATACCTATTATAATTGG
AGGATTTGGAAATTGACTAGTTCCTTTAATATTAGGAGCCCCCGATATAGCATTCCCACG
TATAAATAATATAAGATTTTGAATACTTCCTCCTTCTTTAACTCTATTAATTTCTAGAAG
TATAGTAGAAAATGGAGCTGGAACAGGATGAACAGTATACCCTCCCCTTTCTTCTGGTAT
TGCTCACGCTGGAGCTTCTGTTGATTTAGCAATTTTTTCTTTACATTTAGCAGGAATTTC
TTCTATTTTAGGAGCAGTAAATTTTATTACTACAGTTATTAATATACGATCTCCAGGAAT
TACTCTTGATCGAATACCCCTATTTGTTTGATCAGTAGTAATTACTGCCATTTTACTTTT
ATTATCATTACCTGTTTTAGCTGGAGCTATTACTATATTATTAACAGATCGAAACCTAAA
TACTTCTTTTTTTGACCCAGCCGGAGGAGGAGACCCAATTTTATACCAACATTTATTT
>An_costaiG1_AC2781
AACTTTATATTTTATTTTTGGAGCCTGAGCAGGTATAGTAGGTACTTCCTTAAGAATTTT
AATTCGTGCTGAATTAGGACACCCAGGAGCATTTATTGGTGATGATCAAATTTATAATGT
TATTGTAACAGCTCATGCTTTTATTATAATTTTTTTTATAGTTATACCTATTATAATTGG
AGGATTTGGAAATTGACTAGTTCCTTTAATATTAGGAGCCCCCGATATAGCATTCCCACG
TATAAATAATATAAGATTTTGAATACTTCCTCCTTCTTTAACTCTATTAATTTCTAGAAG
TATAGTAGAAAATGGAGCTGGAACAGGATGAACAGTATACCCTCCCCTTTCTTCTGGTAT
TGCTCACGCTGGAGCTTCTGTTGATTTAGCAATTTTTTCTTTACATTTAGCAGGAATTTC
TTCTATTTTAGGAGCAGTAAATTTTATTACTACAGTTATTAATATACGATCTCCAGGAAT
TACTCTTGATCGAATACCCCTATTTGTTTGATCAGTAGTAATTACTGCCATTTTACTTTT
ATTATCATTACCTGTTTTAGCTGGAGCTATTACTATATTATTAACAGATCGAAACCTAAA
TACTTCTTTTTTTGACCCAGCCGGAGGAGGAGACCCAATTTTATACCAACATTTATTT
>An_costaiG1_AC2802
AACTTTATATTTTATTTTTGGAGCCTGAGCAGGTATAGTAGGTACTTCCTTAAGAATTTT
AATTCGTGCTGAATTAGGACACCCAGGAGCATTTATTGGTGATGATCAAATTTATAATGT
TATTGTAACAGCTCATGCTTTTATTATAATTTTTTTTATAGTTATACCTATTATAATTGG
AGGATTTGGAAATTGACTAGTTCCTTTAATATTAGGAGCCCCCGATATAGCATTCCCACG
TATAAATAATATAAGATTTTGAATACTTCCTCCTTCTTTAACTCTATTAATTTCTAGAAG
TATAGTAGAAAATGGAGCTGGAACAGGATGAACAGTATACCCTCCCCTTTCTTCTGGTAT
TGCTCACGCTGGAGCTTCTGTTGATTTAGCAATTTTTTCTTTACATTTAGCAGGAATTTC
TTCTATTTTAGGAGCAGTAAATTTTATTACTACAGTTATTAATATACGATCTCCAGGAAT
TACTCTTGATCGAATACCCCTATTTGTTTGATCAGTAGTAATTACTGCCATTTTACTTTT
ATTATCATTACCTGTTTTAGCTGGAGCTATTACTATATTATTAACAGATCGAAACCTAAA
TACTTCTTTTTTTGACCCAGCCGGAGGAGGAGACCCAATTTTATACCAACATTTATTT
>An_costaiG1_AC2811
AACTTTATATTTTATTTTTGGAGCCTGAGCAGGTATAGTAGGTACTTCCTTAAGAATTTT
AATTCGTGCTGAATTAGGACACCCAGGAGCATTTATTGGTGATGATCAAATTTATAATGT
TATTGTAACAGCTCATGCTTTTATTATAATTTTTTTTATAGTTATACCTATTATAATTGG
AGGATTTGGAAATTGACTAGTTCCTTTAATATTAGGAGCCCCCGATATAGCATTCCCACG
TATAAATAATATAAGATTTTGAATACTTCCCCCTTCTTTAACTCTATTAATTTCTAGAAG
TATAGTAGAAAATGGGGCTGGAACAGGATGAACAGTATACCCCCCTCTTTCTTCTGGTAT
TGCTCACGCTGGAGCTTCTGTTGATTTAGCAATTTTTTCTTTACATTTAGCAGGAATTTC
TTCTATTTTAGGAGCAGTAAATTTTATTACTACAGTTATTAATATACGATCCCCAGGAAT
TACTCTTGATCGAATACCCCTATTTGTTTGATCAGTAGTAATTACTGCCATTTTACTTTT
ATTATCATTACCTGTTTTAGCCGGAGCTATTACTATATTATTAACAGATCGAAACCTAAA
TACTTCTTTTTTTGATCCAGCCGGAGGAGGAGACCCAATTTTATACCAACATTTATTT
>An_costaiG1_AC2912
AACTTTATATTTTATTTTTGGAGCCTGAGCAGGTATAGTAGGTACTTCCTTAAGAATTTT
AATTCGTGCTGAATTAGGACACCCAGGAGCATTTATTGGTGATGATCAAATTTATAATGT
TATTGTAACAGCTCATGCTTTTATTATAATTTTTTTTATAGTTATACCTATTATAATTGG
AGGATTTGGAAATTGACTAGTTCCTTTAATATTAGGAGCCCCCGATATAGCATTCCCACG
TATAAATAATATAAGATTTTGAATACTTCCTCCTTCTTTAACTCTATTAATTTCTAGAAG
TATAGTAGAAAATGGGGCTGGAACAGGATGAACAGTATATCCTCCTCTTTCTTCTGGTAT
TGCTCACGCTGGAGCTTCTGTTGATTTAGCAATTTTTTCTTTACATTTAGCAGGAATTTC
TTCTATTTTAGGAGCAGTAAATTTTATTACTACAGTTATTAATATACGATCCCCAGGAAT
TACTCTTGATCGAATACCCCTATTTGTTTGATCAGTAGTAATTACTGCCATTTTACTTTT
ATTATCATTACCTGTTTTAGCTGGAGCTATTACTATATTATTAACAGATCGAAACCTAAA
TACTTCTTTTTTTGATCCAGCCGGAGGAGGAGACCCAATTTTATACCAACATTTATTT
>An_costaiG1_AC2921
AACTTTATATTTTATTTTTGGAGCCTGAGCAGGTATAGTAGGTACTTCCTTAAGAATTTT
AATTCGTGCTGAATTAGGACACCCAGGAGCATTTATTGGTGATGATCAAATTTATAATGT
TATTGTAACAGCTCATGCTTTTATTATAATTTTTTTTATAGTTATACCTATTATAATTGG
AGGATTTGGAAATTGACTAGTTCCTTTAATATTAGGAGCCCCCGATATAGCATTCCCACG
TATAAATAATATAAGATTTTGAATACTTCCTCCTTCTTTAACTCTATTAATTTCTAGAAG
TATAGTAGAAAATGGAGCTGGAACAGGATGAACAGTATACCCTCCCCTTTCTTCTGGTAT
TGCTCACGCTGGAGCTTCTGTTGATTTAGCAATTTTTTCTTTACATTTAGCAGGAATTTC
TTCTATTTTAGGAGCAGTAAATTTTATTACTACAGTTATTAATATACGATCTCCAGGAAT
TACTCTTGATCGAATACCCCTATTTGTTTGATCAGTAGTAATTACTGCCATTTTACTTTT
ATTATCATTACCTGTTTTAGCTGGAGCTATTACTATATTATTAACAGATCGAAACCTAAA
TACTTCTTTTTTTGACCCAGCCGGAGGAGGAGACCCAATTTTATACCAACATTTATTT
>An_costaiG1_AC3144
AACTTTATATTTTATTTTTGGAGCCTGAGCAGGAATAGTAGGTACTTCCTTAAGAATTTT
AATTCGTGCTGAATTAGGACACCCAGGAGCATTTATTGGTGATGATCAAATTTATAATGT
TATTGTAACAGCTCATGCTTTTATTATAATTTTTTTTATAGTTATACCTATTATAATTGG
AGGATTTGGAAATTGATTAGTTCCTTTAATATTAGGAGCCCCCGATATAGCATTCCCACG
TATAAATAATATAAGATTTTGAATACTCCCTCCTTCTTTAACTCTATTAATTTCTAGAAG
TATAGTAGAAAATGGAGCTGGAACAGGATGAACAGTATACCCTCCTCTTTCTTCTGGTAT
TGCTCACGCTGGGGCTTCTGTTGATTTAGCAATTTTTTCTTTACATTTAGCAGGAATTTC
TTCTATTTTAGGAGCAGTAAATTTTATTACTACAGTTATTAATATACGATCTCCAGGAAT
TACCCTTGATCGAATGCCCCTATTTGTTTGATCAGTAGTAATTACTGCCATTTTACTTTT
ATTATCATTACCTGTTTTAGCTGGAGCTATTACTATATTATTAACAGATCGAAACCTAAA
TACTTCCTTTTTTGACCCAGCAGGAGGAGGAGATCCAATTTTATACCAACACTTATTT
>An_costaiG1_AC3145
AACTTTATATTTTATTTTTGGAGCCTGAGCAGGTATAGTAGGTACTTCCTTAAGAATTTT
AATTCGTGCTGAATTAGGACACCCAGGAGCATTTATTGGTGATGATCAAATTTATAATGT
TATTGTAACAGCTCATGCTTTTATTATAATTTTTTTTATAGTTATACCTATTATAATTGG
AGGATTTGGAAATTGACTAGTTCCTTTAATATTAGGAGCCCCCGATATAGCATTCCCACG
TATAAATAATATAAGATTTTGAATACTTCCTCCTTCTTTAACTCTATTAATTTCTAGAAG
TATAGTAGAAAATGGAGCTGGAACAGGATGAACAGTATACCCTCCCCTTTCTTCTGGTAT
TGCTCACGCTGGAGCTTCTGTTGATTTAGCAATTTTTTCTTTACATTTAGCAGGAATTTC
TTCTATTTTAGGAGCAGTAAATTTTATTACTACAGTTATTAATATACGATCCCCAGGAAT
TACTCTTGATCGAATACCCCTATTTGTTTGATCAGTAGTAATTACTGCCATTTTACTTTT
ATTATCATTACCTGTTTTAGCTGGAGCTATTACTATATTATTAACAGATCGAAACCTAAA
TACTTCTTTTTTTGACCCAGCCGGAGGAGGAGACCCAATTTTATACCAACATTTATTT
>An_costaiG1_AC3146
AACTTTATATTTTATTTTTGGAGCCTGAGCAGGTATAGTAGGTACTTCCTTAAGAATTTT
AATTCGTGCTGAATTAGGACACCCAGGAGCATTTATTGGTGATGATCAAATTTATAATGT
TATTGTAACAGCTCATGCTTTTATTATAATTTTTTTTATAGTTATACCTATTATAATTGG
AGGATTTGGAAATTGACTAGTTCCTTTAATATTAGGAGCCCCCGATATAGCATTCCCACG
TATAAATAATATAAGATTTTGAATACTTCCTCCTTCTTTAACTCTATTAATTTCTAGAAG
TATAGTAGAAAATGGAGCTGGAACAGGATGAACAGTATATCCTCCCCTTTCTTCTGGTAT
TGCTCACGCTGGAGCTTCTGTTGATTTAGCAATTTTTTCTTTACATTTAGCAGGAATTTC
TTCTATTTTAGGAGCAGTAAATTTTATTACTACAGTTATTAATATACGATCTCCAGGAAT
TACTCTTGATCGAATACCCCTATTTGTTTGATCAGTAGTAATTACTGCCATTTTACTTTT
ATTATCATTACCTGTTTTAGCTGGAGCTATTACTATATTATTAACAGATCGAAACCTAAA
TACTTCTTTTTTTGACCCAGCCGGAGGAGGAGACCCAATTTTATACCAACATTTATTT
>An_costaiG1_AC3167
AACTTTATATTTTATTTTTGGAGCCTGAGCAGGTATAGTAGGTACTTCCTTAAGAATTTT
AATTCGTGCTGAATTAGGACACCCAGGAGCATTTATTGGTGATGATCAAATTTATAATGT
TATTGTAACAGCTCATGCTTTTATTATAATTTTTTTTATAGTTATACCTATTATAATTGG
AGGATTTGGAAATTGACTAGTTCCTTTAATATTAGGAGCCCCCGATATAGCATTCCCACG
TATAAATAATATAAGATTTTGAATACTTCCTCCTTCTTTAACTCTATTAATTTCTAGAAG
TATAGTAGAAAATGGGGCTGGAACAGGATGAACAGTATATCCTCCTCTTTCTTCTGGTAT
TGCTCACGCTGGAGCTTCTGTTGATTTAGCAATTTTTTCTTTACATTTAGCAGGAATTTC
TTCTATTTTAGGAGCAGTAAATTTTATTACTACAGTTATTAATATACGATCCCCAGGAAT
TACTCTTGATCGAATACCCCTATTTGTTTGATCAGTAGTAATTACTGCCATTTTACTTTT
ATTATCATTACCTGTTTTAGCTGGAGCTATTACTATATTATTAACAGATCGAAACCTAAA
TACTTCTTTTTTTGATCCAGCCGGAGGAGGAGACCCAATTTTATACCAACATTTATTT
>An_costaiG1_AC3713
AACTTTATATTTTATTTTTGGAGCCTGAGCAGGTATAGTAGGTACTTCCTTAAGAATTTT
AATTCGTGCTGAATTAGGACACCCAGGAGCATTTATTGGTGATGATCAAATTTATAATGT
TATTGTAACAGCTCATGCTTTTATTATAATTTTTTTTATAGTTATACCTATTATAATTGG
AGGATTTGGAAATTGACTAGTTCCTTTAATATTAGGAGCCCCCGATATAGCATTCCCACG
TATAAATAATATAAGATTTTGAATACTTCCTCCTTCTTTAACTCTATTAATTTCTAGAAG
TATAGTAGAAAATGGAGCTGGAACAGGATGAACAGTATACCCTCCCCTTTCTTCTGGTAT
TGCTCACGCTGGAGCTTCTGTTGATTTAGCAATTTTTTCTTTACATTTAGCAGGAATTTC
TTCTATTTTAGGAGCAGTAAATTTTATTACTACAGTTATTAATATACGATCTCCAGGAAT
TACTCTTGATCGAATACCCCTATTTGTTTGATCAGTAGTAATTACTGCCATTTTACTTTT
ATTATCATTACCTGTTTTAGCTGGAGCTATTACTATATTATTAACAGATCGAAACCTAAA
TACTTCTTTTTTTGACCCAGCCGGAGGAGGAGACCCAATTTTATACCAACATTTATTT
>An_costaiG1_AC4394
AACTTTATATTTTATTTTTGGAGCCTGAGCAGGTATAGTAGGTACTTCCCTAAGAATTTT
AATTCGTGCTGAATTAGGACACCCAGGAGCATTTATTGGTGATGATCAAATTTATAATGT
TATTGTAACAGCTCATGCTTTTATTATAATTTTTTTTATAGTTATACCTATTATAATTGG
AGGATTTGGAAATTGATTAGTTCCTTTAATATTAGGAGCCCCCGATATAGCATTCCCACG
TATAAATAATATAAGATTTTGAATACTCCCTCCTTCTTTAACTCTATTAATTTCTAGAAG
TATAGTAGAAAATGGAGCTGGAACAGGATGAACAGTATATCCTCCTCTTTCTTCCGGTAT
TGCTCACGCTGGAGCTTCTGTTGATTTAGCAATTTTTTCTTTACATTTAGCAGGAATTTC
TTCTATTTTAGGAGCAGTAAATTTTATTACTACAGTTATTAATATACGATCTCCAGGAAT
TACTCTTGATCGAATACCCCTATTTGTTTGATCAGTAGTAATTACTGCCATTTTACTTTT
ATTATCATTACCTGTTTTAGCTGGGGCTATTACTATATTATTAACAGATCGAAACCTAAA
TACTTCCTTTTTTGACCCAGCCGGAGGAGGAGACCCAATTTTATACCAACACTTATTT
>An_costaiG1_AC4824
AACTTTATATTTTATTTTTGGAGCCTGAGCAGGTATAGTAGGTACTTCCCTAAGAATTTT
AATTCGTGCTGAATTAGGACACCCAGGAGCATTTATTGGTGATGATCAAATTTATAATGT
TATTGTAACAGCTCATGCTTTTATTATAATTTTTTTTATAGTTATACCTATTATAATTGG
AGGATTTGGAAATTGATTAGTTCCTTTAATATTAGGAGCCCCCGATATAGCATTCCCACG
TATAAATAATATAAGATTTTGAATACTCCCTCCTTCTTTAACTCTATTAATTTCTAGAAG
TATAGTAGAAAATGGAGCTGGAACAGGATGAACAGTATACCCTCCTCTTTCTTCCGGTAT
TGCTCACGCTGGGGCTTCTGTTGATTTAGCAATTTTTTCTTTACATTTAGCAGGAATTTC
TTCTATTTTAGGAGCAGTAAATTTTATTACTACAGTTATTAATATACGATCTCCAGGAAT
TACTCTTGATCGAATACCCCTATTTGTTTGATCAGTAGTAATTACTGCCATTTTACTTTT
ATTATCATTACCTGTTTTAGCTGGAGCTATTACTATATTATTAACAGATCGAAACCTAAA
TACTTCCTTTTTTGACCCAGCCGGAGGAGGAGACCCAATTTTATACCAACACTTATTT
>An_costaiG1_AC971
AACTTTATATTTTATTTTTGGAGCCTGAGCAGGTATAGTAGGTACTTCCCTAAGAATTTT
AATTCGTGCTGAATTAGGACACCCAGGAGCATTTATTGGTGATGATCAAATTTATAATGT
TATTGTAACAGCTCATGCTTTTATTATAATTTTTTTTATAGTTATACCTATTATAATTGG
AGGATTTGGAAATTGATTAGTTCCTTTAATATTAGGAGCCCCCGATATAGCATTCCCACG
TATAAATAATATAAGATTTTGAATACTCCCTCCTTCTTTAACTCTATTAATTTCTAGAAG
TATAGTAGAAAATGGAGCTGGAACAGGATGAACAGTATACCCTCCTCTTTCTTCCGGTAT
TGCTCACGCTGGGGCTTCTGTTGATTTAGCAATTTTTTCTTTACATTTAGCAGGGATTTC
TTCTATTTTAGGAGCAGTAAATTTTATTACTACAGTTATTAATATACGATCTCCAGGAAT
TACTCTTGATCGAATACCCCTATTTGTTTGATCAGTAGTAATTACTGCCATTTTACTTTT
ATTATCATTACCTGTTTTAGCTGGAGCTATTACTATATTATTAACAGATCGAAACCTAAA
TACTTCCTTTTTTGACCCAGCCGGAGGAGGAGACCCAATTTTATACCAACACTTATTT
>An_costaiG1_AM12656
----------------TTTGGAGCCTGAGCAGGTATAGTAGGTACTTCCTTAAGAATTTT
AATTCGTGCTGAATTAGGACACCCAGGAGCATTTATTGGTGATGATCAAATTTATAATGT
TATTGTAACAGCTCATGCTTTTATTATAATTTTTTTTATAGTTATGCCTATTATAATTGG
AGGATTTGGAAATTGACTAGTTCCTTTAATATTAGGAGCCCCCGATATAGCATTCCCACG
TATAAATAATATAAGATTTTGAATACTTCCTCCTTCTTTAACTCTATTAATTTCTAGAAG
TATAGTAGAAAATGGAGCTGGAACAGGATGAACAGTATATCCTCCCCTTTCTTCTGGTAT
TGCTCACGCTGGAGCTTCTGTTGATTTAGCAATTTTTTCTTTACATTTAGCAGGAATTTC
TTCTATTTTAGGAGCAGTAAATTTTATTACTACAGTTATTAATATACGATCTCCAGGAAT
TACTCTTGATCGAATACCCCTATTTGTTTGATCAGTAGTAATTACTGCCATTTTACTTTT
ATTATCATTACCTGTTTTAGCTGGAGCTATTACTATATTATTAACAGATCGAAACCTAAA
TACTCCTTTTTTTGACCCAGCCGGAGGAGGAGACCCA---------------------
>An_costaiG1_AM322
AACTTTATATTTTATTTTTGGAGCCTGAGCAGGTATAGTAGGTACTTCCCTAAGAATTTT
AATTCGTGCTGAATTAGGACACCCAGGAGCATTTATTGGTGATGATCAAATTTATAATGT
TATTGTAACAGCTCATGCTTTTATTATAATTTTTTTTATAGTTATACCTATTATAATTGG
AGGATTTGGAAATTGATTAGTTCCTTTAATATTAGGAGCCCCCGATATAGCATTCCCACG
TATAAATAATATAAGATTTTGAATACTCCCTCCTTCTTTAACTCTATTAATTTCTAGAAG
TATAGTAGAAAATGGAGCTGGAACAGGATGAACAGTATACCCTCCTCTTTCTTCCGGTAT
TGCTCACGCTGGGGCTTCTGTTGATTTAGCAATTTTTTCTTTACATTTAGCAGGAATTTC
TTCTATTTTAGGAGCAGTAAATTTTATTACTACAGTTATTAATATACGATCTCCAGGAAT
TACTCTTGATCGAATACCCCTATTTGTTTGATCAGTAGTAATTACTGCCATTTTACTTTT
ATTATCATTACCTGTTTTAGCTGGAGCTATTACTATATTATTAACAGATCGAAACCTAAA
TACTTCCTTTTTTGACCCAGCAGGAGGAGGAGACCCAATTTTATACCAACACTTATTT
>An_costaiG1_JX2051281
AACTTTATATTTTATTTTTGGAGCCTGAGCAGGTATAGTAGGTACTTCCTTAAGAATTTT
AATTCGTGCTGAATTAGGACACCCAGGAGCATTTATTGGTGATGATCAAATTTATAATGT
TATTGTAACAGCTCATGCTTTTATTATAATTTTTTTTATAGTTATACCTATTATAATTGG
AGGATTTGGAAATTGATTAGTTCCTTTAATATTAGGAGCCCCCGATATAGCATTCCCACG
TATAAATAATATAAGATTTTGAATACTCCCTCCTTCTTTAACTCTATTAATTTCTAGAAG
TATAGTAGAAAATGGAGCTGGAACAGGATGAACAGTATACCCTCCTCTTTCTTCCGGTAT
TGCTCACGCTGGGGCTTCTGTTGATTTAGCAATTTTTTCTTTACATTTAGCAGGAATTTC
TTCTATTTTAGGAGCAGTAAATTTTATTACTACAGTTATTAATATACGATCTCCAGGAAT
TACTCTTGATCGAATACCCCTATTTGTTTGATCAGTAGTAATTACTGCCATTTTACTTTT
ATTATCATTACCTGTTTTAGCTGGAGCTATTACTATATTATTAACAGATCGAAACCTAAA
TACTTCCTTTTTTGACCCAGCAGGAGGAGGAGACCCAATTTTATACCAACACTTATTT
>An_costaiG1_KF6988651
AACTTTATATTTTATTTTTGGAGCCTGAGCAGGTATAGTTGGTACTTCCTTAAGAATTTT
AATTCGTGCTGAATTAGGACACCCAGGAGCATTTATTGGTGATGATCAAATTTATAATGT
TATTGTAACAGCTCATGCTTTTATTATAATTTTTTTTATAGTTATACCTATTATAATTGG
AGGATTTGGAAATTGACTAGTTCCTTTAATATTAGGAGCCCCCGATATAGCATTCCCACG
TATAAATAATATAAGATTTTGAATACTTCCTCCTTCTTTAACTCTATTAATTTCTAGAAG
TATAGTAGAAAATGGAGCTGGAACAGGATGAACAGTATACCCTCCCCTTTCTTCTGGTAT
TGCTCACGCTGGAGCTTCTGTTGATTTAGCAATTTTTTCTTTACATTTAGCAGGAATTTC
TTCTATTTTAGGAGCAGTAAATTTTATTACTACAGTTATTAATATACGATCTCCAGGAAT
TACTCTTGATCGAATACCCCTATTTGTTTGATCAGTAGTAATTACTGCCATTTTACTTTT
ATTATCATTACCTGTTTTAGCTGGGGCTATTACTATATTATTAACAGATCGAAACCTAAA
TACTTC----------------------------------------------------
>An_costaiG2_AC21412
AACTTTATATTTTATTTTTGGAGCCTGAGCAGGAATAGTTGGTACTTCCCTAAGAATTTT
AATTCGTGCTGAATTAGGCCACCCAGGAGCATTTATTGGTGATGATCAAATTTATAATGT
TATTGTAACAGCCCATGCTTTTATTATAATTTTTTTTATAGTTATACCCATTATAATTGG
AGGATTTGGAAATTGATTAGTTCCCCTAATATTAGGAGCCCCCGATATAGCATTCCCCCG
TATAAATAATATAAGATTTTGAATACTTCCCCCCTCTTTAACTCTATTAATTTCTAGAAG
TATAGTAGAAAATGGGGCCGGAACAGGATGAACAGTATACCCTCCCCTTTCTTCCGGCAT
TGCCCACGCTGGTGCTTCTGTTGATTTAGCAATTTTCTCTTTACATTTAGCAGGAATCTC
CTCTATTTTAGGAGCAGTAAATTTTATTACTACAGTTATTAATATACGATCTCCGGGAAT
TACCCTTGATCGAATACCTTTATTTGTTTGATCAGTAGTAATTACTGCCATTTTACTTTT
ATTATCATTACCTGTCTTAGCAGGAGCTATTACTATATTATTAACAGATCGAAACCTAAA
TACTTCCTTTTTTGACCCAGCTGGAGGAGGAGACCCAATTTTATATCAACATTTATTC
>An_costaiG2_AC21413
AACTTTATATTTTATTTTTGGAGCCTGAGCAGGAATAGTTGGTACTTCCCTAAGAATTTT
AATTCGTGCTGAATTAGGCCACCCAGGAGCATTTATTGGTGATGATCAAATTTATAATGT
TATTGTAACAGCCCATGCTTTTATTATAATTTTTTTTATAGTTATACCCATTATAATTGG
AGGATTTGGAAATTGATTAGTTCCCCTAATATTAGGAGCCCCCGATATAGCATTCCCTCG
TATAAATAATATAAGATTTTGAATACTTCCCCCTTCTTTAACTCTATTAATTTCTAGAAG
TATAGTAGAAAATGGGGCTGGAACAGGATGAACAGTATATCCTCCCCTTTCTTCCGGCAT
TGCCCACGCTGGGGCTTCTGTTGATTTAGCAATTTTCTCTTTACATTTAGCAGGAATCTC
TTCTATTTTAGGAGCAGTAAATTTTATTACTACAGTTATTAATATACGATCTCCGGGTAT
TACTCTTGATCGAATGCCTTTATTTGTTTGATCAGTAGTAATTACTGCCATTTTACTTTT
ATTATCATTACCTGTATTAGCAGGAGCTATTACTATATTATTAACAGATCGAAACCTAAA
TACTTCCTTTTTTGACCCAGCTGGAGGGGGAGATCCAATTTTATACCAACATTTATTC
>An_costaiG2_AC2149
AACTTTATATTTTATTTTTGGAGCCTGAGCAGGAATAGTTGGTACTTCCCTAAGAATTTT
AATTCGTGCTGAATTAGGCCACCCAGGAGCATTTATTGGTGATGATCAAATTTATAATGT
TATTGTAACAGCCCATGCTTTTATTATAATTTTTTTTATAGTTATACCCATTATAATTGG
AGGATTTGGAAATTGATTAGTTCCCCTAATATTAGGAGCCCCCGATATAGCATTCCCTCG
TATAAATAATATAAGATTTTGAATACTTCCCCCTTCTTTAACTCTATTAATTTCTAGAAG
TATAGTAGAAAATGGGGCTGGAACAGGATGAACAGTATATCCACCCCTTTCTTCCGGCAT
TGCCCACGCTGGGGCTTCTGTTGATTTAGCAATTTTCTCTTTACATTTAGCAGGAATCTC
TTCTATTTTAGGAGCAGTAAATTTTATTACTACAGTTATTAATATACGATCTCCGGGTAT
TACTCTTGATCGAATACCTTTATTTGTTTGATCAGTAGTAATTACTGCCATTTTACTTTT
ATTATCATTACCTGTATTAGCAGGAGCTATTACTATATTATTAACAGATCGAAACCTAAA
TACTTCCTTTTTTGACCCAGCTGGAGGGGGAGACCCAATTTTATACCAACATTTATTC
>An_costaiG2_AC2911
AACTTTATATTTTATTTTTGGAGCCTGAGCAGGAATAGTTGGTACTTCCCTAAGAATTTT
AATTCGTGCTGAATTAGGCCACCCAGGAGCATTTATTGGTGATGATCAAATTTATAATGT
TATTGTAACAGCCCATGCTTTTATTATAATTTTTTTTATAGTTATACCCATTATAATTGG
AGGATTTGGAAATTGATTAGTTCCCCTAATATTAGGAGCCCCAGATATAGCATTCCCTCG
TATAAATAATATAAGATTTTGAATACTTCCCCCTTCTTTAACTCTATTAATTTCTAGAAG
TATAGTAGAAAATGGGGCTGGAACAGGATGAACAGTATATCCACCCCTTTCTTCCGGCAT
TGCCCACGCTGGGGCTTCTGTTGATTTAGCAATTTTCTCTTTACATTTAGCAGGAATCTC
TTCTATTTTAGGAGCAGTAAATTTTATTACTACAGTTATTAATATACGATCTCCGGGTAT
TACTCTTGATCGAATACCTTTATTTGTTTGATCAGTAGTAATTACTGCCATTTTACTTTT
ATTATCATTACCTGTATTAGCAGGAGCTATTACTATATTATTAACAGATCGAAACCTAAA
TACTTCCTTTTTTGACCCAGCTGGAGGGGGAGACCCAATTTTATACCAACATTTATTT
>An_costaiG2_AC3215
AACTTTATATTTTATTTTTGGGGCCTGAGCAGGAATAGTTGGTACTTCCCTAAGAATTTT
AATTCGTGCTGAATTAGGCCACCCAGGAGCATTTATTGGTGATGATCAAATTTATAATGT
TATTGTAACAGCCCATGCTTTTATTATAATTTTTTTTATAGTTATACCCATTATAATTGG
AGGATTTGGAAATTGATTAGTTCCCCTAATATTAGGAGCCCCCGATATAGCATTCCCTCG
TATAAATAATATAAGATTTTGAATACTTCCCCCTTCTTTAACTCTATTAATTTCTAGAAG
TATAGTAGAAAATGGGGCTGGAACAGGATGAACAGTATATCCACCCCTTTCTTCCGGCAT
TGCCCACGCTGGGGCTTCTGTTGATTTAGCAATTTTTTCTTTACATTTAGCAGGAATCTC
TTCTATTTTAGGAGCAGTAAATTTTATTACTACAGTTATTAATATACGATCTCCGGGTAT
TACTCTTGATCGAATACCTTTATTTGTTTGATCAGTAGTAATTACTGCCATTTTACTTTT
ATTATCATTACCTGTATTAGCAGGAGCTATTACTATATTATTAACAGATCGAAACCTAAA
TACTTCCTTTTTTGACCCAGCTGGAGGGGGAGACCCAATTTTATACCAACATTTATTC
>An_costaiG3_AC1051
AACTTTATATTTTATTTTTGGAGCCTGAGCAGGTATAGTAGGTACTTCCCTAAGAATTTT
AATTCGTGCCGAATTAGGACACCCAGGAGCATTTATTGGTGATGATCAAATTTATAACGT
TATTGTAACAGCCCATGCTTTTATTATAATTTTTTTTATAGTTATACCTATTATAATTGG
AGGATTTGGAAATTGATTAGTTCCCCTGATATTAGGAGCCCCCGATATGGCATTCCCACG
TATAAATAATATAAGATTTTGAATACTCCCTCCTTCTTTAACTTTATTAATTTCTAGAAG
TATAGTAGAAAATGGGGCTGGTACAGGATGAACAGTATATCCCCCTCTTTCTTCTGGTAT
TGCACATGCTGGAGCTTCTGTAGATTTAGCAATTTTTTCTTTACATTTAGCAGGGATTTC
TTCTATTTTAGGAGCAGTAAATTTTATTACTACAGTTATTAATATGCGATCTCCAGGAAT
TACTCTTGATCGAATGCCTTTATTTGTTTGATCAGTAGTAATTACTGCTATTTTACTTTT
ATTATCTTTACCTGTTTTAGCGGGAGCTATTACTATATTATTAACAGATCGAAATCTAAA
TACTTCATTCTTTGACCCAGCTGGAGGAGGAGACCCTATTTTATACCAACACTTATTC
>An_costaiG3_AC1061
AACTTTATATTTTATTTTTGGAGCCTGAGCAGGTATAGTAGGTACTTCCCTAAGAATTTT
AATTCGTGCCGAATTAGGACACCCAGGAGCATTTATTGGTGATGATCAAATTTATAACGT
TATTGTAACAGCCCATGCTTTTATTATAATTTTTTTTATAGTTATACCTATTATAATTGG
AGGATTTGGAAATTGATTAGTTCCCCTGATATTAGGAGCCCCCGATATGGCATTCCCACG
TATAAATAATATAAGATTTTGAATACTCCCTCCTTCTTTAACTTTATTAATTTCTAGAAG
TATAGTAGAAAATGGGGCTGGTACAGGATGAACAGTATACCCCCCTCTTTCTTCTGGTAT
TGCACACGCTGGAGCTTCTGTAGATTTAGCAATTTTTTCTTTACATTTAGCAGGGATTTC
TTCTATTTTAGGAGCAGTAAATTTTATTACTACAGTTATTAATATGCGATCTCCAGGAAT
TACTCTTGATCGAATGCCTTTATTTGTTTGATCAGTAGTAATTACTGCTATTTTACTTTT
ATTATCTTTACCTGTTTTAGCTGGGGCTATTACTATATTATTAACAGATCGAAATCTAAA
TACTTCATTCTTTGACCCAGCTGGAGGAGGAGACCCTATTTTATACCAACACTTATTC
>An_costaiG3_AC1081
AACTTTATATTTTATTTTTGGAGCCTGAGCAGGTATAGTAGGTACTTCCCTAAGAATTTT
AATTCGTGCCGAATTAGGACACCCAGGAGCATTTATTGGTGATGATCAAATTTATAACGT
TATTGTAACAGCCCATGCTTTTATTATAATTTTTTTTATAGTTATACCTATTATAATTGG
AGGATTTGGAAATTGATTAGTTCCCCTGATATTAGGAGCCCCCGATATGGCATTCCCACG
TATAAATAATATAAGATTTTGAATACTCCCCCCTTCTTTAACTTTATTAATTTCTAGAAG
TATAGTAGAAAATGGGGCTGGTACAGGATGAACAGTATATCCCCCTCTTTCTTCTGGTAT
TGCACACGCTGGAGCTTCTGTAGATTTAGCAATTTTTTCTTTACATTTAGCGGGGATTTC
TTCTATTTTAGGAGCAGTAAATTTTATTACTACAGTTATTAATATGCGATCTCCAGGAAT
TACTCTTGATCGAATGCCTTTATTTGTTTGATCAGTAGTAATTACTGCTATTTTACTTTT
ATTATCTTTACCTGTTTTAGCTGGAGCTATTACTATATTATTAACAGATCGAAATCTAAA
TACTTCATTCTTTGACCCAGCTGGAGGAGGAGACCCTATTTTATACCAACACTTATTC
>An_costaiG3_AC1092
AACTTTATATTTTATTTTTGGAGCCTGAGCAGGTATAGTAGGTACTTCCCTAAGAATTTT
AATTCGTGCCGAATTAGGACACCCAGGAGCATTTATTGGTGATGATCAAATTTATAACGT
TATTGTAACAGCCCATGCTTTTATTATAATTTTTTTTATAGTTATACCTATTATAATTGG
AGGATTTGGAAATTGATTAGTTCCCCTGATATTAGGAGCCCCCGATATGGCATTCCCACG
TATAAATAATATAAGATTTTGAATACTCCCTCCTTCTTTAACTTTATTAATTTCTAGAAG
TATAGTAGAAAATGGGGCTGGTACAGGATGAACAGTATACCCCCCTCTTTCTTCTGGTAT
TGCACACGCTGGAGCTTCTGTAGATTTAGCAATTTTTTCTTTACATTTAGCAGGGATTTC
TTCTATTTTAGGAGCAGTAAATTTTATTACTACAGTTATTAATATGCGATCTCCAGGAAT
TACTCTTGATCGAATGCCTTTATTTGTTTGATCAGTAGTAATTACTGCTATTTTACTTTT
ATTATCTTTACCTGTTTTAGCTGGGGCTATTACTATATTATTAACAGATCGAAATCTAAA
TACTTCATTCTTTGACCCAGCTGGAGGAGGAGACCCTATTTTATACCAACACTTATTC
>An_costaiG3_AC3961
AACTTTATATTTTATTTTTGGGGCCTGAGCAGGTATAGTAGGTACTTCCCTAAGAATTTT
AATTCGTGCCGAATTAGGACACCCAGGAGCATTTATTGGTGATGATCAAATTTATAACGT
TATTGTAACAGCCCATGCTTTTATTATAATTTTTTTTATAGTTATACCTATTATAATTGG
AGGATTTGGAAATTGATTAGTTCCCCTGATATTAGGAGCCCCCGATATGGCATTCCCACG
TATAAATAATATAAGATTTTGAATACTCCCTCCTTCTTTAACTTTATTAATTTCTAGAAG
TATAGTAGAAAATGGGGCTGGTACAGGATGAACAGTATACCCCCCTCTTTCTTCTGGTAT
TGCACACGCTGGAGCTTCTGTAGATTTAGCAATTTTTTCTTTACATTTAGCAGGGATTTC
TTCTATTTTAGGAGCAGTAAATTTTATTACTACAGTTATTAATATGCGATCTCCAGGAAT
TACTCTTGATCGAATGCCTTTATTTGTTTGATCAGTAGTAATTACTGCTATTTTACTTTT
ATTATCTTTACCTGTTTTAGCTGGGGCTATTACTATATTATTAACAGATCGAAATCTAAA
TACTTCATTCTTTGATCCAGCTGGAGGAGGAGACCCTATTTTATACCAACACTTATTC
>An_costaiG3_AC4715
AACTTTATATTTTATTTTTGGAGCCTGAGCAGGTATAGTAGGTACTTCCCTAAGAATTTT
AATTCGTGCCGAATTAGGACACCCAGGAGCATTTATTGGTGATGATCAAATTTATAACGT
TATTGTAACAGCCCATGCTTTTATTATAATTTTTTTTATAGTTATACCTATTATAATTGG
AGGATTTGGAAATTGATTAGTTCCCCTGATATTAGGAGCCCCCGATATGGCATTCCCACG
TATAAATAATATAAGATTTTGAATACTCCCTCCTTCTTTAACTTTATTAATTTCTAGAAG
TATAGTAGAAAATGGGGCTGGTACAGGATGAACAGTATACCCCCCTCTTTCTTCTGGTAT
TGCACACGCTGGAGCTTCTGTAGATTTAGCAATTTTTTCTTTACATTTAGCAGGGATTTC
TTCTATTTTAGGAGCAGTAAATTTTATTACTACAGTTATTAATATGCGATCTCCAGGAAT
TACTCTTGATCGAATGCCTTTATTTGTTTGATCAGTAGTAATTACTGCTATTTTACTTTT
ATTATCTTTACCTGTTTTAGCTGGGGCTATTACTATATTATTAACAGATCGAAATCTAAA
TACTTCATTCTTTGACCCAGCTGGAGGAGGAGACCCTATTTTATACCAACACTTATTC
>An_costaiG3_AM271
AACTTTATATTTTATTTTTGGAGCCTGAGCAGGTATAGTAGGTACTTCCCTAAGAATTTT
AATTCGTGCCGAATTAGGACACCCAGGAGCATTTATTGGTGATGATCAAATTTATAACGT
TATTGTAACAGCCCATGCTTTTATTATAATTTTTTTTATAGTTATACCTATTATAATTGG
AGGATTTGGAAATTGATTAGTTCCCCTGATATTAGGAGCCCCCGATATGGCATTCCCACG
TATAAATAATATAAGATTTTGAATACTCCCTCCTTCTTTAACTTTATTAATTTCTAGAAG
TATAGTAGAAAATGGGGCTGGTACAGGATGAACAGTATACCCCCCTCTTTCTTCTGGTAT
TGCACACGCTGGAGCTTCTGTAGATTTAGCAATTTTTTCTTTACATTTAGCAGGGATTTC
TTCTATTTTAGGAGCAGTAAATTTTATTACTACAGTTATTAATATGCGATCTCCAGGAAT
TACTCTTGATCGAATGCCTTTATTTGTTTGATCAGTAGTAATTACTGCTATTTTACTTTT
ATTATCTTTACCTGTTTTAGCTGGGGCTATTACTATATTATTAACAGATCGAAATCTAAA
TACTTCATTCTTTGACCCAGCTGGAGGAGGAGACCCTATTTTATACCAACACTTATTC
>An_costaiG3_RO1663
AACTTTATATTTTATTTTTGGAGCCTGAGCAGGTATAGTAGGTACTTCCCTAAGAATTTT
AATTCGTGCCGAATTAGGACACCCAGGAGCATTTATTGGTGATGATCAAATTTATAACGT
TATTGTAACAGCCCATGCTTTTATTATAATTTTTTTTATAGTTATACCTATTATAATTGG
AGGATTTGGAAATTGATTAGTTCCCCTGATATTAGGAGCCCCCGATATGGCATTCCCACG
TATAAATAATATAAGATTTTGAATACTCCCTCCTTCTTTAACTTTATTAATTTCTAGAAG
TATAGTAGAAAATGGGGCTGGTACAGGATGAACAGTATACCCCCCTCTTTCTTCTGGTAT
TGCGCACGCTGGAGCTTCTGTAGATTTAGCAATTTTTTCTTTACATTTAGCAGGGATTTC
TTCTATTTTAGGAGCAGTAAATTTTATTACTACAGTTATTAATATGCGGTCTCCAGGAAT
TACTCTTGATCGAATGCCTTTATTTGTTTGATCAGTAGTAATTACTGCTATTTTACTTTT
ATTATCTTTACCTGTTTTAGCTGGAGCTATTACTATATTATTAACAGATCGAAATCTAAA
TACTTCATTCTTTGACCCAGCTGGAGGAGGAGACCCTATTTTATACCAACACTTATTC
>An_costaiG3_RO1671
AACTTTATATTTTATTTTTGGAGCCTGAGCAGGTATAGTAGGTACTTCCCTAAGAATTTT
AATTCGTGCCGAATTAGGACACCCAGGAGCATTTATTGGTGATGATCAAATTTATAACGT
TATTGTAACAGCCCATGCTTTTATTATAATTTTTTTTATAGTTATACCTATTATAATTGG
AGGATTTGGAAATTGATTAGTTCCCCTGATATTAGGAGCCCCCGATATGGCATTCCCACG
TATAAATAATATAAGATTTTGAATACTCCCTCCTTCTTTAACTTTATTAATTTCTAGAAG
TATAGTAGAAAATGGGGCTGGTACAGGATGAACAGTATACCCCCCTCTTTCTTCTGGTAT
TGCACACGCTGGAGCTTCTGTAGATTTAGCAATTTTTTCTTTACATTTAGCAGGGATTTC
TTCTATTTTAGGAGCAGTAAATTTTATTACTACAGTTATTAATATGCGATCTCCAGGGAT
TACTCTTGATCGAATGCCTTTATTTGTTTGATCAGTAGTAATTACTGCTATTTTACTTTT
ATTATCTTTACCTGTTTTAGCTGGAGCTATTACTATATTATTAACAGATCGAAATCTAAA
TACTTCATTCTTTGACCCAGCTGGAGGAGGAGACCCTATTTTATACCAACACTTATTT
>An_costaiG3_RO1683
AACTTTATATTTTATTTTTGGAGCCTGAGCAGGTATAGTAGGTACTTCCCTAAGAATTTT
AATTCGTGCCGAATTAGGACACCCAGGAGCATTTATTGGTGATGATCAAATTTATAACGT
TATTGTAACAGCCCATGCTTTTATTATAATTTTTTTTATAGTTATACCTATTATAATTGG
AGGATTTGGAAATTGATTAGTTCCCCTGATATTAGGAGCCCCCGATATGGCATTCCCACG
TATAAATAATATAAGATTTTGAATACTCCCTCCTTCTTTAACTTTATTAATTTCTAGAAG
TATAGTAGAAAATGGGGCTGGTACAGGATGAACAGTATACCCCCCTCTTTCTTCTGGTAT
TGCACACGCTGGAGCTTCTGTAGATTTAGCAATTTTTTCTTTACATTTAGCAGGAATTTC
TTCTATTTTAGGAGCAGTAAATTTTATTACTACAGTTATTAATATGCGATCTCCAGGAAT
TACTCTTGATCGAATGCCTTTATTTGTTTGATCAGTAGTAATTACTGCTATTTTACTTTT
ATTATCTTTACCTGTTTTAGCTGGGGCTATTACTATATTATTAACAGATCGAAATCTAAA
TACTTCATTCTTTGACCCAGCTGGAGGAGGAGACCCTATTTTATACCAACACTTATTC
>An_costaiG3_RO18311
AACTTTATATTTTATTTTTGGAGCCTGAGCAGGTATAGTAGGTACTTCCCTAAGAATTTT
AATTCGTGCCGAATTAGGACACCCAGGAGCATTTATTGGTGATGATCAAATTTATAACGT
TATTGTAACAGCCCATGCTTTTATTATAATTTTTTTTATAGTTATACCTATTATAATTGG
AGGATTTGGAAATTGATTAGTTCCCCTGATATTAGGAGCCCCCGATATAGCATTCCCACG
TATAAATAATATAAGATTTTGAATACTCCCTCCTTCTTTAACTCTATTAATTTCTAGAAG
TATAGTAGAAAATGGGGCTGGTACAGGATGAACAGTATACCCCCCTCTTTCTTCTGGTAT
TGCACACGCTGGGGCTTCTGTAGATTTAGCAATTTTTTCTTTACATTTAGCAGGGATTTC
TTCTATTTTAGGAGCAGTAAATTTTATTACTACAGTTATTAATATACGATCTCCAGGAAT
TACTCTTGATCGAATGCCTTTATTTGTTTGATCAGTAGTAATTACTGCTATTTTACTTTT
ATTATCTTTACCTGTTTTAGCTGGAGCTATTACTATATTATTAACAGATCGAAATTTAAA
TACTTCATTCTTTGACCCAGCTGGAGGAGGAGACCCTATTTTATACCAACACTTATTC
>An_costaiG3_RO21623
AACTTTATATTTTATTTTTGGAGCCTGAGCAGGTATAGTAGGTACTTCCCTAAGAATTTT
AATTCGTGCCGAATTAGGACACCCAGGAGCATTTATTGGTGATGATCAAATTTATAACGT
TATTGTAACAGCCCATGCTTTTATTATAATTTTTTTTATAGTTATACCTATTATAATTGG
AGGATTTGGAAATTGATTAGTTCCCCTGATATTAGGAGCCCCCGATATGGCATTCCCACG
TATAAATAATATAAGATTTTGAATACTCCCTCCTTCTTTAACTTTATTAATTTCTAGAAG
TATAGTAGAAAATGGGGCTGGTACAGGATGAACAGTATACCCCCCTCTTTCTTCTGGTAT
TGCACACGCTGGAGCTTCTGTAGATTTAGCAATTTTTTCTTTACATTTAGCAGGGATTTC
TTCTATTTTAGGAGCAGTAAATTTTATTACTACAGTTATTAATATGCGATCTCCAGGGAT
TACTCTTGATCGAATGCCTTTATTTGTTTGATCAGTAGTAATTACTGCTATTTTACTTTT
ATTATCTTTACCTGTTTTAGCTGGAGCTATTACTATATTATTAACAGATCGAAATCTAAA
TACTTCATTCTTTGACCCAGCTGGAGGAGGAGACCCTATTTTATACCAACACTTATTT
>An_costaiG3_RO21835
AACTTTATATTTTATTTTTGGAGCCTGAGCAGGTATAGTAGGTACTTCCCTAAGAATTTT
AATTCGTGCCGAATTAGGACACCCAGGAGCATTTATTGGTGATGATCAAATTTATAACGT
TATTGTAACAGCCCATGCTTTTATTATAATTTTTTTTATAGTTATACCTATTATAATTGG
AGGATTTGGAAATTGATTAGTTCCCCTAATATTAGGAGCCCCCGATATGGCATTCCCACG
TATAAATAATATAAGATTTTGAATACTCCCTCCTTCTTTAACTTTATTAATTTCTAGAAG
TATAGTAGAAAATGGAGCTGGTACAGGATGAACAGTATATCCCCCTCTTTCTTCTGGTAT
TGCACACGCTGGAGCTTCTGTAGATTTAGCAATTTTTTCTTTACATTTAGCAGGAATTTC
TTCTATTTTAGGGGCAGTAAATTTTATTACTACAGTTATTAATATGCGATCTCCAGGAAT
TACTCTTGATCGAATGCCTTTATTTGTTTGATCAGTAGTAATTACTGCTATTTTACTTTT
ATTATCTTTACCTGTTTTAGCTGGAGCTATTACTATATTATTAACAGATCGAAATCTAAA
TACTTCATTCTTTGACCCAGCTGGAGGAGGAGACCCTATTTTATACCAACACTTATTT
>An_costaiG3_RO21912
AACTTTATATTTTATTTTTGGAGCCTGAGCAGGTATAGTAGGTACTTCCCTAAGAATTTT
AATTCGTGCCGAATTAGGACACCCAGGAGCATTTATTGGTGATGATCAAATTTATAACGT
TATTGTAACAGCCCATGCTTTTATTATAATTTTTTTTATAGTTATACCTATTATAATTGG
AGGATTTGGAAATTGATTAGTTCCCCTGATATTAGGAGCCCCCGATATGGCATTCCCACG
TATAAATAATATAAGATTTTGAATACTCCCTCCTTCTTTAACTTTATTAATTTCTAGAAG
TATAGTAGAAAATGGGGCTGGTACAGGATGAACAGTATACCCCCCTCTTTCTTCTGGTAT
TGCACACGCTGGAGCTTCTGTAGATTTAGCAATTTTTTCTTTACATTTAGCAGGGATTTC
TTCTATTTTAGGAGCAGTAAATTTTATTACTACAGTTATTAATATGCGATCTCCAGGAAT
TACTCTTGATCGAATGCCTTTATTTGTTTGATCAGTAGTAATTACTGCTATTTTACTTTT
ATTATCTTTACCTGTTTTAGCTGGAGCTATTACTATATTATTAACAGATCGAAATCTAAA
TACTTCATTCTTTGACCCAGCTGGAGGAGGAGACCCTATTTTATACCAACACTTATTC
>An_costaiG3_RO22221
AACTTTATATTTTATTTTTGGAGCCTGGGCAGGTATAGTAGGTACTTCCCTAAGAATTTT
AATTCGTGCCGAATTAGGACACCCAGGAGCATTTATTGGTGATGATCAAATTTATAACGT
TATTGTAACAGCCCATGCTTTTATTATAATTTTTTTTATAGTTATACCTATTATAATTGG
AGGATTTGGAAATTGATTAGTTCCCCTGATATTAGGAGCCCCCGATATGGCATTCCCACG
TATAAATAATATAAGATTTTGAATACTCCCTCCTTCCTTAACTTTATTAATTTCTAGAAG
TATAGTAGAAAATGGGGCTGGTACAGGATGAACAGTATACCCCCCTCTTTCTTCTGGTAT
TGCACACGCTGGAGCTTCTGTAGATTTAGCAATTTTTTCTTTACATTTAGCAGGGATTTC
TTCTATTTTAGGAGCAGTAAATTTTATTACTACAGTTATTAATATGCGATCTCCAGGAAT
TACTCTTGATCGAATGCCTTTATTTGTTTGATCAGTAGTAATTACTGCTATTTTACTTTT
ATTATCTTTACCTGTTTTAGCTGGAGCTATTACTATATTATTAACAGATCGAAATCTAAA
TACTTCATTCTTTGACCCAGCTGGAGGAGGAGACCCTATTTTATACCAACACTTATTC
>An_costaiG3_RO22222
AACTTTATATTTTATTTTTGGAGCCTGAGCAGGTATAGTAGGTACTTCCCTAAGAATTTT
AATTCGTGCCGAATTAGGACACCCAGGAGCATTTATTGGTGATGATCAAATTTATAACGT
TATTGTAACAGCCCATGCTTTTATTATAATTTTTTTTATAGTTATACCTATTATAATTGG
AGGATTTGGAAATTGATTAGTTCCCCTGATATTAGGAGCCCCCGATATGGCATTCCCACG
TATAAATAATATAAGATTTTGAATACTCCCTCCTTCTTTAACTTTATTAATTTCTAGAAG
TATAGTAGAAAATGGAGCTGGTACAGGATGAACAGTATACCCCCCTCTTTCTTCTGGTAT
TGCGCACGCTGGAGCTTCTGTAGATTTAGCAATTTTTTCTTTACATTTAGCAGGGATTTC
TTCTATTTTAGGAGCAGTAAATTTTATTACTACAGTTATTAATATGCGGTCTCCAGGAAT
TACTCTTGATCGAATGCCTTTATTTGTTTGATCAGTAGTAATTACTGCTATTCTACTTTT
ATTATCTTTACCTGTTTTAGCTGGAGCTATTACTATATTATTAACAGATCGAAATCTAAA
TACTTCATTCTTTGACCCAGCTGGAGGAGGAGACCCTATTTTATACCAACACTTATTC
>An_costaiG3_RO22334
AACTTTATATTTTATTTTTGGAGCCTGAGCAGGTATAGTAGGTACTTCCCTAAGAATTTT
AATTCGTGCCGAATTAGGACACCCAGGAGCATTTATTGGTGATGATCAAATTTATAACGT
TATTGTAACAGCCCATGCTTTTATTATAATTTTTTTTATAGTTATACCTATTATAATTGG
AGGATTTGGAAATTGATTAGTTCCCCTGATATTAGGAGCCCCCGATATGGCATTCCCACG
TATAAATAATATAAGATTTTGAATACTCCCTCCTTCTTTAACTTTATTAATTTCTAGAAG
TATAGTAGAAAATGGGGCTGGTACAGGATGAACAGTATACCCCCCCCTTTCTTCTGGTAT
TGCACACGCTGGAGCTTCTGTAGATTTAGCAATTTTTTCTTTACATTTAGCAGGGATTTC
TTCTATTTTAGGAGCAGTAAATTTTATTACTACAGTTATTAATATGCGATCTCCAGGAAT
TACTCTTGATCGAATGCCTTTATTTGTTTGATCAGTAGTAATTACTGCTATTTTACTTTT
ATTATCTTTACCTGTTTTAGCCGGGGCTATTACTATATTATTAACAGATCGAAATCTAAA
TACTTCATTCTTTGACCCAGCTGGAGGAGGAGACCCTATTTTATACCAACACTTATTC
>An_costaiG3_RO22335
AACTTTATATTTTATTTTTGGAGCCTGAGCAGGTATAGTAGGTACTTCCCTAAGAATTTT
AATTCGTGCCGAATTAGGACACCCAGGAGCATTTATTGGTGATGATCAAATTTATAACGT
TATTGTAACAGCCCATGCTTTTATTATAATTTTTTTTATAGTTATACCTATTATAATTGG
AGGATTTGGAAATTGATTAGTTCCCCTGATATTAGGAGCCCCCGATATGGCATTCCCACG
TATAAATAATATAAGATTTTGAATACTCCCTCCTTCTTTAACTTTATTAATTTCTAGAAG
TATAGTAGAAAATGGGGCTGGTACAGGATGAACAGTATACCCCCCTCTTTCTTCTGGTAT
TGCACACGCTGGAGCTTCTGTAGATTTAGCAATTTTTTCTTTACATTTAGCAGGAATTTC
TTCTATTTTAGGAGCAGTAAATTTTATTACTACAGTTATTAATATGCGATCTCCAGGAAT
TACTCTTGATCGAATGCCTTTATTTGTTTGATCAGTAGTAATTACTGCTATTTTACTTTT
ATTATCTTTACCTGTTTTAGCTGGGGCTATTACTATATTATTAACAGATCGAAATCTAAA
TACTTCATTCTTTGACCCAGCTGGAGGAGGAGACCCTATTTTATACCAACACTTATTC
>An_costaiG3_RO22336
AACTTTATATTTTATTTTTGGAGCCTGAGCAGGTATAGTAGGTACTTCCCTAAGAATTTT
AATTCGTGCCGAATTAGGCCACCCAGGAGCATTTATTGGTGATGATCAAATTTATAACGT
TATTGTAACAGCCCATGCTTTTATTATAATTTTTTTTATAGTTATACCTATTATAATTGG
AGGATTTGGAAATTGATTAGTTCCCCTGATATTAGGAGCCCCCGATATGGCATTCCCACG
TATAAATAATATAAGATTTTGAATACTCCCTCCTTCTTTAACTTTATTAATTTCTAGAAG
TATAGTAGAAAATGGAGCTGGTACAGGATGAACAGTATATCCCCCTCTTTCTTCTGGTAT
TGCACACGCTGGAGCTTCTGTAGATTTAGCAATTTTTTCTTTACATTTAGCAGGAATTTC
TTCTATTTTAGGAGCAGTAAATTTTATTACTACAGTTATTAATATGCGATCTCCAGGAAT
TACCCTTGATCGAATGCCTTTATTTGTTTGATCAGTAGTAATTACTGCTATTTTACTTTT
ATTATCTTTACCTGTTTTAGCTGGAGCTATTACTATATTATTAACAGATCGAAATCTAAA
TACTTCATTCTTTGACCCAGCTGGAGGAGGAGACCCTATTTTATACCAACACTTATTC
>An_costaiG4_52055070
-----------------------------------------GTACTTCCCTAAGAATTTT
AATTCGTGCCGAATTAGGACACCCAGGAGCATTTATTGGTGATGATCAAATTTATAACGT
TATTGTAACAGCTCATGCTTTTATTATAATTTTTTTTATAGTTATACCTATTATAATTGG
AGGATTTGGAAATTGATTAGTCCCTCTAATATTAGGAGCCCCCGATATAGCATTCCCACG
TATAAATAATATAAGATTTTGAATACTCCCCCCTTCTTTAACTTTATTAATTTCTAGAAG
TATAGTAGAAAATGGGGCTGGTACAGGATGAACAGTATACCCCCCTCTTTCTTCTGGTAT
TGCCCACGCCGGGGCTTCTGTAGACTTAGCGATTTTTTCTTTACATTTAGCAGGAATTTC
TTCTATTTTAGGGGCAGTAAATTTTATTACTACAGTTATTAATATGCGATCTCCAGGAAT
CACTCTTGATCGAATGCCTTTATTTGTTTGATCAGTAGTAATTACTGCTATTTTACTTTT
ATTATCTTTACCTGTTTTAGCCGGGGCTATTACTATATTATTAACAGACCGAAATCTAAA
TACTTCATTCT-----------------------------------------------
>An_costaiG4_AC2011
AACTTTATATTTTATTTTTGGGGCCTGAGCAGGTATAGTAGGTACTTCCCTAAGAATTTT
AATTCGTGCCGAATTAGGACACCCAGGAGCATTTATTGGTGATGATCAAATTTATAACGT
TATTGTAACAGCTCACGCTTTTATTATAATTTTTTTTATAGTTATACCTATTATAATTGG
AGGATTTGGAAATTGATTAGTCCCTCTAATATTAGGAGCCCCCGATATAGCATTCCCACG
TATAAATAATATAAGATTTTGAATACTCCCCCCTTCTTTAACTTTATTAATTTCTAGAAG
TATAGTAGAAAATGGAGCTGGTACAGGGTGAACAGTATACCCCCCTCTTTCTTCTGGTAT
TGCCCACGCCGGAGCTTCTGTAGACTTAGCAATTTTTTCTTTACATTTAGCAGGAATCTC
TTCTATTTTAGGAGCAGTAAATTTTATTACTACAGTTATTAATATACGATCTCCAGGAAT
CACTCTTGATCGAATGCCTTTATTTGTTTGATCAGTAGTAATTACTGCTATTTTACTTTT
ATTATCTTTACCTGTTTTAGCCGGGGCTATTACTATATTATTAACAGACCGAAATCTAAA
TACTTCATTCTTTGACCCCGCTGGAGGAGGAGACCCTATTTTATACCAACACTTATTC
>An_costaiG4_AC2012
AACTTTATATTTTATTTTGGGGGCCTGAGCAGGTATAGTAGGTACTTCCCTAAGAATTTT
AATTCGTGCCGAATTAGGACACCCAGGAGCATTTATTGGTGATGATCAAATTTATAACGT
TATTGTAACAGCTCACGCTTTTATTATAATTTTTTTTATAGTTATACCTATTATAATTGG
AGGATTTGGAAATTGATTAGTCCCTCTAATATTAGGAGCCCCCGATATAGCATTCCCACG
TATAAATAATATAAGATTTTGAATACTCCCCCCTTCTTTAACTTTATTAATTTCTAGAAG
TATAGTAGAAAATGGAGCTGGTACAGGGTGAACAGTATACCCCCCTCTTTCTTCTGGTAT
TGCCCACGCCGGAGCTTCTGTAGACTTAGCAATTTTTTCTTTACATTTAGCAGGAATCTC
TTCTATTTTAGGAGCAGTAAATTTTATTACTACAGTTATTAATATACGATCTCCAGGAAT
CACTCTTGATCGAATGCCTTTATTTGTTTGATCAGTAGTAATTACTGCTATTTTACTTTT
ATTATCTTTACCTGTTTTAGCCGGGGCTATTACTATATTATTAACAGACCGAAATCTAAA
TACTTCATTCTTTGACCCCGCTGGAGGAGGAGACCCTATTTTATACCAACACTTATTC
>An_costaiG4_AC2013
AACTTTATATTTTATTTTTGGGGCCTGAGCAGGTATAGTAGGTACTTCCCTAAGAATTTT
AATTCGTGCCGAATTAGGACACCCAGGAGCATTTATTGGTGATGATCAAATTTATAACGT
TATTGTAACAGCTCATGCTTTTATTATAATTTTTTTTATAGTTATACCTATTATAATTGG
AGGATTTGGAAATTGATTAGTCCCTCTAATATTAGGAGCCCCCGATATAGCATTCCCACG
TATAAATAATATAAGATTTTGAATACTCCCCCCTTCTTTAACTTTATTAATTTCTAGAAG
TATAGTAGAAAATGGGGCTGGTACAGGGTGAACAGTATACCCCCCTCTTTCTTCTGGTAT
TGCCCACGCCGGAGCTTCCGTAGACTTAGCAATTTTTTCTTTACATTTAGCAGGAATCTC
TTCTATTTTAGGAGCAGTAAATTTTATTACTACAGTTATTAATATACGATCCCCAGGAAT
CACTCTTGATCGAATGCCTTTATTTGTTTGATCAGTAGTAATTACTGCTATTTTACTTTT
ATTATCTTTACCTGTTTTAGCCGGGGCTATTACTATATTATTAACAGACCGAAATCTAAA
TACTTCATTCTTTGACCCCGCTGGAGGAGGAGACCCTATTTTATACCAACACCTATTC
>An_costaiG4_AC2066
AACTTTATATTTTATTTTTGGGGCCTGAGCAGGTATAGTAGGTACTTCCCTAAGAATTTT
AATTCGTGCCGAATTAGGACACCCAGGAGCATTTATTGGTGATGATCAAATTTATAACGT
TATTGTAACAGCTCATGCTTTTATTATAATTTTTTTTATAGTTATACCTATTATAATTGG
AGGATTTGGAAATTGATTAGTCCCTCTAATATTAGGAGCCCCCGATATAGCATTCCCACG
TATAAATAATATAAGATTTTGAATACTCCCCCCTTCTTTAACTTTATTAATTTCTAGAAG
TATAGTAGAAAATGGGGCTGGTACAGGATGAACAGTATACCCCCCTCTTTCTTCTGGTAT
TGCCCACGCCGGGGCTTCTGTAGACTTAGCAATTTTTTCTTTACATTTAGCAGGAATTTC
TTCTATTTTAGGAGCAGTAAATTTTATTACTACAGTTATTAATATACGATCTCCAGGAAT
CACTCTTGATCGAATGCCTTTATTTGTTTGATCAGTAGTAATTACTGCTATTTTACTTTT
ATTATCTTTACCTGTTTTAGCCGGGGCTATTACTATATTATTAACAGACCGAAATCTAAA
TACTTCATTCTTTGACCCCGCTGGAGGAGGAGACCCTATTTTATACCAACATCTATTC
>An_costaiG4_AC2148
AACTTTATATTTTATTTTTGGGGCCTGAGCAGGTATAGTAGGTACTTCCCTAAGAATTTT
AATTCGTGCCGAATTAGGACACCCAGGAGCATTTATTGGTGATGATCAAATTTATAACGT
TATTGTAACAGCTCACGCTTTTATTATAATTTTTTTTATAGTTATACCTATTATAATTGG
AGGATTTGGAAATTGATTAGTCCCTCTAATATTAGGAGCCCCCGATATAGCATTCCCACG
TATAAATAATATAAGATTTTGAATACTCCCCCCTTCTTTAACTTTATTAATTTCTAGAAG
TATAGTAGAAAATGGAGCTGGTACAGGGTGAACAGTATACCCCCCTCTTTCTTCTGGTAT
TGCCCACGCCGGAGCTTCTGTAGACTTAGCAATTTTTTCTTTACATTTAGCAGGAATCTC
TTCTATTTTAGGAGCAGTAAATTTTATTACTACAGTTATTAATATACGATCTCCAGGAAT
CACTCTTGATCGAATGCCTTTATTTGTTTGATCAGTAGTAATTACTGCTATTTTACTTTT
ATTATCTTTACCTGTTTTAGCCGGGGCTATTACTATATTATTAACAGACCGAAATCTAAA
TACTTCATTCTTTGACCCCGCTGGAGGAGGAGACCCTATTTTATACCAACACTTATTC
>An_costaiG4_AM272
AACTTTATATTTTATTTTTGGGGCCTGAGCAGGTATAGTAGGTACTTCCCTAAGAATTTT
AATTCGTGCCGAATTAGGACACCCAGGAGCATTTATTGGTGATGATCAAATTTATAACGT
TATTGTAACAGCTCATGCTTTTATTATAATTTTTTTTATAGTTATACCTATTATAATTGG
AGGATTTGGAAATTGATTAGTTCCTCTAATATTAGGAGCCCCCGATATAGCATTCCCACG
TATAAATAATATAAGATTTTGAATACTCCCCCCTTCTTTAACTTTATTAATTTCTAGAAG
TATAGTAGAAAATGGGGCTGGTACAGGGTGAACAGTATACCCCCCTCTTTCTTCTGGTAT
TGCCCACGCCGGAGCTTCCGTAGACTTAGCGATTTTTTCTTTACATTTAGCAGGAATCTC
TTCTATTTTAGGAGCAGTAAATTTTATTACTACAGTTATTAATATACGATCCCCAGGAAT
CACTCTTGATCGAATGCCTTTATTTGTTTGATCAGTAGTAATTACTGCTATTTTACTTTT
ATTATCTTTACCTGTTTTAGCCGGGGCTATTACTATATTATTAACAGACCGAAATCTAAA
TACTTCATTCTTTGACCCCGCTGGAGGAGGAGACCCTATTTTATACCAACACCTATTT
>An_costaiG4_HM0224031
AACTTTATATTTTATTTTTGGGGCCTGAGCAGGTATAGTAGGTACTTCCCTAAGAATTTT
AATTCGTGCCGAATTAGGACACCCAGGAGCATTTATTGGTGATGATCAAATTTATAACGT
TATTGTAACAGCTCATGCTTTTATTATAATTTTTTTTATAGTTATACCTATTATAATTGG
AGGATTTGGAAATTGATTAGTCCCTCTAATATTAGGAGCCCCCGATATAGCATTCCCACG
TATAAATAATATAAGATTTTGAATACTCCCCCCTTCTTTAACTTTATTAATTTCTAGAAG
TATAGTAGAAAATGGGGCTGGTACAGGATGAACAGTATACCCCCCTCTTTCTTCTGGTAT
TGCCCACGCCGGGGCTTCTGTAGACTTAGCGATTTTTTCTTTACATTTAGCAGGAATTTC
TTCTATTTTAGGGGCAGTAAATTTTATTACTACAGTTATTAATATGCGATCTCCAGGAAT
CACTCTTGATCGAATGCCTTTATTTGTTTGATCAGTAGTAATTACTGCTATTTTACTTTT
ATTATCTTTACCTGTTTTAGCCGGGGCTATTACTATATTATTAACAGACCGAAATCTAAA
TACTTCATTCTTTGACCCCGCTGGAGGAGGAGACCCTATTTTATACCAACATCTATTC
>An_costaiG4_HM0224041
AACTTTATATTTTATTTTTGGGGCCTGAGCAGGTATAGTAGGTACTTCCCTAAGAATTTT
AATTCGTGCCGAATTAGGACACCCAGGAGCATTTATTGGTGATGATCAAATTTATAACGT
TATTGTAACAGCTCATGCTTTTATTATAATTTTTTTTATAGTTATACCTATTATAATTGG
AGGATTTGGAAATTGATTAGTCCCTTTAATATTAGGAGCTCCCGATATAGCATTCCCACG
TATAAATAATATAAGATTTTGAATACTCCCCCCTTCTTTAACTTTATTAATTTCTAGAAG
TATAGTAGAAAATGGGGCTGGTACAGGATGAACAGTATACCCCCCTCTTTCTTCTGGTAT
TGCCCACGCCGGGGCTTCTGTAGACTTAGCGATTTTTTCTTTACATTTAGCGGGAATCTC
TTCTATTTTAGGAGCAGTAAATTTTATTACTACAGTTATTAATATACGATCTCCAGGAAT
CACTCTTGATCGAATGCCTTTATTTGTTTGATCAGTAGTAATTACTGCTATTTTACTTTT
ATTATCTTTACCTGTTTTAGCCGGGGCTATTACTATATTATTAACAGACCGAAATCTAAA
TACTTCATTCTTTGACCCCGCTGGAGGAGGAGACCCTATTTTATACCAACACCTATTC
>An_costaiG4_JX2051271
AACTTTATATTTTATTTTTGGGGCCTGAGCAGGTATAGTAGGTACTTCCCTAAGAATTTT
AATTCGTGCCGAATTAGGACACCCAGGAGCATTTATTGGTGATGATCAAATTTATAACGT
TATTGTAACAGCTCATGCTTTTATTATAATTTTTTTTATAGTTATACCTATTATAATTGG
AGGATTTGGAAATTGATTAGTCCCTCTAATATTAGGAGCCCCCGATATAGCATTCCCACG
TATAAATAATATAAGATTTTGAATACTCCCCCCTTCTTTAACTTTATTAATTTCTAGAAG
TATAGTAGAAAATGGGGCTGGTACAGGATGAACAGTATATCCCCCTCTTTCTTCTGGTAT
TGCCCACGCCGGGGCTTCTGTAGACTTAGCGATTTTTTCTTTACATTTAGCAGGAATCTC
TTCTATTTTAGGAGCAGTAAATTTTATTACTACAGTTATTAATATACGATCTCCAGGAAT
TACTCTTGATCGAATGCCTTTATTTGTTTGATCAGTAGTAATCACTGCTATTTTACTTTT
ATTATCTTTACCTGTTTTAGCCGGGGCTATTACTATATTATTAACAGACCGAAATCTAAA
TACTTCATTCTTTGACCCCGCTGGAGGAGGAGACCCTATTTTATACCAACATCTATTC
>An_costaiG5_G4AC1073
AACTTTATATTTTATTTTTGGGGCCTGAGCAGGTATAGTAGGTACCTCCCTAAGAATTTT
AATTCGTGCCGAATTAGGACACCCAGGAGCATTTATTGGTGATGATCAAATTTATAACGT
TATTGTAACAGCCCATGCTTTTATTATAATTTTTTTTATAGTTATACCTATTATAATTGG
AGGATTTGGAAATTGATTAGTTCCACTAATATTAGGAGCCCCCGATATAGCTTTCCCACG
TATAAATAATATAAGATTTTGAATACTCCCGCCTTCTTTAACTTTATTAATTTCTAGAAG
TATAGTAGAAAATGGAGCTGGTACAGGATGAACAGTATACCCTCCTCTTTCTTCTGGTAT
TGCCCACGCTGGAGCTTCTGTAGACTTAGCAATTTTTTCTTTACATTTAGCAGGGATTTC
TTCTATTTTAGGAGCAGTAAATTTTATTACTACAGTTATTAATATACGATCTCCAGGAAT
CACTCTTGATCGAATGCCTTTATTTGTTTGATCAGTAGTAATTACTGCTATTTTACTTTT
ACTATCTTTACCTGTTTTAGCCGGAGCTATTACTATATTATTAACAGATCGAAATCTAAA
TACTTCATTCTTTGACCCGGCTGGAGGAGGAGACCCTATTTTATACCAACACTTATTC
>An_costaiss_BA2112
AACTTTATATTTTATTTTTGGAGCCTGAGCAGGAATAGTAGGTACCTCCCTAAGAATTTT
AATCCGCGCCGAATTAGGACACCCAGGAGCATTTATTGGTGATGATCAAATTTATAACGT
TATTGTAACAGCTCATGCTTTTATTATAATTTTTTTTATAGTTATACCTATTATAATTGG
AGGATTTGGAAATTGATTAGTTCCCCTAATATTAGGAGCCCCCGATATAGCATTCCCACG
TATAAATAATATAAGATTTTGAATACTCCCCCCTTCTTTAACTTTATTAATTTCTAGAAG
TATAGTAGAAAATGGGGCTGGAACAGGATGAACAGTGTACCCCCCTCTCTCTTCTGGTAT
CGCCCACGCTGGGGCTTCTGTAGACTTAGCAATTTTTTCTTTACATTTAGCAGGAATCTC
TTCTATTTTAGGAGCAGTAAATTTTATTACTACAGTTATTAATATACGATCTCCAGGAAT
CACTCTTGATCGCATACCTTTATTTGTTTGATCAGTAGTAATCACTGCTATTTTACTTTT
ATTATCTTTACCTGTTTTAGCCGGGGCTATTACTATATTATTAACAGACCGAAACCTAAA
TACTTCATTCTTTGACCCGGCCGGAGGGGGAGATCCTATTTTATACCAACACTTATTT
>An_costaiss_BA58100
AACTTTATATTTTATTTTTGGAACCTGAGCAGGAATAGTAGGTACCTCCCTAAGAATTTT
AATCCGTGCCGAATTAGGACACCCAGGAGCATTTATTGGTGATGATCAAATTTATAACGT
TATTGTAACAGCTCATGCTTTTATTATAATTTTTTTTATAGTTATACCTATTATAATTGG
AGGATTTGGAAATTGATTAGTTCCCCTAATATTAGGAGCCCCCGATATAGCATTCCCACG
TATAAATAATATAAGATTTTGAATACTTCCCCCTTCTTTAACTTTATTAATTTCTAGAAG
TATAGTAGAAAATGGGGCTGGGACAGGATGAACAGTGTACCCTCCTCTCTCTTCTGGTAT
CGCCCACGCTGGGGCTTCTGTAGACTTAGCAATTTTTTCTTTACATTTAGCAGGAATCTC
TTCTATTTTAGGAGCAGTAAATTTTATTACTACAGTTATTAATATACGATCTCCAGGAAT
CACCCTTGATCGCATACCTTTATTTGTTTGATCAGTAGTAATTACTGCTATTTTACTTTT
ATTATCTTTACCTGTCTTAGCCGGGGCTATTACTATATTATTAACAGACCGAAACCTAAA
TACTTCATTCTTTGACCCGGCCGGAGGAGGAGACCCTATTTTATACCAACACTTATTT
>An_costaiss_BRSP571
AACTTTATATTTTATTTTTGGAGCCTGAGCAGGAATAGTAGGTACCTCCCTAAGAATTTT
AATCCGTGCCGAATTAGGACACCCAGGAGCATTTATTGGTGATGATCAAATTTATAACGT
TATTGTAACAGCCCATGCTTTTATTATAATTTTTTTTATAGTTATACCTATTATAATTGG
AGGATTTGGAAATTGATTAGTTCCCCTAATATTAGGAGCCCCCGATATAGCATTCCCACG
TATAAATAATATAAGATTTTGAATACTCCCCCCTTCTTTAACTTTATTAATTTCTAGAAG
TATAGTAGAAAATGGGGCTGGAACAGGATGAACAGTGTACCCACCTCTCTCTTCTGGTAT
TGCCCACGCTGGAGCTTCTGTAGACTTAGCAATTTTTTCTTTACATTTAGCAGGAATCTC
TTCTATTTTAGGAGCAGTAAATTTTATTACTACAGTTATTAATATACGATCTCCAGGAAT
CACTCTTGATCGCATACCTTTATTTGTTTGATCAGTAGTAATTACTGCTATTTTACTTTT
ATTATCTTTACCTGTCTTAGCCGGGGCTATTACTATATTATTAACAGACCGAAACCTAAA
TACTTCATTCTTTGACCCGGCCGGAGGAGGGGACCCTATTTTATACCAACACTTATTT
>An_costaiss_Icapara1
AACTTTATATTTTATTTTTGGAGCCTGAGCAGGAATAGTAGGTACCTCCCTAAGAATTTT
AATCCGTGCCGAATTAGGACACCCAGGAGCATTTATTGGTGATGATCAAATTTATAACGT
TATTGTAACAGCCCATGCTTTTATTATAATTTTTTTTATAGTTATACCTATTATAATTGG
AGGATTTGGAAATTGATTAGTTCCCCTAATATTAGGAGCCCCCGATATAGCATTCCCACG
TATAAATAATATAAGATTTTGAATACTCCCCCCTTCTTTAACTTTATTAATTTCTAGAAG
TATAGTAGAAAATGGAGCTGGAACAGGATGAACAGTATACCCACCTCTCTCTTCTGGTAT
CGCCCACGCCGGAGCTTCTGTAGACTTAGCAATTTTTTCTTTACATTTAGCAGGAATCTC
TTCTATTTTAGGAGCAGTAAATTTTATTACTACAGTTATTAATATACGATCTCCAGGAAT
CACTCTTGATCGCATACCTTTATTTGTTTGATCAGTAGTAATTACTGCTATTTTACTTTT
ATTATCTTTACCTGTCTTAGCCGGGGCTATTACTATATTATTAACAGACCGAAACCTAAA
TACTTCATTCTTTGACCCAGCCGGAGGAGGAGACCCTATTTTATACCAACACTTATTT
>An_costaiss_SP02173
AACTTTATATTTTATTTTTGGAGCCTGAGCAGGAATAGTAGGTACCTCCCTAAGAATTTT
AATCCGTGCCGAATTAGGACACCCAGGAGCATTTATTGGTGATGATCAAATTTATAACGT
TATTGTAACAGCCCATGCTTTTATTATAATTTTTTTTATAGTTATACCTATTATAATTGG
AGGATTTGGAAATTGATTAGTTCCCCTAATATTAGGAGCCCCCGATATAGCATTCCCACG
TATAAATAATATAAGATTTTGAATACTCCCCCCTTCTTTAACTTTATTAATTTCTAGAAG
TATAGTAGAAAATGGAGCTGGAACAGGATGAACAGTGTACCCACCTCTCTCTTCTGGTAT
CGCCCACGCTGGAGCTTCTGTAGACTTAGCAATTTTTTCTTTACATTTAGCAGGAATCTC
TTCTATTTTAGGAGCAGTAAATTTTATTACTACAGTTATTAATATACGATCTCCAGGAAT
CACTCTTGATCGCATACCTTTATTTGTTTGATCAGTAGTAATTACTGCTATTTTACTTTT
ATTATCTTTACCTGTCTTAGCCGGGGCTATTACTATATTATTAACAGACCGAAACCTAAA
TACTTCATTCTTTGACCCGGCCGGAGGAGGGGACCCTATTTTATACCAACACTTATTT
>Ny_darlingi_AC1524
--------------------GAGCTTGAGCTGGAATAGTTGGAACTTCATTAAGAATTTT
AATTCGTGCTGAATTAGGTCATCCTGGAGCATTTATTGGTGATGATCAAATTTATAATGT
AATTGTTACAGCACATGCATTTATTATAATTTTTTTTATAGTAATACCAATTATAATTGG
AGGGTTTGGTAATTGATTAGTGCCTTTAATATTAGGAGCTCCTGATATGGCTTTCCCACG
AATAAATAATATAAGTTTTTGAATACTTCCTCCTTCTTTAACTTTATTAATTTCTAGAAG
TATAGTAGAAAATGGAGCTGGAACAGGATGAACTGTTTATCCTCCTCTATCATCAGGAAT
TGCTCATGCTGGAGCTTCTGTTGATTTAGCTATTTTTTCTCTTCATTTAGCAGGAATTTC
ATCTATTTTAGGAGCAGTAAATTTTATTACTACAGTAATTAATATACGATCTCCAGGAAT
TACTTTAGATCGAATACCATTATTTGTATGATCAGTAGTAATTACTGCTATTTTATTATT
ATTATCTTTACCTGTATTAGCTGGAGCTATTACTATATTATTAACAGATCGAAATTTAAA
TACTTCTTTCTTTGATCCGGCCGGAGGAGGAGATCCTATTCTATACCAACATTTATTT
>Ny_darlingi_AC2021100JF923693
AACATTATATTTTATTTTTGGAGCTTGAGCTGGAATAGTTGGAACTTCATTAAGAATTTT
AATTCGTGCTGAATTAGGTCATCCTGGAGCATTTATTGGTGATGATCAAATTTATAATGT
AATTGTTACAGCACATGCATTTATTATAATTTTTTTTATAGTAATACCAATTATAATTGG
AGGATTTGGTAATTGATTAGTGCCTTTAATATTAGGAGCTCCTGACATGGCTTTCCCACG
AATAAATAATATAAGTTTTTGAATACTTCCTCCTTCTTTAACTTTATTAATTTCTAGAAG
TATAGTAGAAAATGGAGCTGGAACAGGATGAACTGTTTATCCTCCTCTATCATCAGGAAT
TGCTCATGCTGGAGCTTCTGTTGATTTAGCTATTTTTTCTCTTCATTTAGCAGGAATTTC
ATCTATTTTAGGAGCAGTAAATTTTATTACTACAGTAATTAATATACGATCTCCAGGAAT
TACTTTAGATCGAATACCATTATTTGTATGATCAGTAGTAATTACTGCTATTTTATTATT
ATTATCTTTACCTGTATTAGCTGGAGCTATTACTATATTATTAACAGATCGAAATTTAAA
TACTTCTTTCTTTGATCCAGCCGGAGGAGGAGATCCTATTCTATATCAACATTTATTT
>Ny_darlingi_AC30536
------------------------TTGAGCTGGAATAGTTGGAACTTCATTAAGAATTTT
AATTCGTGCTGAATTAGGTCATCCTGGAGCATTTATTGGTGATGATCAAATTTATAATGT
AATTGTTACAGCACATGCATTTATTATAATTTTTTTTATAGTAATACCAATTATAATTGG
AGGGTTTGGTAATTGATTAGTGCCTTTAATATTAGGAGCTCCTGATATGGCTTTCCCACG
AATAAATAATATAAGTTTTTGAATACTTCCTCCTTCTTTAACTTTATTAATTTCTAGAAG
TATAGTAGAAAATGGAGCTGGAACAGGATGAACTGTTTATCCTCCTCTATCATCAGGAAT
TGCTCATGCTGGAGCTTCTGTTGATTTAGCTATTTTTTCTCTTCATTTAGCAGGAATTTC
ATCTATTTTAGGAGCAGTAAATTTTATTACTACAGTAATTAATATACGATCTCCAGGAAT
TACTTTAGATCGAATACCATTATTTGTATGATCAGTAGTAATTACTGCTATTTTATTATT
ATTATCTTTACCTGTATTAGCTGGAGCTATTACTATATTATTAACAGATCGAAATTTAAA
TACTTCTTTCTTTGATCCGGCCGGAGGAGGAGATCCTATTCTATACCAACATTTATTT
>Ny_darlingi_AC4365
----------------TTTGGAGCTTGAGCTGGAATAGTTGGAACTTCATTAAGAATTTT
AATTCGTGCTGAATTAGGTCATCCTGGAGCATTTATTGGTGATGATCAAATTTATAATGT
AATTGTTACAGCACATGCATTTATTATAATTTTTTTTATAGTAATACCAATTATAATTGG
AGGATTTGGTAATTGATTAGTGCCTTTAATATTAGGAGCTCCTGACATGGCTTTCCCACG
AATAAATAATATAAGTTTTTGAATACTTCCTCCTTCTTTAACTTTATTAATTTCTAGAAG
TATAGTAGAAAATGGAGCTGGAACAGGATGAACTGTTTATCCTCCTCTATCATCAGGAAT
TGCTCATGCTGGAGCTTCTGTTGATTTAGCTATTTTTTCTCTTCATTTAGCAGGAATTTC
ATCTATTTTAGGAGCAGTAAATTTTATTACTACAGTAATTAATATACGATCTCCAGGAAT
TACTTTAGATCGAATACCATTATTTGTATGATCAGTAGTAATTACTGCTATTTTATTATT
ATTATCTTTACCTGTATTAGCTGGAGCTATTACTATGTTATTAACAGATCGAAATTTAAA
TACTTCTTTCTTTGATCCAGCTGGAGGAGGAGATCCTATTCTATATCAACATTTATTT
>Ny_darlingi_AM1121
----------------TTTGGAGCTTGAGCTGGAATAGTTGGAACTTCATTAAGAATTTT
AATTCGTGCTGAATTAGGTCATCCTGGAGCATTTATTGGTGATGATCAAATTTATAATGT
AATTGTTACAGCACATGCATTTATTATAATTTTTTTTATAGTAATACCAATTATAATTGG
AGGATTTGGTAATTGATTAGTGCCTTTAATATTAGGAGCTCCTGATATGGCTTTCCCACG
AATAAATAATATAAGTTTTTGAATACTTCCTCCTTCTTTAACTTTATTAATTTCTAGAAG
TATAGTAGAAAATGGAGCTGGAACAGGATGAACTGTTTATCCTCCTCTATCATCAGGAAT
TGCTCATGCTGGAGCTTCTGTTGATTTAGCTATTTTTTCTCTTCATTTAGCAGGAATTTC
ATCTATTTTAGGAGCAGTAAATTTTATTACTACAGTAATTAATATACGATCTCCAGGAAT
TACTTTAGATCGAATACCATTGTTTGTATGATCAGTAGTAATTACTGCTATTTTATTATT
ATTATCTTTACCTGTATTAGCTGGAGCTATTACTATATTATTAACAGATCGAAATTTAAA
TACTTCTTTCTTTGATCCAGCTGGAGGAGGAGACCCTATT------------------
>Ny_darlingi_AM2125
-------------------GGAGCTTGAGCTGGAATAGTTGGAACTTCATTAAGAATTTT
AATTCGTGCTGAATTAGGTCATCCTGGAGCATTTATTGGTGATGATCAAATTTATAATGT
AATTGTTACAGCACATGCATTTATTATAATTTTTTTTATAGTAATACCAATTATAATTGG
AGGATTTGGTAATTGATTAGTGCCTTTAATATTAGGAGCTCCTGATATGGCTTTCCCACG
AATAAATAATATAAGTTTTTGAATACTTCCTCCTTCTTTAACTTTATTAATTTCTAGAAG
TATAGTAGAAAATGGAGCTGGAACAGGATGAACTGTTTATCCTCCTCTATCATCAGGAAT
TGCTCATGCTGGAGCTTCTGTTGATTTAGCTATTTTTTCTCTTCATTTAGCAGGAATTTC
ATCTATTTTAGGAGCAGTAAATTTTATTACTACAGTAATTAATATACGATCTCCAGGAAT
TACTTTAGACCGAATACCATTATTTGTATGATCAGTAGTAATTACTGCTATTTTATTATT
ATTATCTTTACCTGTATTAGCTGGAGCTATTACTATATTATTAACAGATCGAAATTTAAA
TACTTCTTTCTTTGATCCAGCCGGAGGAGGAGACCCTATTCTATACCAACATTTATTT
>Ny_darlingi_AM2126
-------------------GGAGCTTGAGCTGGAATAGTTGGAACTTCATTAAGAATTTT
AATTCGTGCTGAATTAGGTCATCCTGGAGCATTTATTGGTGATGATCAAATTTATAATGT
AATTGTTACAGCACATGCATTTATTATAATTTTTTTTATAGTAATACCAATTATAATTGG
AGGATTTGGTAATTGATTAGTGCCTTTAATATTAGGAGCTCCTGATATGGCTTTCCCACG
AATAAATAATATAAGTTTTTGAATACTTCCTCCTTCTTTAACTTTATTAATTTCTAGAAG
TATAGTAGAAAATGGAGCTGGAACAGGATGAACTGTTTATCCTCCTCTATCATCAGGAAT
TGCTCATGCTGGAGCTTCTGTTGATTTAGCTATTTTTTCTCTTCATTTAGCAGGAATTTC
ATCTATTTTAGGAGCAGTAAATTTTATTACTACAGTAATTAATATACGATCTCCAGGAAT
TACTTTAGATCGAATACCATTATTTGTATGATCAGTAGTAATTACTGCTATTTTATTATT
ATTATCTTTACCTGTATTAGCTGGAGCTATTACTATATTATTAACAGATCGAAATTTAAA
TACTTCTTTCTTTGATCCAGCCGGAGGAGGAGACCCTATTCTATACCAACATTTATTT
>Ny_darlingi_AM42128
----------------TTTGGAGCTTGAGCTGGAATAGTTGGAACTTCATTAAGAATTTT
AATTCGTGCTGAATTAGGTCATCCTGGAGCATTTATTGGTGATGATCAAATTTATAATGT
AATTGTTACAGCACATGCATTTATTATAATTTTTTTTATAGTAATACCAATTATAATTGG
AGGATTTGGTAATTGATTAGTGCCTTTAATATTAGGAGCTCCTGACATGGCTTTCCCACG
AATAAATAATATAAGTTTTTGAATACTTCCTCCTTCTTTAACTTTATTAATTTCTAGAAG
TATAGTAGAAAATGGAGCTGGAACAGGATGAACTGTTTATCCTCCTCTATCATCAGGAAT
TGCTCATGCTGGAGCTTCTGTTGATTTAGCTATTTTTTCTCTTCATTTAGCAGGAATTTC
ATCTATTTTAGGAGCAGTAAATTTTATTACTACAGTAATTAATATACGATCTCCAGGAAT
TACTTTAGATCGAATACCATTATTTGTATGATCAGTAGTAATTACTGCTATTTTATTATT
ATTATCTTTACCTGTATTAGCTGGAGCTATTACTATGTTATTAACAGATCGAAATTTAAA
TACTTCTTTCTTTGACCCAGCTGGAGGAGGAGATCCTATTCTATATCAACATTTATTT
>Ny_darlingi_AP130306JF923694
---------------TTTTGGAGCTTGAGCTGGAATAGTTGGAACTTCATTAAGAATTTT
AATTCGTGCTGAATTAGGTCATCCTGGAGCATTTATTGGTGATGATCAAATTTATAATGT
AATTGTTACAGCACATGCATTTATTATAATTTTTTTTATAGTAATACCAATTATAATTGG
AGGATTTGGTAATTGATTAGTGCCTTTAATATTAGGAGCTCCTGATATGGCTTTCCCACG
AATAAATAATATAAGTTTTTGAATACTTCCTCCTTCTTTAACTTTATTAATTTCTAGAAG
TATAGTAGAAAATGGAGCTGGAACAGGATGAACTGTTTATCCTCCTCTATCATCAGGAAT
TGCTCATGCTGGGGCTTCTGTTGATTTAGCTATTTTTTCTCTTCATTTAGCAGGAATTTC
ATCTATTTTAGGAGCAGTAAATTTTATTACTACAGTAATTAATATACGATCTCCAGGGAT
TACTTTAGATCGAATACCATTATTTGTATGATCAGTAGTAATTACTGCTATTTTATTATT
ATTATCTTTACCTGTATTAGCTGGAGCTATTACTATATTATTAACAGATCGAAATTTAAA
TACTTCTTTCTTTGATCCAGCCGGAGGAGGAGACCCTATTCTATACCAACATTTATTT
>Ny_darlingi_AP170110JF923695
AACATTATATTTTATTTTTGGAGCTTGAGCTGGAATAGTTGGAACTTCATTAAGAATTTT
AATTCGTGCTGAATTAGGTCATCCTGGAGCATTTATTGGTGATGATCAAATTTATAATGT
AATTGTTACAGCACATGCATTTATTATAATTTTTTTTATAGTAATACCAATTATAATTGG
AGGATTTGGTAATTGATTAGTGCCTTTAATATTAGGAGCTCCTGATATGGCTTTCCCACG
AATAAATAATATAAGTTTTTGAATACTTCCTCCTTCTTTAACTTTATTAATTTCTAGAAG
TATAGTAGAAAATGGAGCTGGAACAGGATGAACTGTTTATCCTCCTCTATCATCAGGAAT
TGCTCATGCTGGGGCTTCTGTTGATTTAGCTATTTTTTCTCTTCATTTAGCAGGAATTTC
ATCTATTTTAGGAGCAGTAAATTTTATTACTACAGTAATTAATATACGATCTCCAGGGAT
TACTTTAGATCGAATACCATTATTTGTATGATCAGTAGTAATTACTGCTATTTTATTATT
ATTATCTTTACCTGTATTAGCTGGAGCTATTACTATATTATTAACAGATCGAAATTTAAA
TACTTCTTTCTTTGATCCAGCCGGAGGAGGAGACCCTATTCTATACCAACATTTATTT
>Ny_deaneorum_AC0107JF923696
GACTTTATATTTTATTTTTGGAGCCTGAGCTGGAATAGTAGGAACTTCATTAAGAATTCT
AATTCGAGCTGAATTAGGTCATCCAGGAGCTTTTATTGGAGATGATCAAATTTATAATGT
TATTGTAACTGCTCATGCATTTATTATAATTTTCTTTATAGTTATACCTATTATAATTGG
AGGATTTGGAAATTGATTAGTACCACTAATATTAGGAGCACCAGATATAGCATTCCCTCG
AATAAATAATATAAGTTTTTGAATATTACCCCCTTCTTTAACTCTTTTAATTTCTAGAAG
TATAGTAGAAAATGGGGCCGGGACAGGATGAACTGTTTATCCACCTCTTTCATCCGGAAT
TGCTCATGCTGGTGCTTCAGTTGATTTAGCTATTTTCTCCCTTCATTTAGCTGGGATTTC
TTCAATTTTAGGAGCTGTAAATTTTATTACTACAGTTATTAATATACGATCTCCAGGAAT
TACATTAGATCGAATACCTTTATTTGTTTGATCAGTAGTAATTACAGCTGTATTATTATT
ATTATCATTACCTGTATTAGCTGGAGCTATTACTATATTATTAACTGATCGAAATTTAAA
TACATCATTCTTTGATCCAGCTGGAGGAGGAGACCCAATTCTATACCAACATTTATTT
>Ny_deaneorum_AC0202JF923697
GACTTTATATTTTATTTTTGGAGCCTGAGCTGGAATAGTAGGAACTTCATTAAGAATTCT
AATTCGAGCTGAATTAGGTCATCCAGGAGCTTTTATTGGAGATGATCAAATTTATAATGT
TATTGTAACTGCTCATGCATTTATTATAATTTTCTTTATAGTTATACCTATTATAATTGG
AGGATTTGGAAATTGATTAGTACCACTAATATTAGGAGCACCAGATATAGCATTCCCTCG
AATAAATAATATAAGTTTTTGAATATTACCCCCTTCTTTAACTCTTTTAATTTCTAGAAG
TATAGTAGAAAATGGGGCCGGGACAGGATGAACTGTTTACCCGCCTCTTTCATCCGGGAT
TGCTCATGCTGGTGCTTCAGTTGATTTAGCTATTTTCTCCCTTCATTTAGCTGGGATTTC
TTCAATTTTAGGAGCTGTAAATTTTATTACTACAGTTATTAATATACGATCTCCAGGAAT
TACATTAGATCGAATACCTTTATTTGTTTGATCAGTAGTAATTACAGCTGTATTATTATT
ACTATCATTACCTGTATTAGCTGGAGCTATTACTATATTATTAACTGATCGAAATTTAAA
TACATCATTCTTTGATCCAGCTGGAGGAGGAGACCCA---------------------
>Ny_deaneorum_AC4236
----------------TTTGGAGCCTGAGCTGGAATAGTAGGAACTTCATTAAGAATTCT
AATTCGAGCTGAATTAGGTCATCCAGGAGCTTTTATTGGAGATGATCAAATTTATAATGT
TATTGTAACTGCTCATGCATTTATTATAATTTTCTTTATAGTTATACCTATTATAATTGG
AGGATTTGGAAATTGATTAGTACCACTAATATTAGGAGCACCAGATATAGCATTCCCACG
AATAAATAATATAAGTTTTTGAATATTACCTCCTTCTTTAACTCTTTTAATTTCTAGAAG
TATAGTAGAAAATGGGGCCGGGACAGGATGAACTGTTTATCCACCTCTTTCATCCGGAAT
TGCTCATGCTGGAGCTTCAGTTGATTTAGCTATTTTCTCCCTTCATTTAGCTGGGATTTC
TTCAATTTTAGGGGCTGTAAATTTTATTACTACAGTTATTAATATACGATCTCCAGGAAT
TACATTAGATCGAATACCTTTATTTGTTTGATCAGTAGTAATTACAGCTGTATTATTATT
ATTATCATTACCTGTATTAGCTGGAGCTATTACTATATTATTAACTGATCGAAACTTAAA
TACATCATTCTTTGATCCAGCTGGAGGAGGAGACCCAATTCTATACCAACATTTATTT
>Ny_deaneorum_AC4237
----------------TTTGGAGCCTGAGCTGGAATAGTAGGAACTTCATTAAGAATTCT
AATTCGAGCTGAATTAGGTCATCCAGGAGCTTTTATTGGAGATGATCAAATTTATAATGT
TATTGTAACTGCTCATGCATTTATTATAATTTTCTTTATAGTTATACCTATTATAATTGG
AGGATTTGGAAATTGATTAGTACCACTAATATTAGGAGCACCAGATATAGCATTCCCTCG
AATAAATAATATAAGTTTTTGAATATTACCTCCTTCTTTAACTCTTTTAATTTCTAGAAG
TATAGTAGAAAATGGGGCCGGGACAGGATGAACTGTTTATCCGCCTCTTTCATCCGGAAT
TGCTCATGCTGGAGCTTCAGTTGATTTAGCTATTTTCTCCCTTCATTTAGCTGGAATTTC
TTCAATTTTAGGGGCTGTAAATTTTATTACTACAGTTATTAATATACGATCTCCAGGAAT
TACATTAGATCGAATACCTTTATTTGTTTGATCAGTAGTAATTACAGCTGTATTATTATT
ATTATCATTGCCTGTATTAGCTGGAGCTATTACTATATTATTAACTGATCGAAATTTAAA
TACATCATTCTTTGATCCAGCTGGAGGAGGAGACCCAATTCTATACCAACATTTATTT
>Ny_deaneorum_AC4238
---------------TTTTGGAGCCTGAGCTGGAATAGTAGGAACTTCATTAAGAATTCT
AATTCGAGCTGAATTAGGTCATCCAGGAGCTTTTATTGGAGATGATCAAATTTATAACGT
TATTGTAACTGCTCATGCATTTATTATAATTTTCTTTATAGTTATACCTATTATAATTGG
AGGATTTGGAAATTGATTAGTACCACTAATATTAGGAGCACCAGATATAGCATTCCCTCG
AATAAATAATATAAGTTTTTGAATATTACCCCCTTCTTTAACTCTTTTAATTTCTAGAAG
TATAGTAGAAAATGGGGCCGGGACAGGATGAACTGTTTATCCACCTCTTTCATCCGGAAT
TGCTCATGCTGGAGCTTCAGTTGATTTAGCTATTTTCTCCCTTCATTTAGCTGGGATTTC
TTCAATTTTAGGGGCTGTAAATTTTATTACTACAGTTATTAATATACGATCTCCAGGAAT
TACATTAGATCGAATACCTTTATTTGTTTGATCAGTAGTAATTACAGCTGTATTATTATT
ATTATCATTACCTGTATTAGCTGGAGCTATTACTATATTATTAACTGATCGAAATTTAAA
TACATCATTCTTTGATCCAGCTGGAGGAGGAGACCCAATTCTATACCAACATTTATTT
>Ny_deaneorum_AC4241
----------------TTTGGAGCCTGAGCTGGAATAGTAGGAACTTCATTAAGAATTCT
AATTCGAGCTGAATTAGGTCATCCAGGAGCTTTTATTGGAGATGACCAAATTTATAATGT
TATTGTAACTGCTCATGCATTTATTATAATTTTCTTTATAGTTATACCTATTATAATTGG
AGGATTTGGAAATTGATTAGTACCACTAATATTAGGAGCACCAGATATAGCATTCCCTCG
AATAAATAATATAAGTTTTTGAATATTACCTCCTTCTTTAACTCTTTTAATTTCTAGAAG
TATAGTAGAAAATGGGGCCGGGACAGGATGAACTGTTTATCCCCCTCTTTCATCCGGAAT
TGCTCATGCTGGAGCTTCAGTTGATTTAGCTATTTTTTCCCTTCATTTAGCTGGGATTTC
TTCAATTTTAGGAGCTGTAAATTTTATTACTACAGTTATTAATATACGATCTCCAGGAAT
TACATTAGATCGAATACCTTTATTTGTTTGATCAGTAGTAATTACAGCTGTATTATTATT
ATTATCATTACCTGTATTAGCTGGAGCTATTACTATATTATTAACTGATCGAAATTTAAA
TACATCATTCTTTGATCCAGCTGGAGGAGGAGACCCAATTCTATACCAACATTTATTT
>Ny_deaneorum_AC42710
----------------TTTGGAGCCTGAGCTGGAATAGTAGGAACTTCATTAAGAATTCT
AATTCGAGCTGAATTAGGTCATCCAGGAGCTTTTATTGGAGATGATCAAATTTATAATGT
TATTGTAACTGCTCATGCATTTATTATAATTTTCTTTATAGTTATACCTATTATAATTGG
AGGATTTGGAAATTGATTAGTACCACTAATATTAGGAGCACCAGATATAGCATTCCCTCG
AATAAATAATATAAGTTTTTGAATATTACCCCCTTCTTTAACTCTTTTAATTTCTAGAAG
TATAGTAGAAAATGGGGCCGGGACAGGATGAACTGTTTATCCACCTCTTTCATCCGGAAT
TGCTCATGCTGGTGCTTCAGTTGATTTAGCTATTTTCTCCCTTCATTTAGCTGGGATTTC
TTCAATTTTAGGGGCTGTAAATTTTATTACTACAGTTATTAATATACGATCTCCAGGAAT
TACATTAGATCGAATACCTTTATTTGTTTGATCAGTAGTAATTACAGCTGTATTATTATT
ATTATCATTACCTGTATTAGCTGGAGCTATTACTATATTATTAACTGATCGAAATTTAAA
TACATCATTCTTTGATCCAGCTGGAGGAGGAGACCCAATTCTATACCAACATTTATTT
>Ny_deaneorum_AC4273
----------------TTTGGAGCCTGAGCTGGAATAGTAGGAACTTCATTAAGAATTCT
AATTCGAGCTGAATTAGGTCATCCAGGAGCTTTTATTGGAGATGATCAAATTTATAATGT
TATTGTAACTGCTCATGCATTTATTATAATTTTCTTTATAGTTATACCTATTATAATTGG
AGGATTTGGAAATTGATTAGTACCACTAATATTAGGAGCACCAGATATAGCATTCCCTCG
AATAAATAATATAAGTTTTTGAATATTACCCCCTTCTTTAACTCTTTTAATTTCTAGAAG
TATAGTAGAAAATGGGGCCGGAACAGGATGAACTGTTTATCCACCCCTTTCATCCGGAAT
TGCTCATGCTGGAGCTTCAGTTGATTTAGCTATTTTCTCCCTTCATTTAGCTGGAATTTC
TTCAATTTTAGGGGCTGTAAATTTTATTACTACAGTTATTAATATACGATCTCCAGGAAT
TACATTAGATCGAATACCTTTATTTGTTTGATCAGTAGTAATTACAGCTGTATTATTATT
ATTATCATTACCTGTATTAGCTGGAGCTATTACTATATTATTAACTGATCGAAATTTAAA
TACATCATTCTTTGACCCAGCTGGAGGAGGAGACCCAATTCTATACCAACATTTATTT
>Ny_deaneorum_AC4278
----------------TTTGGAGCCTGAGCTGGAATAGTAGGAACTTCATTAAGAATTCT
AATTCGAGCTGAATTAGGTCATCCAGGAGCTTTTATTGGAGATGATCAAATTTATAATGT
TATTGTAACTGCTCATGCATTTATTATAATTTTCTTTATAGTTATACCTATTATAATTGG
AGGATTTGGAAATTGATTAGTACCACTAATATTAGGAGCACCAGATATAGCATTCCCTCG
AATAAATAATATAAGTTTTTGAATATTACCCCCTTCTTTAACTCTTTTAATTTCTAGAAG
TATAGTAGAAAATGGGGCCGGGACAGGATGAACTGTTTATCCACCTCTTTCATCCGGAAT
TGCTCATGCTGGTGCTTCAGTTGATTTAGCTATTTTCTCCCTTCATTTAGCTGGGATTTC
TTCAATTTTAGGAGCTGTAAATTTTATTACTACAGTTATTAATATACGATCTCCAGGAAT
TACATTAGATCGAATACCTTTATTTGTTTGATCAGTAGTAATTACAGCTGTATTATTATT
ATTATCATTACCTGTATTAGCTGGAGCTATTACTATATTATTAACTGATCGAAATTTAAA
TACATCATTCTTTGATCCAGCTGGAGGAGGAGACCCAATTCTATACCAACATTTATTT
>Ny_deaneorum_AC4279
----------------TTTGGAGCCTGAGCTGGAATAGTAGGAACTTCATTAAGAATTCT
AATTCGAGCTGAATTAGGTCATCCAGGAGCTTTTATTGGAGATGATCAAATTTATAATGT
TATTGTAACTGCTCATGCATTTATTATAATTTTCTTTATAGTTATACCTATTATAATTGG
AGGATTTGGAAATTGATTAGTACCACTAATATTAGGAGCACCAGATATAGCATTCCCTCG
AATAAATAATATAAGTTTTTGAATATTACCCCCTTCTTTAACTCTTTTAATTTCTAGAAG
TATAGTAGAAAATGGGGCCGGAACAGGATGAACTGTTTATCCACCTCTTTCATCCGGAAT
TGCTCATGCTGGGGCTTCAGTTGATTTAGCTATTTTCTCCCTTCATTTAGCTGGGATTTC
TTCAATTTTAGGGGCTGTAAATTTTATTACTACAGTTATTAATATACGATCTCCAGGAAT
TACATTAGATCGAATACCTTTATTTGTTTGATCAGTAGTAATTACAGCTGTATTATTATT
ATTATCATTACCTGTATTAGCTGGAGCTATTACTATATTATTAACTGATCGAAATTTAAA
TACATCATTCTTTGATCCAGCTGGAGGAGGGGACCCAATTCTATACCAACATTTATTT
>Ny_deaneorum_AC4341
----------------TTTGGAGCCTGAGCTGGAATAGTAGGAACTTCATTAAGAATTCT
AATTCGAGCTGAATTAGGTCATCCAGGAGCTTTTATTGGAGATGATCAAATTTATAATGT
TATTGTAACTGCTCATGCATTTATTATAATTTTCTTTATAGTTATACCTATTATAATTGG
AGGATTTGGAAATTGATTAGTACCACTAATATTAGGAGCACCAGATATAGCATTCCCTCG
AATAAATAATATAAGTTTTTGAATATTACCCCCTTCTTTAACTCTTTTAATTTCTAGAAG
TATAGTAGAAAATGGGGCCGGAACAGGATGAACTGTTTATCCACCCCTTTCATCCGGAAT
TGCTCATGCTGGAGCTTCAGTTGATTTAGCTATTTTCTCCCTTCATTTAGCTGGAATTTC
TTCAATTTTAGGGGCTGTAAATTTTATTACTACAGTTATTAATATACGATCTCCAGGAAT
TACATTAGATCGAATACCTTTATTTGTTTGATCAGTAGTAATTACAGCTGTATTATTATT
ATTATCATTACCTGTATTAGCTGGAGCTATTACTATATTATTAACTGATCGAAATTTAAA
TACATCATTCTTTGACCCAGCTGGAGGAGGAGACCCAATTCTATACCAACATTTATTT
>Ny_deaneorum_AC4366
----------------TTTGGAGCCTGAGCTGGAATAGTAGGAACTTCATTAAGAATTCT
AATTCGAGCTGAATTAGGTCATCCAGGAGCTTTTATTGGAGATGATCAAATTTATAATGT
TATTGTAACTGCTCATGCATTTATTATAATTTTCTTTATAGTTATACCTATTATAATTGG
AGGATTTGGAAATTGATTAGTACCACTAATATTAGGAGCACCAGATATAGCATTCCCTCG
AATAAATAATATAAGTTTTTGAATATTACCCCCTTCTTTAACTCTTTTAATTTCTAGAAG
TATAGTAGAAAATGGGGCCGGGACAGGATGAACTGTTTATCCACCTCTTTCATCCGGAAT
TGCTCATGCTGGAGCTTCAGTTGATTTAGCTATTTTCTCCCTTCATTTAGCTGGGATTTC
TTCAATTTTAGGGGCTGTAAATTTTATTACTACAGTTATTAATATACGATCTCCAGGAAT
TACATTAGATCGAATACCTTTATTTGTTTGATCAGTAGTAATTACAGCTGTATTATTATT
ATTATCATTACCTGTATTAGCTGGAGCTATTACTATATTATTAACTGATCGAAATTTAAA
TACATCATTCTTTGATCCAGCTGGAGGAGGAGACCCAATTCTATACCAACATTTATTT
>Ny_deaneorum_AC601
-------------------GGAGCCTGAGCTGGAATAGTAGGAACTTCATTAAGAATTCT
AATTCGAGCTGAATTAGGCCATCCAGGAGCTTTTATTGGAGATGATCAAATTTATAATGT
TATTGTAACTGCTCATGCATTTATTATAATTTTCTTTATAGTTATACCTATTATAATTGG
AGGATTTGGAAATTGATTAGTACCACTAATATTAGGAGCACCAGATATAGCATTCCCTCG
AATAAATAATATAAGTTTTTGAATATTACCCCCTTCTTTAACTCTTTTAATTTCTAGAAG
TATAGTAGAAAATGGGGCCGGGACAGGATGAACTGTTTATCCGCCTCTTTCATCCGGAAT
TGCTCATGCTGGAGCTTCAGTTGATTTAGCTATTTTCTCCCTTCATTTAGCTGGGATTTC
TTCAATTTTAGGGGCTGTAAATTTTATTACTACAGTTATTAATATACGATCTCCAGGAAT
TACATTAGATCGAATACCTTTATTTGTTTGATCAGTAGTAATTACAGCTGTATTATTATT
ATTATCATTACCTGTATTAGCTGGAGCTATTACTATATTATTAACTGATCGAAATTTAAA
TACATCATTCTTTGATCCAGCTGGAGGAGGAGACCCAATTCTATACCAACATTTATTT
>Ny_deaneorum_AC643
---------------------AGCCTGAGCTGGGATAGTAGGAACTTCATTAAGAATTCT
AATTCGAGCTGAATTAGGCCATCCAGGAGCTTTTATTGGAGATGATCAAATTTATAATGT
TATTGTAACTGCTCATGCATTTATTATAATTTTCTTTATAGTTATACCTATTATAATTGG
AGGATTTGGAAATTGATTAGTACCACTAATATTAGGAGCACCAGATATAGCATTCCCTCG
AATAAATAATATAAGTTTTTGAATATTACCCCCTTCTTTAACTCTTTTAATTTCTAGAAG
TATAGTAGAAAATGGGGCCGGGACAGGATGAACTGTTTATCCGCCTCTTTCATCCGGAAT
TGCTCATGCTGGAGCTTCAGTTGATTTAGCTATTTTTTCCCTTCATTTAGCTGGAATTTC
TTCAATTTTAGGAGCTGTAAATTTTATTACTACAGTTATTAATATACGATCTCCAGGAAT
TACATTAGATCGAATACCTTTATTTGTTTGATCAGTAGTAATTACAGCTGTATTATTATT
ATTATCGTTACCTGTATTAGCTGGAGCTATTACTATATTATTAACTGATCGAAATTTAAA
TACATCATTCTTTGATCCAGCTGGAGGAGGAGACCCAATTCTATACCAACATTTATTT
>Ny_deaneorum_MS08127
GACTTTATATTTTATTTTTGGAGCCTGAGCTGGAATAGTAGGAACTTCATTAAGAATTCT
AATTCGAGCTGAATTAGGTCATCCAGGAGCTTTTATTGGAGATGATCAAATTTATAATGT
TATTGTAACTGCTCATGCATTTATTATAATTTTCTTTATAGTTATACCTATTATAATTGG
AGGATTTGGAAATTGATTAGTACCACTAATATTAGGAGCACCAGATATAGCATTCCCTCG
AATAAATAATATAAGTTTTTGAATATTACCTCCTTCTTTAACTCTTTTAATTTCTAGAAG
TATAGTAGAAAATGGGGCCGGAACAGGATGAACTGTTTATCCACCTCTTTCATCCGGGAT
TGCTCATGCTGGAGCTTCAGTTGATTTAGCTATTTTTTCCCTTCATTTAGCTGGGATTTC
TTCAATTTTAGGAGCTGTAAATTTTATTACTACAGTTATTAATATACGATCTCCAGGAAT
TACATTAGATCGAATACCTTTATTTGTTTGATCAGTAGTAATTACAGCTGTATTATTATT
ATTATCATTACCTGTATTAGCTGGGGCTATTACTATATTATTAACTGATCGAAATTTAAA
TACATCATTCTTTGATCCGGCTGGAGGAGGAGACCCAATTCTATACCAACATTTATTT
>Ny_dunhami_AC1501
-----------------------CCTGAGCTGGAATAGTGGGAACTTCATTAAGTATTCT
TATTCGAGCTGAATTAGGTCACCCAGGAGCTTTTATTGGAGATGATCAAATTTATAATGT
TATTGTAACTGCTCATGCATTTATTATAATTTTTTTTATAGTTATACCTATTATAATTGG
GGGGTTTGGAAATTGATTAGTACCTTTAATATTAGGAGCTCCTGATATAGCATTCCCTCG
AATAAATAATATAAGTTTTTGAATATTACCTCCTTCTTTAACTCTTCTAATTTCTAGAAG
TATAGTAGAAAATGGGGCTGGAACAGGATGAACTGTTTACCCTCCTCTTTCTTCAGGAAT
TGCGCATGCTGGAGCATCTGTTGATTTAGCTATTTTTTCCCTTCATTTAGCCGGGATTTC
TTCAATTTTAGGAGCTGTAAATTTCATTACTACAGTTATTAATATACGATCACCAGGAAT
TACATTAGACCGAATACCTTTATTTGTATGATCAGTAGTAATTACAGCTGTATTACTATT
ATTATCTTTACCAGTATTAGCAGGAGCAATTACTATATTATTAACTGATCGAAATTTAAA
CACATCTTTTTTTGACCCTGCTGGAGGGGGAGACCCAATTTTATATCAACACTTATTC
>Ny_dunhami_AC1521
-----------------------CCTGAGCTGGAATAGTGGGAACTTCATTAAGTATTCT
TATTCGAGCTGAATTAGGCCATCCAGGAGCTTTTATTGGAGATGATCAAATTTATAATGT
TATTGTAACTGCTCATGCATTTATTATAATTTTTTTTATAGTTATACCTATTATAATTGG
GGGGTTTGGAAATTGATTAGTACCTTTAATATTAGGAGCCCCTGATATAGCATTCCCTCG
AATAAATAATATAAGTTTTTGAATATTACCTCCTTCTTTAACTCTTCTAATTTCTAGAAG
TATAGTAGAAAATGGGGCTGGAACAGGATGAACTGTTTACCCTCCTCTTTCTTCAGGAAT
TGCACATGCTGGAGCATCTGTTGATTTAGCTATTTTTTCCCTTCATTTAGCTGGGATTTC
TTCAATTTTAGGAGCTGTAAATTTCATTACTACAGTTATTAATATACGATCACCAGGAAT
TACATTAGACCGAATACCTTTATTTGTATGATCAGTAGTAATTACAGCTGTATTACTATT
ATTATCTTTACCAGTATTAGCAGGAGCAATTACTATATTATTAACTGATCGAAATTTAAA
CACATCTTTTTTTGATCCTGCTGGAGGGGGAGACCCAATTTTATACCAACACTTATTC
>Ny_dunhami_AC1522
-----------------------CCTGAGCTGGAATAGTGGGAACTTCATTAAGTATTCT
TATTCGAGCTGAATTAGGTCACCCAGGAGCTTTTATTGGAGATGATCAAATTTATAATGT
TATTGTAACTGCTCATGCATTTATTATAATTTTTTTTATAGTTATACCTATTATAATTGG
GGGGTTTGGAAATTGATTAGTACCTTTAATATTAGGAGCTCCTGATATAGCATTCCCTCG
AATAAATAATATAAGTTTTTGAATATTACCTCCTTCTTTAACTCTTCTAATTTCTAGAAG
TATAGTAGAAAATGGGGCTGGAACAGGATGAACTGTTTACCCTCCTCTTTCTTCAGGAAT
TGCACATGCTGGAGCATCTGTTGATTTAGCTATTTTTTCCCTTCATTTAGCTGGGATTTC
TTCAATTTTAGGAGCTGTAAATTTCATTACTACAGTTATTAATATACGATCACCAGGAAT
TACATTAGACCGAATACCTTTATTTGTATGATCAGTAGTAATTACAGCTGTATTACTATT
ATTATCTTTACCAGTATTAGCAGGAGCAATTACTATATTATTGACTGATCGAAATTTAAA
CACATCTTTTTTTGATCCTGCCGGAGGGGGAGACCCAATTTTATACCAACACTTATTC
>Ny_dunhami_AM327
----------------TTTGGGGCCTGAGCTGGAATAGTGGGAACTTCATTAAGTATTCT
TATTCGAGCTGAATTAGGTCACCCAGGGGCTTTTATTGGAGATGATCAAATTTATAATGT
TATTGTAACTGCTCATGCATTTATTATAATTTTTTTTATAGTTATACCTATTATAATTGG
GGGGTTTGGAAATTGATTAGTACCTTTAATATTAGGAGCTCCTGATATAGCATTCCCTCG
AATAAATAATATAAGTTTTTGAATATTACCTCCTTCTTTAACTCTTCTAATTTCTAGAAG
TATAGTAGAAAATGGGGCTGGAACAGGATGAACTGTTTACCCTCCTCTTTCTTCAGGAAT
TGCACATGCTGGGGCATCTGTTGATTTAGCTATTTTTTCCCTTCATTTAGCTGGGATTTC
TTCAATTTTAGGAGCTGTAAATTTCATTACTACAGTTATTAATATACGATCACCAGGAAT
TACATTAGACCGAATGCCTTTATTTGTATGATCAGTAGTAATTACAGCTGTATTACTATT
ATTATCTTTGCCAGTATTAGCAGGAGCAATTACTATATTATTAACTGATCGAAATTTAAA
CACATCTTTTTTTGATCCTGCTGGAGGGGGAGACCCAATTTTATACCAACACTTATTC
>Ny_dunhami_AM8112
---------------TTTTGGGGCCTGAGCTGGAATAGTAGGAACTTCATTAAGTATTCT
TATTCGAGCTGAATTAGGTCACCCAGGAGCTTTTATTGGAGATGATCAAATTTATAATGT
TATTGTAACTGCTCATGCATTTATTATAATTTTTTTTATAGTTATACCTATTATAATTGG
GGGGTTTGGAAATTGATTAGTACCTTTAATATTAGGAGCTCCTGATATAGCATTCCCTCG
AATAAATAATATAAGTTTTTGAATATTACCTCCTTCTTTAACTCTTCTAATTTCTAGAAG
TATAGTAGAAAATGGGGCTGGAACAGGATGAACTGTTTACCCTCCTCTTTCTTCAGGAAT
TGCACATGCTGGAGCATCTGTTGATTTAGCTATTTTTTCCCTTCATTTAGCTGGGATTTC
TTCAATTTTAGGAGCTGTAAATTTCATTACTACAGTTATTAATATACGATCACCAGGAAT
TACATTAGACCGAATACCTTTATTTGTATGATCAGTAGTAATTACAGCTGTATTACTATT
ATTATCTTTACCAGTATTAGCAGGAGCAATTACTATATTATTAACTGATCGAAATTTAAA
CACATCTTTTTTTGATCCTGCTGGAGGGGGAGACCCAATTTTATACCAACACTTATTC
>Ny_dunhami_AM818
---------------TTTTGGGGCCTGAGCTGGAATAGTGGGGAGTTCATTAAGTATTCT
TATTCGAGCTGAATTAGGTCACCCAGGAGCTTTTATTGGAGATGATCAAATTTATAATGT
TATTGTAACTGCTCATGCATTTATTATAATTTTTTTTATAGTTATACCTATTATAATTGG
GGGGTTTGGAAATTGATTAGTACCTTTAATATTAGGAGCTCCTGATATAGCATTCCCTCG
AATAAATAATATAAGTTTTTGAATATTACCTCCTTCTTTAACTCTTCTAATTTCTAGAAG
TATAGTAGAAAATGGGGCTGGAACAGGATGAACTGTTTACCCTCCTCTTTCTTCAGGAAT
TGCTCATGCTGGGGCATCTGTTGATTTAGCTATTTTTTCCCTTCATTTAGCTGGGATTTC
TTCAATTTTAGGGGCTGTAAATTTCATTACTACAGTTATTAATATACGATCACCAGGAAT
TACATTAGACCGAATACCTTTATTTGTATGATCAGTAGTAATTACAGCTGTATTACTATT
ATTATCTCTACCAGTATTAGCAGGAGCAATTACTATATTATTAACTGATCGAAATTTAAA
CACATCTTTTTTTGATCCTGCTGGAGGGGGAGACCCAATTTTATACCAACACTTATTC
>Ny_dunhami_AM819
--------------------GGGCCTGAGCTGGAATAGTGGGAACTTCATTAAGTATTCT
TATTCGAGCTGAATTAGGTCACCCAGGAGCTTTTATTGGAGATGATCAAATTTATAATGT
TATTGTAACTGCTCATGCATTTATTATAATTTTTTTTATAGTTATACCTATTATAATTGG
AGGGTTTGGAAATTGATTAGTACCTTTAATATTAGGAGCTCCTGATATAGCATTCCCTCG
AATAAATAATATAAGTTTTTGAATATTACCTCCTTCTTTAACTCTTCTAATTTCTAGAAG
TATAGTAGAAAATGGAGCTGGAACAGGATGAACTGTTTACCCTCCTCTTTCTTCAGGAAT
TGCACATGCTGGAGCATCTGTTGATTTAGCTATTTTTTCCCTTCATTTAGCTGGAATTTC
TTCAATTTTAGGGGCTGTAAATTTTATTACTACAGTGATTAATATACGATCACCAGGAAT
TACATTAGACCGAATACCTTTATTTGTATGATCAGTAGTAATTACAGCTGTATTACTATT
ATTATCTTTACCAGTATTAGCAGGAGCAATTACTATATTATTAACTGATCGAAATTTAAA
CACATCTTTTTTTGATCCTGCTGGAGGGGGAGACCCAATTTTATACCAACACTTATTC
>Ny_dunhami_BRAM1306JF923698
AACTTTATACTTTATTTTTGGAGCCTGAGCTGGAATAGTGGGGACTTCATTAAGTATTCT
TATTCGAGCTGAATTAGGTCACCCAGGAGCTTTTATTGGAGACGATCAAATTTATAATGT
TATTGTAACTGCTCATGCATTTATTATAATTTTTTTTATAGTTATACCTATTATAATTGG
AGGGTTTGGAAATTGATTGGTACCTTTAATATTAGGAGCTCCTGATATAGCATTCCCTCG
AATAAATAATATAAGTTTTTGAATATTACCTCCTTCTTTAACTCTTCTAATTTCTAGAAG
TATAGTAGAAAATGGTGCTGGAACAGGATGAACTGTTTACCCTCCTCTTTCTTCAGGAAT
TGCACATGCTGGGGCATCTGTTGATTTAGCTATTTTTTCCCTTCATTTAGCTGGAATTTC
TTCAATTTTAGGAGCTGTAAATTTCATTACTACAGTTATTAATATACGATCACCAGGAAT
TACATTAGACCGAATACCTTTATTTGTATGATCAGTAGTAATTACAGCTGTATTACTATT
ATTATCTTTACCAGTATTAGCAGGAGCAATTACTATATTATTAACTGATCGAAATTTAAA
CACATCTTTTTTCGACCCTGCTGGAGGGGGAGACCCAATTTTATACCAACACTTATTC
>Ny_dunhami_BRAM1307JF923699
AACTTTATATTTTATTTTTGGGGCCTGAGCTGGAATAGTGGGAACTTCATTAAGTATTCT
TATTCGAGCTGAATTAGGTCACCCAGGAGCTTTTATTGGAGATGATCAAATTTATAATGT
TATTGTAACTGCTCATGCATTTATTATAATTTTTTTTATAGTTATACCTATTATAATTGG
GGGGTTTGGAAATTGATTAGTACCTTTAATATTAGGAGCTCCTGATATAGCATTCCCTCG
AATAAATAATATAAGTTTTTGAATATTACCTCCTTCTTTAACTCTTCTAATTTCTAGAAG
TATAGTAGAAAATGGGGCTGGAACAGGATGAACTGTTTACCCTCCTCTTTCTTCAGGAAT
TGCACATGCTGGAGCATCTGTTGATTTAGCTATTTTTTCCCTTCATTTAGCCGGGATTTC
TTCAATTTTAGGAGCTGTAAATTTCATTACTACAGTTATTAATATACGATCACCAGGAAT
TACATTAGACCGAATACCTTTATTTGTATGATCAGTAGTAATTACAGCTGTATTACTATT
ATTATCTTTACCAGTATTAGCAGGAGCAATTACTATATTATTAACTGATCGAAATTTAAA
CACATCTTTTTTTGACCCTGCTGGAGGGGGAGACCCAATTTTATATCAACACTTATTC
>Ny_dunhami_BRAM13113JF923700
AACTTTATACTTTATTTTTGGGGCCTGAGCTGGAATAGTGGGAACTTCATTAAGTATTCT
TATTCGAGCGGAATTAGGTCACCCAGGAGCTTTTATTGGAGATGATCAAATTTATAATGT
TATTGTAACTGCTCATGCATTTATTATAATTTTTTTTATAGTTATACCTATTATAATTGG
GGGGTTTGGAAATTGATTAGTGCCTTTAATATTAGGAGCTCCTGATATAGCATTCCCTCG
AATAAATAATATAAGTTTTTGAATATTACCTCCTTCTTTAACTCTTCTAATTTCTAGAAG
TATAGTAGAAAATGGGGCTGGAACAGGATGAACTGTTTACCCTCCTCTTTCTTCAGGAAT
TGCACATGCTGGGGCATCTGTTGATTTAGCTATTTTTTCCCTTCATTTAGCTGGGATTTC
TTCAATTTTAGGAGCTGTAAATTTCATTACTACAGTTATTAATATACGATCACCAGGAAT
TACATTAGACCGAATACCTTTATTTGTATGATCAGTAGTAATTACAGCTGTATTACTATT
ATTATCTTTACCAGTATTAGCAGGAGCAATTACTATATTATTAACTGATCGAAATTTAAA
CACATCTTTTTTTGATCCTGCTGGAGGAGGAGACCCAATTT-----------------
>An_fluminensisG1_AC4434
AACTTTATATTTTATTTTTGGAGCTTGAGCTGGTATAGTTGGTACTTCATTAAGAATTTT
AATTCGTGCTGAATTAGGTCACCCAGGAGCCTTTATTGGAGATGATCAAATTTATAATGT
TATTGTAACAGCCCATGCTTTTATTATAATTTTTTTTATAGTAATGCCTATCATAATTGG
AGGATTTGGAAACTGATTAGTTCCTTTAATACTAGGAGCTCCAGATATGGCTTTCCCTCG
AATAAATAACATAAGATTTTGAATATTACCCCCTTCTTTAACTTTATTAATTTCTAGTAG
TATGGTTGAAAATGGGGCTGGAACAGGATGAACTGTTTATCCACCTCTTTCTTCTGGAAT
TGCCCACGCTGGGGCTTCAGTAGATTTAGCTATTTTTTCTCTTCACTTAGCAGGAATTTC
TTCTATTTTAGGAGCAGTAAATTTTATTACTACAGTAATTAATATACGATCTCCAGGAAT
TACACTTGATCGAATACCACTATTTGTTTGATCTGTGGTAATTACTGCAATTTTATTACT
TTTATCTTTACCAGTATTAGCAGGAGCTATTACTATATTATTAACAGACCGAAATTTAAA
TACATCTTTCTTTGACCCAGCTGGAGGAGGAGACCCAATTTTATACCAACATTTATTT
>An_fluminensisG1_AC4436
AACTTTATATTTTATTTTTGGAGCTTGAGCCGGTATAGTTGGTACTTCATTAAGAATTTT
AATTCGTGCTGAATTAGGTCACCCAGGAGCCTTTATTGGAGATGATCAAATTTATAATGT
TATTGTAACAGCCCATGCTTTTATTATAATTTTTTTTATAGTAATGCCTATCATAATTGG
AGGGTTTGGAAACTGATTAGTTCCTTTAATACTAGGAGCTCCAGATATGGCTTTCCCTCG
AATAAATAACATAAGATTTTGAATATTACCCCCTTCTTTAACTTTATTAATTTCTAGTAG
TATGGTTGAAAATGGGGCTGGAACAGGATGAACTGTTTATCCACCTCTTTCTTCTGGAAT
TGCCCACGCTGGGGCTTCAGTAGATTTAGCTATTTTTTCTCTTCACTTAGCAGGAATTTC
TTCTATTTTAGGGGCAGTAAATTTTATTACTACAGTAATTAATATACGATCTCCAGGAAT
TACACTTGATCGAATACCACTATTTGTTTGATCTGTGGTAATTACTGCAATTTTATTACT
TTTATCTTTACCAGTATTAGCAGGAGCTATTACTATATTATTAACAGACCGAAATTTAAA
TACATCTTTCTTTGACCCAGCTGGAGGAGGAGACCCAATTTTATACCAACATTTATTT
>An_fluminensisG1_AC4554
AACTTTATATTTTATTTTTGGAGCTTGAGCTGGTATAGTTGGTACTTCATTAAGAATTTT
AATTCGTGCTGAACTAGGTCACCCAGGAGCCTTTATTGGAGATGATCAAATTTATAATGT
TATTGTGACAGCCCATGCTTTTATTATAATTTTTTTTATAGTAATGCCTATTATAATTGG
AGGATTTGGAAACTGATTAGTTCCTTTAATACTAGGAGCCCCAGATATGGCTTTTCCTCG
AATAAATAACATAAGATTTTGAATATTACCCCCTTCTTTAACTTTATTAATTTCTAGTAG
TATAGTTGAAAATGGGGCTGGAACAGGATGAACTGTTTATCCACCTCTTTCTTCTGGAAT
TGCCCACGCTGGAGCTTCAGTAGATTTAGCTATTTTTTCTCTTCACTTAGCAGGAATTTC
TTCTATTTTAGGAGCAGTAAATTTTATTACTACAGTAATTAATATACGATCTCCAGGAAT
TACACTTGATCGAATACCACTATTTGTTTGATCTGTAGTAATTACTGCAATTTTATTACT
TTTATCTTTACCAGTATTAGCAGGAGCTATTACTATATTATTAACAGACCGAAACTTAAA
TACATCTTTCTTTGACCCAGCTGGAGGAGGAGACCCAATTTTATACCAACATTTATTT
>An_fluminensisG1_AC4716
AACTTTATATTTTATTTTTGGAGCTTGAGCTGGTATAGTTGGTACTTCATTAAGAATTTT
AATTCGTGCTGAATTAGGTCACCCAGGAGCCTTTATTGGAGATGATCAAATTTATAATGT
TATTGTAACAGCCCATGCTTTTATTATAATTTTTTTTATAGTAATGCCTATCATAATTGG
AGGATTTGGAAACTGATTAGTTCCTTTAATACTAGGAGCTCCAGATATGGCTTTCCCTCG
AATAAATAACATAAGATTTTGAATATTACCCCCTTCTTTAACTTTATTAATTTCTAGTAG
TATAGTTGAAAATGGGGCTGGAACAGGATGAACTGTTTACCCACCTCTTTCTTCTGGGAT
TGCCCACGCTGGGGCTTCAGTAGATTTAGCTATTTTTTCTCTTCACTTAGCAGGAATTTC
TTCTATTTTAGGGGCAGTAAATTTTATTACTACAGTAATTAATATACGATCTCCAGGAAT
TACACTTGATCGAATACCACTATTTGTTTGATCTGTGGTAATTACTGCAATTTTATTACT
TTTATCTTTACCAGTATTAGCAGGAGCTATTACTATATTATTAACAGACCGAAATTTAAA
TACATCTTTCTTTGACCCAGCTGGAGGAGGAGACCCAATTTTATACCAACATTTATTT
>An_fluminensisG1_AC4924
AACTTTATATTTTATTTTTGGAGCTTGAGCTGGTATAGTTGGTACTTCATTAAGAATTTT
AATTCGTGCTGAATTAGGTCACCCAGGAGCCTTTATTGGAGATGATCAAATTTATAATGT
TATTGTAACAGCCCATGCTTTTATTATAATTTTTTTTATAGTAATGCCTATCATAATTGG
AGGATTTGGAAACTGATTAGTTCCTTTAATACTAGGAGCTCCAGATATGGCCTTCCCTCG
AATAAATAACATAAGATTTTGAATATTACCCCCTTCTTTAACTTTATTAATTTCTAGTAG
TATGGTTGAAAATGGGGCTGGAACAGGATGAACTGTTTATCCACCTCTTTCTTCTGGAAT
TGCCCACGCTGGGGCTTCAGTAGATTTAGCTATTTTTTCTCTTCACTTAGCAGGAATTTC
TTCTATTTTAGGGGCAGTAAATTTTATTACTACAGTAATTAATATACGATCTCCAGGAAT
TACACTTGATCGAATACCACTATTTGTTTGATCTGTGGTAATTACTGCAATTTTATTACT
TTTATCTTTACCAGTATTAGCAGGAGCTATTACTATATTATTAACAGACCGAAATTTAAA
TACATCTTTCTTTGACCCAGCTGGAGGAGGAGACCCAATTTTATACCAACATTTATTT
>An_fluminensisG1_AC4925
AACTTTATATTTTATTTTTGGAGCTTGAGCTGGTATAGTTGGTACTTCATTAAGAATTTT
AATTCGTGCTGAATTAGGTCACCCAGGAGCCTTTATTGGAGATGATCAAATTTATAATGT
TATTGTAACAGCCCATGCTTTTATTATAATTTTTTTTATAGTAATGCCTATCATAATTGG
AGGATTTGGAAACTGATTAGTTCCTTTAATACTAGGAGCTCCAGATATGGCTTTCCCTCG
AATAAATAACATAAGATTTTGAATATTACCCCCTTCTTTAACTTTATTAATTTCTAGTAG
TATGGTTGAAAATGGGGCTGGAACAGGATGAACTGTTTATCCACCTCTTTCTTCTGGAAT
TGCCCACGCTGGGGCTTCAGTAGATTTAGCTATTTTTTCTCTTCACTTAGCAGGAATTTC
TTCTATTTTAGGGGCAGTAAATTTTATTACTACAGTAATTAATATACGATCTCCAGGAAT
TACACTTGATCGAATACCACTATTTGTTTGATCTGTGGTAATTACTGCAATTTTATTACT
TTTATCTTTACCAGTATTAGCAGGAGCTATTACTATATTATTAACAGACCGAAATTTAAA
TACATCTTTCTTTGACCCAGCTGGAGGAGGAGACCCAATTTTATACCAACATTTATTT
>An_fluminensisG1_AC4926
AACTTTATATTTTATTTTTGGAGCTTGAGCTGGTATAGTTGGTACTTCATTAAGAATTTT
AATTCGTGCTGAATTAGGTCACCCAGGAGCCTTTATTGGAGATGATCAAATTTATAATGT
TATTGTAACAGCCCATGCTTTTATTATAATTTTTTTTATAGTAATGCCTATCATAATTGG
AGGATTTGGAAACTGATTAGTTCCTTTAATACTAGGAGCCCCAGATATGGCTTTCCCTCG
AATAAATAACATAAGATTTTGAATATTACCCCCTTCTTTAACTTTATTAATTTCTAGTAG
TATGGTTGAAAATGGGGCTGGAACAGGATGAACTGTTTATCCACCTCTTTCTTCTGGAAT
TGCCCACGCTGGGGCTTCAGTAGATTTAGCTATTTTTTCTCTTCACTTAGCAGGAATTTC
TTCTATTTTAGGGGCAGTAAATTTTATTACTACAGTAATTAATATACGATCTCCAGGAAT
TACACTTGATCGAATACCACTATTTGTTTGATCTGTGGTAATTACTGCAATTTTATTACT
TTTATCTTTACCAGTATTAGCAGGAGCTATTACTATATTATTAACAGACCGAAATTTAAA
TACATCTTTCTTTGACCCAGCTGGAGGAGGAGACCCAATTTTATACCAACATTTATTT
>An_fluminensisG1_AC5022
AACTTTATATTTTATTTTTGGAGCTTGAGCTGGTATAGTTGGTACTTCATTAAGAATTTT
AATTCGTGCTGAACTAGGTCACCCAGGAGCCTTTATTGGAGATGATCAAATTTATAATGT
TATTGTGACAGCCCATGCTTTTATTATAATTTTTTTTATAGTAATGCCTATCATAATTGG
AGGATTTGGAAACTGATTAGTTCCTTTAATACTAGGAGCCCCAGATATGGCTTTTCCTCG
AATAAATAACATAAGATTTTGAATATTACCCCCTTCTTTAACTTTATTAATTTCTAGTAG
TATAGTTGAAAATGGGGCTGGAACAGGATGAACTGTTTATCCACCTCTTTCTTCTGGAAT
TGCCCACGCTGGAGCTTCAGTAGATTTAGCTATTTTTTCTCTTCACTTAGCAGGAATTTC
TTCTATTTTAGGAGCAGTAAATTTTATTACTACAGTAATTAATATACGATCTCCAGGAAT
TACACTTGATCGAATACCATTATTTGTTTGATCTGTAGTAATTACTGCAATTTTATTACT
TTTATCTTTACCAGTATTAGCAGGAGCTATTACTATATTATTAACAGACCGAAATTTAAA
TACATCTTTCTTTGACCCAGCTGGAGGAGGAGACCCAATTTTATACCAACATTTATTT
>An_fluminensisG1_AC517
AACTTTATATTTTATTTTTGGAGCTTGAGCTGGTATAGTTGGTACTTCATTAAGAATTTT
AATTCGTGCTGAACTAGGTCACCCAGGAGCCTTTATTGGAGATGATCAAATTTATAATGT
TATTGTGACAGCCCATGCTTTTATTATAATTTTTTTTATAGTAATGCCTATTATAATTGG
AGGATTTGGAAACTGATTAGTTCCTTTAATACTAGGAGCCCCAGATATGGCTTTTCCTCG
AATAAATAACATAAGATTTTGAATATTACCCCCTTCTTTAACTTTATTAATTTCTAGTAG
TATAGTTGAAAATGGGGCTGGAACAGGATGAACTGTTTATCCACCTCTTTCTTCTGGAAT
TGCCCACGCTGGAGCTTCAGTAGATTTAGCTATTTTTTCTCTTCACTTAGCAGGAATTTC
TTCTATTTTAGGAGCAGTAAATTTTATTACTACAGTAATTAATATACGATCTCCAGGAAT
TACACTTGATCGAATACCACTATTTGTTTGATCTGTAGTAATTACTGCAATTTTATTACT
TTTATCTTTACCAGTATTAGCAGGAGCTATTACTATATTATTAACAGACCGAAACTTAAA
TACATCTTTCTTTGACCCAGCTGGAGGAGGAGACCCAATTTTATACCAACATTTATTT
>An_fluminensisG1_AC5339
AACTTTATATTTTATTTTTGGAGCTTGAGCCGGTATAGTTGGTACTTCATTAAGAATTTT
AATTCGTGCTGAATTAGGTCACCCAGGAGCCTTTATTGGAGATGATCAAATTTATAATGT
TATTGTAACAGCCCATGCTTTTATTATAATTTTTTTTATAGTAATGCCTATCATAATTGG
AGGGTTTGGAAACTGATTAGTTCCTTTAATACTAGGAGCTCCAGATATGGCTTTCCCTCG
AATAAATAACATAAGATTTTGAATATTACCCCCTTCTTTAACTTTATTAATTTCTAGTAG
TATGGTTGAAAATGGGGCTGGAACAGGATGAACTGTTTATCCACCTCTTTCTTCTGGAAT
TGCCCACGCTGGGGCTTCAGTAGATTTAGCTATTTTTTCTCTTCACTTAGCAGGAATTTC
TTCTATTTTAGGGGCAGTAAATTTTATTACTACAGTAATTAATATACGATCTCCAGGAAT
TACACTTGATCGAATACCACTATTTGTTTGATCTGTGGTAATTACTGCAATTTTATTACT
TTTATCTTTACCAGTATTAGCAGGAGCTATTACTATATTATTAACAGACCGAAATTTAAA
TACATCTTTCTTTGACCCAGCTGGAGGAGGAGACCCAATTTTATACCAACATTTATTT
>An_fluminensisG1_AC5340
AACTTTATATTTTATTTTTGGAGCTTGAGCCGGTATAGTTGGTACTTCATTAAGAATTTT
AATTCGTGCTGAATTAGGTCACCCAGGAGCCTTTATTGGAGATGATCAAATTTATAATGT
TATTGTAACAGCCCATGCTTTTATTATAATTTTTTTTATAGTAATGCCTATCATAATTGG
AGGGTTTGGAAACTGATTAGTTCCTTTAATACTAGGAGCTCCAGATATGGCTTTCCCTCG
AATAAATAACATAAGATTTTGAATATTACCCCCTTCTTTAACTTTATTAATTTCTAGTAG
TATGGTTGAAAATGGGGCTGGAACAGGATGAACTGTTTATCCACCCCTTTCTTCTGGAAT
TGCCCACGCTGGGGCTTCAGTAGATTTAGCTATTTTTTCTCTTCACTTAGCAGGAATTTC
TTCTATTTTAGGGGCAGTAAATTTTATTACTACAGTAATTAATATACGATCTCCAGGAAT
TACACTTGATCGAATACCACTATTTGTTTGATCTGTGGTAATTACTGCAATTTTATTACT
TTTATCTTTACCAGTATTAGCAGGAGCTATTACTATATTATTAACAGACCGAAATTTAAA
TACATCTTTCTTTGACCCAGCTGGAGGAGGAGACCCAATTTTATACCAACATTTATTT
>An_fluminensisG1_AC5341
AACTTTATATTTTATTTTTGGAGCTTGAGCCGGTATAGTTGGTACTTCATTAAGAATTTT
AATTCGTGCTGAATTAGGTCACCCAGGAGCCTTTATTGGAGATGATCAAATTTATAATGT
TATTGTAACAGCCCATGCTTTTATTATAATTTTTTTTATAGTAATGCCTATCATAATTGG
AGGGTTTGGAAACTGATTAGTTCCTTTAATACTAGGAGCTCCAGATATGGCTTTCCCTCG
AATAAATAACATAAGATTTTGAATATTACCCCCTTCTTTAACTTTATTAATTTCTAGTAG
TATGGTTGAAAATGGGGCTGGAACAGGATGAACTGTTTATCCACCTCTTTCTTCTGGAAT
TGCCCACGCTGGGGCTTCAGTAGATTTAGCTATTTTTTCTCTTCACTTAGCAGGAATTTC
TTCTATTTTAGGGGCAGTAAATTTTATTACTACAGTAATTAATATACGATCTCCAGGAAT
TACACTTGATCGAATACCACTATTTGTTTGATCTGTGGTAATTACTGCAATTTTATTACT
TTTATCTTTACCAGTATTAGCAGGAGCTATTACTATATTATTAACAGACCGAAATTTAAA
TACATCTTTCTTTGACCCAGCTGGAGGAGGAGACCCAATTTTATACCAACATTTATTT
>An_fluminensisG1_AC5342
AACTTTATATTTTATTTTTGGAGCTTGAGCTGGTATAGTTGGTACTTCATTAAGAATTTT
AATTCGTGCTGAATTAGGTCACCCAGGAGCCTTTATTGGAGATGATCAAATTTATAATGT
TATTGTAACAGCCCATGCTTTTATTATAATTTTTTTTATAGTAATGCCTATCATAATTGG
AGGATTTGGAAACTGATTAGTTCCTTTAATACTAGGAGCTCCAGATATAGCTTTCCCTCG
AATAAATAACATAAGATTTTGAATATTACCCCCTTCTTTAACTTTATTAATTTCTAGTAG
TATGGTTGAAAATGGGGCTGGAACAGGATGAACTGTTTATCCACCTCTTTCTTCTGGAAT
TGCCCACGCTGGAGCTTCAGTAGATTTAGCTATTTTTTCTCTTCACTTAGCAGGAATTTC
TTCTATTTTAGGGGCAGTAAATTTTATTACTACAGTAATTAATATACGATCTCCAGGAAT
TACACTTGATCGAATACCACTATTTGTTTGATCTGTGGTAATTACTGCAATTTTATTACT
TTTATCTTTACCAGTATTAGCAGGAGCTATTACTATATTATTAACAGACCGAAATTTAAA
TACATCTTTCTTTGACCCAGCTGGAGGAGGAGACCCAATTTTATACCAACATTTATTT
>An_fluminensisG1_AC5343
AACTTTATATTTTATTTTTGGAGCTTGAGCTGGTATAGTTGGTACTTCATTAAGAATTTT
AATTCGTGCTGAATTAGGTCACCCAGGAGCCTTTATTGGAGATGATCAAATTTATAATGT
TATTGTAACAGCCCATGCTTTTATTATAATTTTTTTTATAGTAATGCCTATCATAATTGG
AGGATTTGGAAACTGATTAGTTCCTTTAATACTAGGAGCCCCAGATATGGCTTTCCCTCG
AATAAATAACATAAGATTTTGAATATTACCCCCTTCTTTAACTTTATTAATTTCTAGTAG
TATGGTTGAAAATGGGGCTGGAACAGGATGAACTGTTTATCCACCTCTTTCTTCTGGAAT
TGCTCACGCCGGGGCTTCAGTAGATTTAGCTATTTTTTCTCTTCACTTAGCAGGAATTTC
TTCTATTTTAGGGGCAGTAAATTTTATTACTACAGTAATTAATATACGATCTCCAGGAAT
TACACTTGATCGAATACCACTATTTGTTTGATCTGTGGTAATTACTGCAATTTTATTACT
TTTATCTTTACCAGTATTAGCAGGAGCTATTACTATATTATTAACAGACCGAAATTTAAA
TACATCTTTCTTTGACCCAGCTGGAGGAGGAGACCCAATTTTATACCAACATTTATTT
>An_fluminensisG1_AC5344
AACTTTATATTTTATTTTTGGAGCTTGAGCTGGTATAGTTGGTACTTCATTAAGAATTTT
AATTCGTGCTGAACTAGGTCACCCAGGAGCCTTTATTGGAGATGATCAAATTTATAATGT
TATTGTGACAGCCCATGCTTTTATTATAATTTTTTTTATAGTAATGCCTATTATAATTGG
AGGATTTGGAAACTGATTAGTTCCTTTAATACTAGGAGCCCCAGATATGGCTTTTCCTCG
AATAAATAACATAAGATTTTGAATATTACCCCCTTCTTTAACTTTATTAATTTCTAGTAG
TATAGTTGAAAATGGGGCTGGAACAGGATGAACTGTTTATCCACCTCTTTCTTCTGGAAT
TGCCCACGCTGGAGCTTCAGTAGATTTAGCTATTTTTTCTCTTCACTTAGCAGGAATTTC
TTCTATTTTAGGAGCAGTAAATTTTATTACTACAGTAATTAATATACGATCTCCAGGAAT
TACACTTGATCGAATACCACTATTTGTTTGATCTGTAGTAATTACTGCAATTTTATTACT
TTTATCTTTACCAGTATTAGCAGGAGCTATTACTATATTATTAACAGACCGAAACTTAAA
TACATCTTTCTTTGACCCAGCTGGAGGAGGAGACCCAATTTTATACCAACATTTATTT
>An_fluminensisG1_AC5345
AACTTTATATTTTATTTTTGGAGCTTGAGCTGGTATAGTTGGTACTTCATTAAGAATTTT
AATTCGTGCTGAATTAGGCCACCCAGGAGCCTTTATTGGAGATGATCAAATTTATAATGT
TATTGTAACAGCCCATGCTTTTATTATAATTTTTTTTATAGTAATGCCTATCATAATTGG
AGGATTTGGAAACTGATTAGTTCCTTTAATACTAGGAGCCCCAGATATGGCTTTCCCTCG
AATAAATAACATAAGATTTTGAATATTACCCCCTTCTTTAACTTTATTGATTTCTAGTAG
TATGGTTGAAAATGGGGCTGGAACAGGATGAACTGTTTATCCACCTCTTTCTTCTGGAAT
TGCCCACGCCGGGGCTTCAGTAGATTTAGCTATTTTTTCTCTTCACTTAGCAGGAATTTC
TTCTATTTTAGGGGCAGTAAATTTTATTACTACAGTAATTAATATACGATCTCCAGGAAT
TACACTTGATCGAATACCACTATTTGTTTGATCTGTGGTAATTACTGCAATTTTATTACT
TTTATCTTTGCCAGTATTAGCAGGAGCTATTACTATATTATTAACAGACCGAAATTTAAA
TACATCTTTCTTTGACCCAGCTGGAGGAGGAGACCCAATTTTATACCAACATTTATTT
>An_fluminensisG1_AC5346
AACTTTATATTTTATTTTTGGAGCTTGAGCTGGTATAGTTGGTACTTCATTAAGAATTTT
AATTCGTGCTGAATTAGGTCACCCAGGAGCCTTTATTGGAGATGATCAAATTTATAATGT
TATTGTAACAGCCCATGCTTTTATTATAATTTTTTTTATAGTAATGCCTATCATAATTGG
AGGATTTGGAAACTGATTAGTTCCTTTAATACTAGGAGCTCCAGATATGGCCTTCCCTCG
AATAAATAACATAAGATTTTGAATATTACCCCCTTCTTTAACTTTATTAATTTCTAGTAG
TATGGTTGAAAATGGGGCTGGAACAGGATGAACTGTTTATCCACCTCTTTCTTCTGGAAT
TGCCCACGCTGGGGCTTCAGTAGATTTAGCTATTTTTTCTCTTCACTTAGCAGGAATTTC
TTCTATTTTAGGGGCAGTAAATTTTATTACTACAGTAATTAATATACGATCTCCAGGAAT
TACACTTGATCGAATACCACTATTTGTTTGATCTGTGGTAATTACTGCAATTTTATTACT
TTTATCTTTACCAGTATTAGCAGGAGCTATTACTATATTATTAACAGACCGAAATTTAAA
TACATCTTTCTTTGACCCAGCTGGAGGAGGAGACCCAATTTTATACCAACATTTATTT
>An_fluminensisG1_AC5347
AACTTTATATTTTATTTTTGGAGCTTGAGCTGGTATAGTTGGTACTTCATTAAGAATTTT
AATTCGTGCTGAACTAGGTCACCCAGGAGCCTTTATTGGAGATGATCAAATTTATAATGT
TATTGTGACAGCCCATGCTTTTATTATAATTTTTTTTATAGTAATGCCTATTATAATTGG
AGGATTTGGAAACTGATTAGTTCCTTTAATACTAGGAGCCCCAGATATGGCTTTTCCTCG
AATAAATAACATAAGATTTTGAATATTACCCCCTTCTTTAACTTTATTAATTTCTAGTAG
TATAGTTGAAAATGGGGCTGGAACAGGATGAACTGTTTATCCACCTCTTTCTTCTGGAAT
TGCCCACGCTGGAGCTTCAGTAGATTTAGCTATTTTTTCTCTTCACTTAGCAGGAATTTC
TTCTATTTTAGGAGCAGTAAATTTTATTACTACAGTAATTAATATACGATCTCCAGGAAT
TACACTTGATCGAATACCACTATTTGTTTGATCTGTAGTAATTACTGCAATTTTATTACT
TTTATCTTTACCAGTATTAGCAGGAGCTATTACTATATTATTAACAGACCGAAACTTAAA
TACATCTTTCTTTGACCCAGCTGGAGGAGGAGACCCAATTTTATACCAACATTTATTT
>An_fluminensisG1_AC5348
AACTTTATATTTTATTTTTGGAGCTTGAGCCGGTATAGTTGGTACTTCATTAAGAATTTT
AATTCGTGCTGAATTAGGTCACCCAGGAGCCTTTATTGGAGATGATCAAATTTATAATGT
TATTGTAACAGCCCATGCTTTTATTATAATTTTTTTTATAGTAATGCCTATCATAATTGG
AGGGTTTGGAAACTGATTAGTTCCTTTAATACTAGGAGCTCCAGATATGGCTTTCCCTCG
AATAAATAACATAAGATTTTGAATATTACCCCCTTCTTTAACTTTATTAATTTCTAGTAG
TATGGTTGAAAATGGGGCTGGAACAGGATGAACTGTTTATCCACCTCTTTCTTCTGGAAT
TGCCCACGCTGGGGCTTCAGTAGATTTAGCTATTTTTTCTCTTCACTTAGCAGGAATTTC
TTCTATTTTAGGGGCAGTAAATTTTATTACTACAGTAATTAATATACGATCTCCAGGAAT
TACACTTGATCGAATACCACTATTTGTTTGATCTGTGGTAATTACTGCAATTTTATTACT
TTTATCTTTACCAGTATTAGCAGGAGCTATTACTATATTATTAACAGACCGAAATTTAAA
TACATCTTTCTTTGACCCAGCTGGAGGAGGAGACCCAATTTTATACCAACATTTATTT
>An_fluminensisG1_AC5349
AACTTTATATTTTATTTTTGGAGCTTGAGCCGGTATAGTTGGTACTTCATTAAGAATTTT
AATTCGTGCTGAATTAGGTCACCCAGGAGCCTTTATTGGAGATGATCAAATTTATAATGT
TATTGTAACAGCCCATGCTTTTATTATAATTTTTTTTATAGTAATGCCTATCATAATTGG
AGGGTTTGGAAACTGATTAGTTCCTTTAATACTAGGAGCTCCAGATATGGCTTTCCCTCG
AATAAATAACATAAGATTTTGAATATTACCCCCTTCTTTAACTTTATTAATTTCTAGTAG
TATGGTTGAAAATGGGGCTGGAACAGGATGAACTGTTTATCCACCTCTTTCTTCTGGAAT
TGCCCACGCTGGGGCTTCAGTAGATTTAGCTATTTTTTCTCTTCACTTAGCAGGAATTTC
TTCTATTTTAGGGGCAGTAAATTTTATTACTACAGTAATTAATATACGATCTCCAGGAAT
TACACTTGATCGAATACCACTATTTGTTTGATCTGTGGTAATTACTGCAATTTTATTACT
TTTATCTTTACCAGTATTAGCAGGAGCTATTACTATATTATTAACAGACCGAAATTTAAA
TACATCTTTCTTTGACCCAGCTGGAGGAGGAGACCCAATTTTATACCAACATTTATTT
>An_fluminensisG1_AC961
AACTTTATATTTTATTTTTGGAGCTTGAGCTGGTATAGTTGGTACTTCATTAAGAATTTT
AATTCGTGCTGAATTAGGTCACCCAGGAGCCTTTATTGGAGATGATCAAATTTATAATGT
TATTGTAACAGCCCATGCTTTTATTATAATTTTTTTTATAGTAATGCCTATCATAATTGG
AGGATTTGGGAACTGATTAGTTCCTTTAATACTAGGAGCTCCAGATATGGCTTTCCCTCG
AATAAATAATATAAGATTTTGAATATTACCCCCTTCTTTAACTTTATTAATTTCTAGTAG
TATGGTTGAAAATGGGGCTGGAACAGGATGAACTGTTTATCCGCCTCTTTCTTCTGGAAT
TGCCCACGCTGGGGCTTCAGTAGATTTAGCTATTTTTTCTCTTCACTTAGCAGGAATTTC
TTCTATTTTAGGGGCAGTAAATTTTATTACTACAGTAATTAATATACGATCTCCAGGAAT
TACACTTGATCGAATACCACTATTTGTTTGATCTGTGGTAATTACTGCAATTTTATTACT
TTTATCTTTACCAGTATTAGCAGGAGCTATTACTATATTATTAACAGACCGAAATTTAAA
TACATCTTTCTTTGACCCAGCTGGAGGAGGAGACCCAATTTTATACCAACATTTATTT
>An_fluminensisss_AC4321
----------------TTTGGAGCTTGAGCTGGAATAGTAGGTACTTCCCTAAGAATTTT
AATTCGAGCTGAATTAGGACATCCGGGGGCCTTTATTGGAGATGATCAAATTTATAATGT
TATTGTAACAGCCCACGCTTTTATTATAATTTTTTTTATAGTTATACCTATTATAATTGG
AGGATTTGGAAATTGACTTGTACCTTTAATATTAGGAGCCCCTGATATGGCATTCCCTCG
AATAAATAATATAAGATTTTGAATACTACCCCCTTCTTTAACTTTACTAATTTCTAGTAG
TATAGTAGAAAATGGGGCTGGGACAGGATGAACTGTTTACCCCCCTCTTTCATCTGGAAT
TGCTCATGCTGGGGCATCAGTTGATTTAGCTATTTTTTCTCTTCATTTAGCAGGAATTTC
TTCTATTTTAGGAGCAGTAAATTTTATTACTACAGTAATTAATATACGATCTCCAGGAAT
TACACTTGATCGAATACCATTATTCGTTTGATCAGTAGTAATTACAGCAGTATTATTATT
ATTATCTTTACCTGTGTTAGCAGGAGCAATTACTATATTACTAACAGATCGAAATTTAAA
TACTTCATTCTTTGACCCTGCTGGAGGAGGAGACCCAATTTTATACCAACATTTATTT
>An_fluminensisss_AC4435
AACTTTATATTTTATTTTTGGAGCTTGAGCTGGAATAGTAGGTACTTCCCTAAGAATTTT
AATTCGAGCTGAATTAGGACATCCGGGAGCCTTTATTGGAGATGATCAAATTTATAATGT
TATTGTAACAGCCCACGCTTTTATTATAATTTTTTTTATAGTTATACCTATTATAATTGG
AGGATTTGGAAATTGACTTGTACCTTTAATATTAGGAGCCCCTGATATAGCATTCCCTCG
AATAAATAATATAAGATTTTGAATACTACCCCCTTCTTTAACTTTACTAATTTCTAGTAG
TATAGTAGAAAATGGAGCTGGGACAGGATGAACTGTTTACCCCCCTCTTTCATCTGGAAT
TGCTCATGCTGGGGCATCAGTTGATTTAGCTATTTTTTCTCTTCATTTAGCAGGAATCTC
TTCTATTTTAGGAGCAGTAAATTTTATTACTACAGTAATTAATATACGATCTCCAGGAAT
TACACTTGATCGAATACCATTATTCGTTTGATCAGTAGTAATTACAGCAGTATTATTATT
ATTATCTTTACCTGTATTAGCAGGAGCAATTACTATATTACTAACAGATCGAAATTTAAA
TACTTCATTCTTTGACCCTGCTGGAGGAGGAGACCCAATTTTATACCAACATTTATTT
>An_fluminensisss_AC4437
AACTTTATATTTTATTTTTGGAGCTTGAGCTGGCATAGTAGGTACTTCCCTAAGAATTTT
AATTCGAGCTGAATTAGGACATCCGGGAGCCTTTATTGGAGACGATCAAATTTATAATGT
TATTGTAACAGCCCACGCTTTTATTATAATTTTTTTTATAGTTATACCTATTATAATTGG
AGGATTTGGAAATTGACTTGTACCTTTAATATTAGGAGCCCCTGATATGGCATTCCCTCG
AATAAATAATATAAGATTTTGAATACTACCCCCTTCTTTAACTTTACTAATTTCTAGTAG
TATAGTAGAAAATGGAGCTGGGACAGGATGAACTGTTTACCCCCCTCTTTCATCTGGGAT
TGCTCATGCTGGGGCATCAGTTGATTTAGCTATTTTTTCTCTTCATTTAGCAGGAATTTC
TTCTATTTTAGGAGCAGTAAATTTTATTACTACAGTAATTAATATACGATCTCCAGGAAT
TACACTTGATCGAATACCATTATTCGTTTGATCAGTAGTAATTACAGCAGTATTATTATT
ATTATCTTTACCTGTATTAGCAGGAGCAATTACTATATTACTAACAGATCGAAATTTAAA
TACTTCATTCTTTGACCCTGCTGGAGGAGGAGACCCAATTTTATACCAACATTTATTT
>An_fluminensisss_AC4719
AACTTTATATTTTATTTTTGGAGCTTGAGCTGGAATAGTAGGTACTTCCCTAAGAATTTT
AATTCGAGCTGAATTAGGACATCCGGGAGCCTTTATTGGAGATGATCAAATTTATAATGT
TATTGTAACAGCCCACGCTTTTATTATAATTTTTTTTATAGTTATACCTATTATAATTGG
AGGATTTGGAAATTGACTTGTACCTTTAATATTAGGAGCCCCTGATATGGCATTCCCTCG
AATAAATAATATAAGATTTTGAATACTACCCCCTTCTTTAACTTTACTAATTTCTAGTAG
TATAGTAGAAAATGGAGCTGGGACAGGATGAACTGTTTACCCCCCTCTTTCATCTGGAAT
TGCTCATGCGGGGGCATCAGTTGATTTAGCTATTTTTTCTCTTCATTTAGCAGGAATTTC
TTCTATTTTAGGAGCAGTAAATTTTATTACTACAGTAATTAATATACGATCTCCAGGAAT
TACACTTGATCGAATACCACTATTCGTTTGATCAGTAGTAATTACAGCAGTATTATTATT
GTTATCTTTACCTGTATTAGCAGGAGCAATTACTATATTACTAACAGATCGAAATTTAAA
TACTTCATTCTTTGACCCTGCTGGAGGAGGAGACCCAATTTTATACCAACATTTATTT
>An_fluminensisss_AC4826
AACTTTATATTTTATTTTTGGAGCTTGAGCTGGAATAGTAGGTACTTCCCTAAGAATTTT
AATTCGAGCTGAATTAGGACATCCGGGAGCCTTTATTGGAGATGATCAAATTTATAATGT
TATTGTAACAGCCCACGCTTTTATTATAATTTTTTTTATAGTTATACCTATTATAATTGG
AGGATTTGGAAATTGACTTGTACCTTTAATATTAGGAGCCCCTGATATGGCATTCCCTCG
AATAAATAATATAAGATTTTGAATACTACCCCCTTCTTTAACTTTACTAATTTCTAGTAG
TATAGTAGAAAATGGAGCTGGGACAGGATGAACTGTTTACCCCCCTCTTTCATCTGGAAT
TGCTCATGCGGGGGCATCAGTTGATTTAGCTATTTTTTCTCTTCATTTAGCAGGAATTTC
TTCTATTTTAGGAGCAGTAAATTTTATTACTACAGTAATTAATATACGATCTCCAGGAAT
TACACTTGATCGAATACCACTATTCGTTTGATCAGTAGTAATTACAGCAGTATTATTATT
GTTATCTTTACCTGTATTAGCAGGAGCAATTACTATATTACTAACAGATCGAAATTTAAA
TACTTCATTCTTTGACCCTGCTGGAGGAGGAGACCCAATTTTATACCAACATTTATTT
>An_fluminensisss_AC4927
AACTTTATATTTTATTTTTGGAGCTTGAGCTGGAATAGTAGGTACTTCCCTAAGAATTTT
AATTCGAGCTGAATTAGGACACCCGGGAGCCTTTATTGGAGATGATCAAATTTATAATGT
TATTGTAACAGCCCACGCTTTTATTATAATTTTTTTTATAGTTATACCTATTATAATTGG
AGGATTTGGAAATTGACTTGTACCTTTAATATTAGGAGCCCCTGATATGGCATTCCCTCG
AATAAATAATATAAGATTTTGAATACTACCCCCTTCTTTAACTTTACTAATTTCTAGTAG
TATAGTAGAAAATGGAGCTGGGACAGGATGAACTGTTTACCCCCCTCTTTCATCTGGAAT
TGCTCATGCTGGGGCATCAGTTGATTTAGCTATTTTTTCTCTTCATTTAGCAGGAATTTC
TTCTATTTTAGGAGCAGTAAATTTTATTACTACAGTGATTAATATACGATCTCCAGGAAT
TACACTTGATCGAATACCATTATTCGTTTGATCAGTAGTAATTACAGCAGTATTATTATT
ATTATCTTTACCTGTATTAGCAGGAGCAATTACTATATTACTAACAGATCGAAATTTAAA
TACTTCATTCTTTGACCCTGCTGGAGGAGGAGACCCAATTTTATATCAACATTTATTT
>An_fluminensisss_KF670992
AACTTTATATTTTATTTTTGGAGCTTGAGCTGGAATAGTAGGTACTTCCCTAAGAATTTT
AATTCGAGCTGAATTAGGACACCCGGGAGCCTTTATTGGGGATGATCAAATTTATAATGT
TATTGTAACAGCCCACGCTTTTATTATAATTTTTTTTATAGTTATACCTATCATAATTGG
AGGGTTTGGAAATTGACTTGTACCTTTAATATTAGGAGCCCCTGATATGGCATTCCCTCG
AATAAATAATATAAGATTTTGAATACTGCCCCCTTCTTTAACTTTACTAATTTCTAGTAG
TATAGTAGAAAATGGAGCTGGGACAGGATGAACTGTTTATCCCCCTCTTTCATCTGGAAT
TGCTCATGCTGGGGCATCAGTTGATTTAGCTATTTTTTCTCTTCATTTAGCAGGAATTTC
TTCTATTTTAGGAGCAGTAAATTTTATTACTACAGTAATTAATATACGATCTCCAGGAAT
TACACTTGATCGAATACCATTATTCGTTTGATCAGTAGTAATTACAGCAGTATTATTATT
ATTATCTTTACCTGTATTAGCAGGAGCAATTACTATATTACTAACAGATCGAAATTTAAA
TACTTCATTCTTTGACCCTGCTGGAGGAGGAGACCCAATTTTATACCAACATTTATTT
>An_fluminensisss_KF670993
AACTTTATATTTTATTTTTGGAGCTTGAGCTGGAATAGTAGGTACTTCCCTAAGAATTTT
AATTCGAGCTGAATTAGGACACCCGGGAGCCTTTATTGGAGATGATCAAATTTATAATGT
TATTGTAACAGCCCACGCTTTTATTATAATTTTTTTTATAGTTATACCTATCATAATTGG
AGGGTTTGGAAATTGACTTGTACCTTTAATATTAGGAGCCCCTGATATGGCGTTCCCTCG
AATAAATAATATAAGATTTTGAATACTACCCCCTTCTTTAACTTTACTAATTTCTAGTAG
TATAGTAGAAAATGGAGCTGGGACAGGATGAACTGTTTATCCCCCTCTCTCATCTGGAAT
TGCTCATGCTGGAGCATCAGTTGATTTAGCTATTTTTTCTCTTCATTTAGCAGGGATTTC
TTCTATTTTAGGAGCAGTAAATTTTATTACTACAGTAATTAATATACGATCTCCAGGAAT
TACACTTGATCGAATACCATTATTCGTTTGATCAGTAGTAATTACAGCAGTATTATTATT
ATTATCTTTACCTGTATTAGCAGGGGCAATTACTATATTACTAACAGATCGAAATTTAAA
TACTTCATTCTTTGACCCTGCTGGAGGGGGAGACCCAATTTTATACCAACATTTATTT
>An_fluminensisss_KF670994
AACTTTATATTTTATTTTTGGAGCTTGAGCTGGAATAGTAGGTACTTCCCTAAGAATTTT
AATTCGAGCTGAATTAGGACACCCGGGGGCCTTTATTGGAGATGATCAAATTTATAATGT
TATTGTAACAGCCCACGCTTTTATTATAATTTTTTTTATAGTTATACCTATCATAATTGG
AGGGTTTGGAAATTGACTTGTACCTTTAATATTAGGAGCCCCTGATATGGCATTCCCTCG
AATAAATAATATAAGATTTTGAATACTACCCCCTTCTTTAACTTTACTAATTTCTAGTAG
TATAGTAGAAAATGGAGCTGGGACAGGATGAACTGTTTATCCCCCTCTTTCATCTGGAAT
TGCTCATGCTGGAGCATCAGTTGATTTAGCTATTTTTTCTCTTCATTTAGCAGGAATTTC
TTCTATTTTAGGAGCAGTAAATTTTATTACTACAGTAATTAATATACGATCTCCAGGAAT
TACACTTGATCGAATACCATTATTCGTTTGATCCGTAGTAATTACAGCAGTATTATTATT
ATTATCTTTACCTGTATTAGCAGGGGCAATTACTATATTACTAACAGATCGAAATTTATA
TACTTCATTCTTTGACTCTGCTGGAGGAGGAGACCCAATTTTATACCAACATTTATTT
>An_fluminensisss_KF670995
AACTTTATATTTTATTTTTGGAGCTTGAGCTGGAATAGTAGGTACTTCCCTAAGAATTTT
AATTCGAGCTGAATTAGGACACCCGGGAGCCTTTATTGGGGATGATCAAATTTATAATGT
TATTGTAACAGCCCACGCTTTTATTATAATTTTTTTTATAGTTATACCTATCATAATTGG
AGGGTTTGGAAATTGACTTGTACCTTTAATATTAGGAGCCCCTGATATGGCATTCCCTCG
AATAAATAATATAAGATTTTGAATACTGCCCCCTTCTTTAACTTTACTAATTTCTAGTAG
TATAGTAGAAAATGGAGCTGGGACAGGATGAACTGTTTATCCCCCTCTTTCATCTGGAAT
TGCTCATGCTGGGGCATCAGTTGATTTAGCTATTTTTTCTCTTCATTTAGCAGGAATTTC
TTCTATTTTAGGAGCAGTAAATTTTATTACTACAGTAATTAATATACGATCTCCAGGAAT
TACACTTGATCGAATACCATTATTCGTTTGATCAGTAGTAATTACAGCAGTATTATTATT
ATTATCTTTACCTGTATTAGCAGGAGCAATTACTATATTACTAACAGATCGAAATTTAAA
TACTTCATTCTTTGACCCTGCTGGAGGAGGAGACCCAATTTTATACCAACATTTATTT
>An_fluminensisss_KF670996
AACTTTATATTTTATTTTTGGAGCTTGAGCTGGAATAGTAGGTACTTCCCTAAGAATTTT
AATTCGAGCTGAATTAGGACACCCGGGAGCCTTTATTGGAGATGATCAAATTTATAATGT
TATTGTAACAGCCCACGCTTTTATTATAATTTTTTTTATAGTTATACCTATCATAATTGG
AGGGTTTGGAAATTGACTTGTACCTTTAATATTAGGAGCCCCTGATATGGCATTCCCTCG
AATAAATAATATAAGATTTTGAATACTGCCCCCTTCTTTAACTTTACTAATTTCTAGTAG
TATAGTAGAAAATGGAGCTGGGACAGGATGAACTGTTTATCCCCCTCTTTCATCTGGAAT
TGCTCATGCTGGGGCATCAGTTGATTTAGCTATTTTTTCTCTTCATTTAGCAGGAATTTC
TTCTATTTTAGGAGCAGTAAATTTTATTACTACAGTAATTAATATACGATCTCCAGGAAT
TACACTTGATCGAATACCATTATTCGTTTGATCAGTAGTAATTACAGCAGTATTATTATT
ATTATCTTTACCTGTATTAGCAGGAGCAATTACTATATTACTAACAGATCGAAATTTAAA
TACTTCATTCTTTGACCCTGCTGGAGGAGGAGACCCAATTTTATACCAACATTTATTT
>An_fluminensisss_RJ041MF381677
AACTTTATATTTTATTTTTGGAGCTTGAGCTGGAATAGTAGGTACTTCCCTAAGAATTTT
AATTCGAGCTGAATTAGGACACCCAGGAGCCTTTATTGGAGATGATCAAATTTATAATGT
TATTGTAACAGCTCACGCTTTTATTATAATTTTTTTTATAGTTATACCTATTATAATTGG
AGGATTTGGAAATTGACTTGTACCTTTAATATTAGGAGCCCCTGATATGGCATTCCCTCG
AATAAATAATATAAGATTTTGAATATTACCCCCTTCTTTAACTTTACTAATTTCTAGTAG
TATAGTAGAAAATGGAGCTGGGACAGGGTGAACTGTTTACCCTCCTCTTTCCTCTGGAAT
TGCTCATGCTGGAGCTTCAGTTGATTTAGCTATTTTTTCTCTTCATTTAGCAGGAATTTC
TTCTATTTTAGGAGCAGTAAATTTTATTACTACAGTAATTAATATACGATCTCCAGGAAT
TACACTTGATCGAATACCATTATTTGTTTGATCAGTAGTAATTACAGCAGTATTATTATT
ATTATCTTTACCCGTATTAGCAGGAGCAATTACTATATTACTAACAGATCGAAACTTAAA
TACTTCCTTCTTTGACCCTGCCGGAGGAGGAGACCCAATTTTATATCAACATTTATTT
>An_fluminensisss_SP0211MF381699
AACTTTATATTTTATTTTTGGAGCTTGAGCTGGAATAGTAGGTACTTCCCTAAGAATTTT
AATTCGAGCTGAATTAGGACACCCAGGAGCCTTTATTGGAGATGATCAAATTTATAATGT
TATTGTAACAGCTCACGCTTTTATTATAATTTTTTTTATAGTTATACCTATTATAATTGG
AGGATTTGGAAATTGACTTGTACCTTTAATATTAGGAGCCCCTGATATGGCATTCCCTCG
AATAAATAATATAAGATTTTGAATATTACCCCCTTCTTTAACTTTACTAATTTCTAGTAG
TATAGTAGAAAATGGAGCTGGGACAGGGTGAACTGTTTACCCTCCTCTTTCTTCTGGAAT
TGCTCATGCTGGAGCTTCAGTTGATTTAGCTATTTTTTCTCTTCATTTAGCAGGAATTTC
TTCTATTTTAGGAGCAGTAAATTTTATTACTACAGTAATTAATATACGATCTCCAGGAAT
TACACTTGATCGAATACCATTATTTGTTTGATCAGTAGTAATTACAGCAGTATTATTATT
ATTATCTTTACCCGTATTAGCAGGAGCAATTACTATATTACTAACAGATCGAAACTTAAA
TACTTCATTCTTTGACCCTGCTGGAGGAGGAGATCCAATTTTATATCAACATTTATTT
>Ny_goeldii_AM73104
----------------TTTGGAGCCTGAGCTGGAATAGTAGGAACTTCATTAAGTATTCT
TATTCGAGCTGAATTAGGTCACCCAGGAGCTTTTATTGGAGATGATCAAATTTATAATGT
TATTGTAACTGCTCATGCATTTATTATAATTTTTTTTATAGTTATACCTATTATAATTGG
GGGATTTGGGAATTGATTAGTACCTTTAATATTAGGAGCTCCTGATATAGCATTCCCTCG
AATAAATAATATAAGTTTTTGAATATTACCTCCTTCTTTAACTCTTCTAATTTCTAGAAG
TATAGTAGAAAATGGAGCTGGAACAGGATGAACTGTTTACCCTCCTCTTTCTTCAGGAAT
TGCACATGCTGGAGCATCTGTTGATTTAGCTATTTTTTCCCTTCATTTAGCTGGGATTTC
TTCAATTTTAGGAGCCGTAAATTTCATTACTACAGTTATTAATATACGATCACCAGGAAT
TACATTAGACCGAATACCTTTATTTGTATGATCAGTAGTAATTACAGCTGTATTACTATT
ATTATCTTTACCAGTATTAGCAGGAGCAATTACTATACTATTAACTGATCGAAATTTAAA
TACATCTTTTTTCGATCCTGCTGGAGGGGGGGACCCAATTTTATATCAACATTTATTC
>Ny_goeldii_AM73105
----------------TTTGGAGCCTGAGCTGGAATAGTAGGAACTTCATTAAGTATTCT
TATTCGAGCTGAATTAGGTCACCCAGGAGCTTTTATTGGAGATGATCAAATTTATAATGT
TATTGTAACTGCTCATGCATTTATTATAATTTTTTTTATAGTTATACCTATTATAATTGG
GGGATTTGGGAATTGATTAGTACCTTTAATATTAGGAGCTCCTGATATAGCATTCCCTCG
AATAAATAATATAAGTTTTTGAATATTACCTCCTTCTTTAACTCTTCTAATTTCTAGAAG
TATAGTAGAAAATGGAGCTGGAACAGGATGAACTGTTTACCCTCCTCTTTCTTCAGGAAT
TGCACATGCTGGAGCATCTGTTGATTTAGCTATTTTTTCCCTTCATTTAGCTGGGATTTC
TTCAATTTTAGGAGCCGTAAATTTCATTACTACAGTTATTAATATACGATCACCAGGAAT
TACATTAGACCGAATACCTTTATTTGTATGATCAGTAGTAATTACAGCTGTATTACTATT
ATTATCTTTACCAGTATTAGCAGGAGCAATTACTATACTATTAACTGATCGAAATTTAAA
TACATCTTTTTTCGATCCTGCTGGAGGGGGGGACCCAATTTTATATCAACATTTATTC
>Ny_goeldii_AM73107
---------------TTTTGGGGCCTGAGCTGGAATAGTAGGAACATCATTAAGTATTCT
TATTCGAGCTGAATTAGGTCACCCAGGAGCTTTTATTGGAGATGATCAAATTTATAATGT
TATTGTAACTGCTCATGCATTTATTATAATTTTTTTTATAGTTATACCTATTATAATTGG
AGGATTTGGGAATTGATTAGTACCTTTAATATTAGGAGCTCCTGATATAGCATTCCCTCG
AATAAATAATATAAGTTTTTGAATATTACCTCCTTCTTTAACTCTTCTAATTTCTAGAAG
TATAGTAGAAAATGGAGCTGGAACAGGATGAACTGTTTACCCTCCTCTTTCTTCAGGAAT
TGCACATGCTGGGGCATCTGTTGATTTAGCTATTTTTTCCCTTCATTTAGCTGGGATTTC
TTCAATTTTAGGAGCTGTAAATTTCATTACTACAGTTATTAATATACGATCACCAGGAAT
TACATTAGACCGAATACCTTTATTTGTGTGATCAGTAGTAATTACAGCTGTATTACTATT
ATTATCTTTACCAGTATTAGCAGGAGCAATTACTATACTATTAACTGATCGAAATTTAAA
TACATCTTTTTTTGATCCTGCTGGAGGGGGAGACCCAATTTTATATCAACATTTATTC
>Ny_goeldii_AM73112
---------------TTTTGGGGCCTGAGCTGGAATAGTAGGAACATCATTAAGTATTCT
TATTCGAGCTGAATTAGGTCACCCAGGAGCTTTTATTGGAGATGATCAAATTTATAATGT
TATTGTAACTGCTCATGCATTTATTATAATTTTTTTTATAGTTATACCTATTATAATTGG
AGGATTTGGGAATTGATTAGTACCTTTAATATTAGGAGCTCCTGATATAGCATTCCCTCG
AATAAATAATATAAGTTTTTGAATATTACCTCCTTCTTTAACTCTTCTAATTTCTAGAAG
TATAGTAGAAAATGGAGCTGGAACAGGATGAACTGTTTACCCTCCTCTTTCTTCAGGAAT
TGCACATGCTGGGGCATCTGTTGATTTAGCTATTTTTTCCCTTCATTTAGCTGGGATTTC
TTCAATTTTAGGAGCTGTAAATTTCATTACTACAGTTATTAATATACGATCACCAGGAAT
TACATTAGACCGAATACCTTTATTTGTGTGATCAGTAGTAATTACAGCTGTATTACTATT
ATTATCTTTACCAGTATTAGCAGGAGCAATTACTATACTATTAACTGATCGAAATTTAAA
TACATCTTTTTTTGATCCTGCTGGAGGGGGAGACCCAATTTTATATCAACATTTATTC
>Ny_goeldii_AM7429
---------------TTTTGGGGCCTGAGCTGGAATAGTAGGAACATCATTAAGTATTCT
TATTCGAGCTGAATTAGGTCACCCAGGAGCTTTTATTGGAGATGATCAAATTTATAATGT
TATTGTAACTGCTCATGCATTTATTATAATTTTTTTTATAGTTATACCTATTATAATTGG
AGGATTTGGGAATTGATTAGTACCTTTAATATTAGGAGCTCCTGATATAGCATTCCCTCG
AATAAATAATATAAGTTTTTGAATATTACCTCCTTCTTTAACTCTTCTAATTTCTAGAAG
TATAGTAGAAAATGGAGCTGGAACAGGATGAACTGTTTACCCTCCTCTTTCTTCAGGAAT
TGCACATGCTGGGGCATCTGTTGATTTAGCTATTTTTTCCCTTCATTTAGCTGGGATTTC
TTCAATTTTAGGAGCTGTAAATTTCATTACTACAGTTATTAATATACGATCACCAGGAAT
TACATTAGACCGAATACCTTTATTTGTGTGATCAGTAGTAATTACAGCTGTATTACTATT
ATTATCTTTACCAGTATTAGCAGGAGCAATTACTATACTATTAACTGATCGAAATTTAAA
TACATCTTTTTTTGATCCTGCTGGAGGGGGAGACCCAATTTTATATCAACATTTATTC
>Ny_goeldii_BRAM0301JF923704Grp5
AACTTTATATTTTATTTTTGGGGCCTGAGCTGGAATAGTAGGAACTTCATTAAGTATTCT
TATTCGAGCTGAATTAGGTCACCCAGGAGCTTTTATTGGAGATGATCAAATTTATAATGT
TATTGTAACTGCTCATGCATTTATTATAATTTTTTTTATAGTTATACCTATTATAATTGG
GGGATTTGGGAATTGATTAGTACCTTTAATATTAGGAGCTCCTGATATAGCATTCCCTCG
AATAAATAATATAAGTTTTTGAATATTACCCCCTTCTTTAACTCTTCTAATTTCTAGAAG
TATAGTAGAAAATGGAGCTGGAACAGGATGAACTGTTTACCCTCCTCTTTCTTCAGGAAT
TGCACATGCTGGAGCATCTGTTGATTTAGCTATTTTTTCCCTTCATTTAGCTGGGATTTC
TTCAATTTTAGGAGCTGTAAATTTCATTACTACAGTTATTAATATACGATCACCAGGAAT
TACATTAGACCGAATACCTTTATTTGTATGATCAGTAGTAATTACAGCTGTATTACTATT
ATTATCTTTACCAGTATTAGCAGGAGCAATTACTATACTATTAACTGATCGAAATTTAAA
TACATCTTTTTTCGATCCTGCTGGAGGGGGAGATCCAATTTTATACCAACATTTATTC
>Ny_goeldii_BRAM22101JF923705Grp3
AACTTTATATTTTATTTTTGGGGCCTGAGCTGGAATAGTAGGAACTTCATTAAGTATTCT
TATTCGAGCTGAATTAGGTCACCCAGGAGCTTTTATTGGAGATGATCAAATTTATAATGT
TATTGTAACTGCTCATGCATTTATTATAATTTTTTTTATAGTTATACCTATTATAATTGG
AGGATTTGGGAATTGATTAGTACCTTTAATATTAGGAGCCCCTGATATAGCATTCCCTCG
AATAAATAATATAAGTTTTTGAATATTACCTCCTTCTTTAACTCTTCTAATTTCTAGAAG
TATAGTAGAAAATGGAGCTGGAACAGGATGAACTGTTTACCCTCCTCTTTCTTCAGGAAT
TGCACATGCTGGGGCATCTGTTGATTTAGCTATTTTTTCCCTTCATTTAGCTGGAATTTC
TTCAATTTTAGGAGCTGTAAATTTCATTACTACAGTTATTAATATACGATCACCAGGAAT
TACATTAGACCGAATACCTTTATTTGTATGATCAGTAGTAATTACAGCTGTATTACTATT
ATTATCTTTACCAGTATTAGCAGGAGCAATTACTATACTATTAACTGATCGAAATTTAAA
TACATCTTTTTTCGATCCTGCTGGAGGGGGAGACCCAATTTTATATCAACATTTATTC
>Ny_goeldii_KU8655291Hap1Grp1
AACTTTATATTTTATTTTTGGAGCCTGAGCTGGAATAGTAGGGACTTCATTAAGTATTCT
TATTCGAGCTGAATTAGGTCACCCAGGAGCTTTTATTGGAGATGATCAAATTTATAATGT
TATTGTAACTGCTCATGCATTTATTATAATTTTTTTTATAGTTATACCTATTATAATTGG
AGGGTTTGGGAATTGATTAGTACCTTTAATATTAGGGGCTCCTGATATAGCATTCCCTCG
AATAAATAATATAAGTTTTTGAATATTACCCCCTTCTTTAACTCTTCTAATTTCTAGAAG
TATAGTAGAAAATGGAGCAGGAACAGGGTGAACTGTTTACCCCCCTCTTTCTTCAGGAAT
TGCACATGCTGGGGCATCTGTTGATTTAGCTATTTTTTCCCTTCATTTAGCTGGGATTTC
TTCAATTTTAGGAGCTGTAAATTTCATTACTACAGTTATTAATATACGGTCACCAGGAAT
TACATTAGACCGAATACCTTTATTTGTATGATCAGTAGTAATTACAGCTGTATTACTATT
ATTATCTTTACCAGTATTAGCAGGAGCAATTACTATACTATTAACTGATCGAAATTTAAA
TACATCTTTTTTCGATCCTGCTGGAGGAGGAGACCCAATTTTATATCAACATTTATTC
>Ny_goeldii_KU8655301Hap2Grp3
AACTTTATATTTTATTTTTGGGGCCTGAGCTGGAATAGTAGGAACTTCATTAAGTATTCT
TATTCGAGCTGAATTAGGTCACCCAGGAGCTTTTATTGGAGATGATCAAATTTATAATGT
TATTGTAACTGCTCATGCATTTATTATAATTTTTTTTATAGTTATACCTATTATAATTGG
AGGATTTGGGAATTGATTAGTACCTTTAATATTAGGAGCTCCTGATATAGCATTCCCTCG
AATAAATAATATAAGTTTTTGAATATTACCTCCTTCTTTAACTCTTCTAATTTCTAGAAG
TATAGTAGAAAATGGAGCTGGAACAGGATGAACTGTTTACCCTCCTCTTTCTTCAGGAAT
TGCACATGCTGGGGCATCTGTTGATTTAGCTATTTTTTCCCTTCATTTAGCTGGAATTTC
TTCAATTTTAGGAGCTGTAAATTTCATTACTACAGTTATTAATATACGATCACCAGGAAT
TACATTAGACCGAATACCTTTATTTGTATGATCAGTAGTAATTACAGCTGTATTACTATT
ATTATCTTTACCAGTATTAGCAGGAGCAATTACTATACTATTAACTGATCGAAATTTAAA
TACATCTTTTTTCGATCCTGCTGGAGGGGGAGACCCAATTTTATATCAACATTTATTC
>Ny_goeldii_KU8655311Hap3Grp3
AACTTTATATTTTATTTTTGGGGCCTGAGCTGGAATAGTAGGAACATCATTAAGTATTCT
TATTCGAGCTGAATTAGGTCACCCAGGAGCTTTTATTGGAGATGATCAAATTTATAATGT
TATTGTAACTGCTCATGCATTTATTATAATTTTTTTTATAGTTATACCTATTATAATTGG
AGGATTTGGGAATTGATTAGTACCTTTAATATTAGGAGCTCCTGATATAGCATTCCCTCG
AATAAATAATATAAGTTTTTGAATATTACCTCCTTCTTTAACTCTTCTAATTTCTAGAAG
TATAGTAGAAAATGGAGCTGGAACAGGATGAACTGTTTACCCTCCTCTTTCTTCAGGAAT
TGCACATGCTGGGGCATCTGTTGATTTAGCTATTTTTTCCCTTCATTTAGCTGGGATTTC
TTCAATTTTAGGAGCTGTAAATTTCATTACTACAGTTATTAATATACGATCACCAGGAAT
TACATTAGACCGAATACCTTTATTTGTGTGATCAGTAGTAATTACAGCTGTATTACTATT
ATTATCTTTACCAGTATTAGCAGGAGCAATTACTATACTATTAACTGATCGAAATTTAAA
TACATCTTTTTTTGATCCTGCTGGAGGGGGAGACCCAATTTTATATCAACATTTATTC
>Ny_goeldii_KU8655321Hap4Grp1
AACTTTATATTTTATTTTTGGAGCCTGAGCTGGAATAGTAGGAACTTCATTAAGTATTCT
TATTCGAGCTGAATTAGGTCACCCAGGAGCTTTTATTGGAGATGATCAAATTTATAATGT
TATTGTAACTGCTCATGCATTTATTATAATTTTTTTTATAGTTATACCTATTATAATTGG
AGGATTTGGGAATTGATTAGTACCTTTAATATTAGGAGCTCCTGATATAGCATTCCCTCG
AATAAATAATATAAGTTTTTGAATATTACCTCCTTCTTTAACTCTTCTAATTTCTAGAAG
TATAGTAGAAAATGGAGCAGGAACAGGGTGAACTGTTTACCCCCCTCTTTCTTCAGGAAT
TGCACATGCTGGAGCATCTGTTGATTTAGCTATTTTTTCCCTTCATTTAGCTGGGATTTC
TTCAATTTTAGGGGCTGTAAATTTCATTACTACAGTTATTAATATACGATCACCAGGAAT
TACATTAGACCGAATACCTTTATTTGTATGATCAGTAGTAATTACAGCTGTATTACTATT
ATTATCTTTACCAGTATTAGCAGGAGCAATTACTATACTATTAACTGATCGAAATTTAAA
TACATCTTTTTTCGATCCTGCTGGAGGAGGAGACCCAATTTTATACCAACATTTATTC
>Ny_goeldii_KU8655341Hap6Grp1
AACTTTATATTTTATTTTTGGAGCTTGAGCTGGAATAGTAGGGACTTCATTAAGTATTCT
TATTCGAGCTGAATTAGGTCACCCAGGAGCTTTTATTGGAGATGATCAAATTTATAATGT
TATTGTAACTGCTCATGCATTTATTATAATTTTTTTTATAGTTATACCTATTATAATTGG
AGGGTTTGGGAATTGATTAGTACCTTTAATATTAGGGGCTCCTGATATAGCATTCCCTCG
AATAAATAATATAAGTTTTTGAATATTACCCCCTTCTTTAACTCTTCTAATTTCTAGAAG
TATAGTAGAAAATGGAGCAGGAACAGGGTGAACTGTTTACCCCCCTCTTTCTTCAGGAAT
TGCACATGCTGGGGCATCTGTTGATTTAGCTATTTTTTCCCTTCATTTAGCTGGGATTTC
TTCAATTTTAGGAGCTGTAAATTTCATTACTACAGTTATTAATATACGGTCACCAGGAAT
TACATTAGACCGAATACCTTTATTTGTATGATCAGTAGTAATTACAGCTGTATTACTATT
ATTATCTTTACCAGTATTAGCAGGAGCAATTACTATACTATTAACTGATCGAAATTTAAA
TACATCTTTTTTCGATCCTGCTGGAGGAGGAGACCCAATTTTATATCAACATTTATTC
>Ny_goeldii_KU8655361Hap8Grp1
AACTTTATATTTTATTTTTGGAGCCTGAGCTGGAATAGTAGGGACTTCATTAAGTATTCT
TATTCGAGCTGAATTAGGTCACCCAGGAGCTTTTATTGAAGATGATCAAATTTATAATGT
TATTGTAACTGCTCATGCATTTATTATAATTTTTTTTATAGTTATACCTATTATAATTGG
AGGGTTTGGGAATTGATTAGTACCTTTAATATTAGGGGCTCCTGATATAGCATTCCCTCG
AATAAATAATATAAGTTTTTGAATATTACCCCCTTCTTTAACTCTTCTAATTTCTAGAAG
TATAGTAGAAAATGGAGCAGGAACAGGGTGAACTGTTTACCCCCCTCTTTCTTCAGGAAT
TGCACATGCTGGGGCATCTGTTGATTTAGCTATTTTTTCCCTTCATTTAGCTGGGATTTC
TTCAATTTTAGGAGCTGTAAATTTCATTACTACAGTTATTAATATACGGTCACCAGGAAT
TACATTAGACCGAATACCTTTATTTGTATGATCAGTAGTAATTACAGCTGTATTACTATT
ATTATCTTTACCAGTATTAGCAGGAGCAATTACTATACTATTAACTGATCGAAATTTAAA
TACATCTTTTTTCGATCCTGCTGGAGGAGGAGACCCAATTTTATATCAACATTTATTC
>Ny_goeldii_KU8655381Hap10Grp1
AACTTTATATTTTATTTTTGGAGCCTGAGCTGGAATAGTAGGGACTTCATTAAGTATTCT
TATTCGAGCTGAATTAGGTCACCCAGGAGCTTTTATTGGAGATGATCAAATTTATAATGT
TATTGTAACTGCTCATGCATTTATTATAATTTTTTTTATAGTTATACCTATTATAATTGG
AGGGTTTGGGAATTGATTAGTACCTTTAATATTAGGGGCTCCTGATATAGCATTCCCTCG
AATAAATAATATAAGTTTTTGAATATTACCCCCTTCTTTAACTCTTCTAATTTCTAGAAG
TATAGTGGAAAATGGAGCAGGAACAGGGTGAACTGTTTACCCCCCTCTTTCTTCAGGAAT
TGCACATGCTGGGGCATCTGTTGATTTAGCTATTTTTTCCCTTCATTTAGCTGGGATTTC
TTCAATTTTAGGAGCTGTGAATTTCATTACTACAGTTATTAATATACGGTCACCAGGAAT
TACATTAGACCGAATACCTTTATTTGTATGATCAGTAGTAATTACAGCTGTATTACTATT
ATTATCTTTACCAGTATTAGCAGGAGCAATTACTATACTATTAACTGATCGAAATTTAAA
TACATCTTTTTTCGATCCTGCTGGAGGAGGAGACCCAATTTTATATCAACATTTATTC
>Ny_goeldii_KU8655401Hap12Grp1
AACTTTATATTTTATTTTTGGAGCCTGAGCTGGAATAGTAGGGACTTCATTAAGTATTCT
TATTCGAGCTGAATTAGGTCACCCAGGAGCTTTTATTGGAGACGATCAAATTTATAATGT
TATTGTAACTGCTCATGCATTTATTATAATTTTTTTTATAGTTATACCTATTATAATTGG
AGGGTTTGGGAATTGATTAGTACCTTTAATATTAGGGGCTCCTGATATAGCATTCCCTCG
AATAAATAATATAAGTTTTTGAATATTACCCCCTTCTTTAACTCTTCTAATTTCTAGAAG
TATAGTAGAAAATGGAGCAGGAACAGGGTGAACTGTTTACCCCCCTCTTTCTTCAGGAAT
TGCACATGCTGGGGCATCTGTTGATTTAGCTATTTTTTCCCTTCATTTAGCTGGGATTTC
TTCAATTTTAGGAGCTGTAAATTTCATTACTACAGTTATTAATATACGGTCACCAGGAAT
TACATTAGACCGAATACCTTTATTTGTATGATCAGTAGTAATTACAGCTGTATTACTATT
ATTATCTTTACCAGTATTAGCAGGAGCAATTACTATACTATTAACTGATCGAAATTTAAA
TACATCTTTTTTCGATCCTGCTGGAGGAGGAGACCCAATTTTATATCAACATTTATTC
>Ny_goeldii_KU8655441Hap16Grp4
AACTTTATACTTTATTTTTGGAGCCTGAGCTGGAATAGTAGGAACTTCATTAAGTATTCT
TATTCGAGCTGAATTAGGCCACCCAGGAGCTTTTATTGGAGATGATCAAATTTATAATGT
TATTGTAACTGCTCACGCATTTATTATAATTTTTTTTATAGTTATACCTATTATAATTGG
AGGATTTGGGAATTGATTAGTGCCTTTAATATTAGGAGCTCCTGATATAGCATTCCCTCG
AATAAATAATATAAGTTTTTGAATATTACCTCCTTCTTTAACTCTTCTAATTTCTAGAAG
TATAGTAGAAAATGGAGCTGGAACAGGATGAACTGTTTACCCTCCTCTTTCTTCAGGAAT
TGCACATGCTGGAGCATCTGTTGATTTAGCTATTTTTTCCCTTCATTTAGCTGGGATTTC
TTCAATTTTAGGAGCTGTAAATTTCATTACTACAGTTATTAATATACGATCACCAGGAAT
TACATTAGATCGAATGCCTTTATTTGTATGATCAGTAGTAATTACAGCTGTATTACTATT
ACTATCTTTACCAGTATTAGCAGGAGCAATTACTATACTATTAACTGATCGAAATTTAAA
TACATCTTTTTTCGATCCTGCTGGAGGGGGAGACCCAATTTTATATCAACATTTATTC
>Ny_goeldii_KU8655451Hap17Grp4
AACTTTATACTTTATTTTTGGAGCCTGAGCTGGAATAGTAGGAACTTCATTAAGTATTCT
TATTCGAGCTGAATTAGGCCACCCAGGAGCTTTTATTGGAGATGATCAAATTTATAATGT
TATTGTAACTGCTCACGCATTTATTATAATTTTTTTTATAGTTATACCTATTATAATTGG
AGGATTTGGGAATTGATTAGTGCCTTTAATATTAGGAGCTCCTGATATAGCATTCCCTCG
AATAAATAATATAAGTTTTTGAATATTACCTCCTTCTTTAACTCTTCTAATTTCTAGAAG
TATAGTAGAAAATGGAGCTGGAACAGGATGAACTGTTTACCCTCCTCTTTCTTCAGGAAT
TGCACATGCTGGAGCATCTGTTGATTTAGCTATTTTTTCCCTTCATTTAGCTGGGATTTC
TTCAATTTTAGGAGCTGTAAATTTCATTACTACAGTTATTAATATACGATCACCAGGAAT
TACATTAGATCGAATACCTTTATTTGTATGATCAGTAGTAATTACAGCTGTATTACTATT
ACTATCTTTACCAGTATTAGCAGGAGCAATTACTATACTATTAACTGATCGAAATTTAAA
TACATCTTTTTTCGATCCTGCTGGAGGGGGAGACCCAATTTTATATCAACATTTATTC
>Ny_goeldii_KU8655461Hap18Grp4
AACTTTATACTTTATTTTTGGAGCCTGAGCTGGAATAGTAGGAACTTCATTAAGTATTCT
TATTCGAGCTGAATTAGGCCACCCAGGAGCTTTTATTGGAGATGATCAAATTTATAATGT
TATTGTAACTGCTCACGCATTTATTATAATTTTTTTTATAGTTATACCTATTATAATTGG
AGGATTTGGGAATTGATTAGTGCCTTTAATATTAGGAGCTCCTGATATAGCATTCCCTCG
AATAAATAATATAAGTTTTTGAATATTACCTCCTTCTTTAACTCTTCTAATTTCTAGAAG
TATAGTAGAAAATGGAGCTGGAACAGGATGAACTGTTTACCCTCCTCTTTCTTCAGGAAT
TGCACATGCTGGAGCATCTGTTGATTTAGCTATTTTTTCCCTTCATTTAGCTGGGATTTC
TTCAATTTTAGGAGCTGTAAATTTCATTACTACAGTTATTAATATACGATCACCAGGAAT
TACATTAGATCGAATGCCTTTATTTGTATGATCAGTAGTAATTACAGCTGTATTACTATT
ACTATCTTTACCAGTATTAGCAGGAGCAATTACTATACTATTAACTGATCGAAATTTAAA
TACATCTTTTTTCGATCCTGCTGGAGGGGGAGATCCAATTTTATATCAACATTTATTC
>Ny_goeldii_KU8655481Hap20Grp5
AACTTTATATTTTATTTTTGGGGCCTGAGCTGGAATAGTAGGAACTTCATTAAGTATTCT
TATTCGAGCTGAATTAGGTCACCCAGGAGCTTTTATTGGAGATGATCAAATTTATAATGT
TATTGTAACTGCTCATGCATTTATTATAATTTTTTTTATAGTTATACCTATTATAATTGG
GGGATTTGGGAATTGATTAGTACCTTTAATATTAGGAGCTCCTGATATAGCATTCCCTCG
AATAAATAATATAAGTTTTTGAATATTACCCCCTTCTTTAACTCTTCTAATTTCTAGAAG
TATAGTAGAAAATGGAGCTGGAACAGGATGAACTGTTTACCCTCCTCTTTCTTCAGGAAT
TGCACATGCTGGAGCATCTGTTGATTTAGCTATTTTTTCCCTTCATTTAGCTGGGATTTC
TTCAATTTTAGGAGCTGTAAATTTCATTACTACAGTTATTAATATACGATCACCAGGAAT
TACATTAGACCGAATACCTTTATTTGTATGATCAGTAGTAATTACAGCTGTATTACTATT
ATTATCTTTACCAGTATTAGCAGGAGCAATTACTATACTATTAACTGATCGAAATTTAAA
TACATCTTTTTTCGATCCTGCTGGAGGGGGAGACCCAATTTTATACCAACATTTATTC
>Ny_goeldii_KU8655491Hap21Grp4
AACTTTATACTTTATTTTTGGAGCCTGAGCTGGAATAGTAGGAACTTCATTAAGTATTCT
TATTCGAGCTGAATTAGGCCACCCAGGAGCTTTTATTGGAGATGATCAAATTTATAATGT
TATTGTAACTGCTCACGCATTTATTATAATTTTTTTTATAGTTATACCTATTATAATTGG
AGGATTTGGGAATTGATTAGTGCCTTTAATATTAGGAGCTCCTGATATAGCATTCCCTCG
AATAAATAATATAAGTTTTTGAATATTACCTCCTTCTTTAACTCTTCTAATTTCTAGAAG
TATAGTAGAAAATGGAGCTGGAACAGGATGAACTGTTTACCCTCCTCTTTCTTCAGGAAT
TGCACATGCTGGAGCATCTGTTGATTTAGCTATTTTTTCCCTTCATTTAGCTGGGATTTC
TTCAATTTTAGGAGCTGTAAATTTCATTACTACAGTTATTAATATACGATCACCAGGAAT
TACATTAGATCGAATGCCTTTATTTGTATGATCAGTAGTAATTACAGCTGTATTACTATT
ACTATCTTTACCAGTATTAGCAGGAGCAATTACTATACTATTAACTGATCGAAATTTAAA
TACATCTTTTTTCGATCCTGCTGGAGGGGGGGATCCAATTTTATATCAACATTTATTC
>Ny_goeldii_KU8655501Hap22Grp4
AACTTTATACTTTATTTTTGGAGCCTGAGCTGGAATAGTAGGAACTTCATTAAGTATTCT
TATTCGAGCTGAATTAGGCCACCCAGGAGCTTTTATTGGAGATGATCAAATTTATAATGT
TATTGTAACTGCTCACGCATTTATTATAATTTTTTTTATAGTTATACCTATTATAATTGG
AGGATTTGGGAATTGATTAGTGCCTTTAATATTAGGAGCTCCTGATATAGCATTCCCTCG
AATAAATAATATAAGTTTTTGAATATTACCTCCTTCTTTAACTCTTCTAATTTCTAGAAG
TATAGTAGAAAATGGAGCTGGAACAGGATGAACTGTTTACCCTCCTCTTTCTTCAGGAAT
TGCACATGCTGGAGCATCTGTTGATTTAGCTATTTTTTCCCTTCATTTAGCTGGGATTTC
TTCAATTTTAGGAGCTGTAAATTTCATTACTACAGTTATTAATATACGATCACCAGGAAT
TACATTAGATCGAATGCCTTTATTTGTATGATCAGTAGTAATTACAGCTGTATTACTATT
ACTATCTTTACCAGTATTAGCAGGAGCAATTACTATACTATTAACTGATCGAAATTTAAA
TACATCTTTTTTCGATCCTGCTGGAGGGGGAGACCCAATTTTATATCAACATTTATTT
>Ny_goeldii_KU8655511Hap23Grp4
AACTTTATACTTTATTTTTGGAGCCTGAGCTGGAATAGTAGGAACTTCACTAAGTATTCT
TATTCGAGCTGAATTAGGCCACCCAGGAGCTTTTATTGGAGATGATCAAATTTATAATGT
TATTGTAACTGCTCACGCATTTATTATAATTTTTTTTATAGTTATACCTATTATAATTGG
AGGATTTGGGAATTGATTAGTGCCTTTAATATTAGGAGCTCCTGATATAGCATTCCCTCG
AATAAATAATATAAGTTTTTGAATATTACCTCCTTCTTTAACTCTTCTAATTTCTAGAAG
TATAGTAGAAAATGGAGCTGGAACAGGATGAACTGTTTACCCTCCTCTTTCTTCAGGAAT
TGCACATGCTGGAGCATCTGTTGATTTAGCTATTTTTTCCCTTCATTTAGCTGGGATTTC
TTCAATTTTAGGAGCTGTAAATTTCATTACTACAGTTATTAATATACGATCACCAGGAAT
TACATTAGATCGAATACCTTTATTTGTATGATCAGTAGTAATTACAGCTGTATTACTATT
ACTATCTTTACCAGTATTAGCAGGAGCAATTACTATACTATTAACTGATCGAAATTTAAA
TACATCTTTTTTCGATCCTGCTGGAGGGGGAGACCCAATTTTATATCAACATTTATTC
>Ny_goeldii_PA70202JF923706
AACTTTATATTTTATTTTTGGGGCCTGAGCTGGAATAGTAGGAACTTCATTAAGTATTCT
TATTCGAGCTGAATTAGGTCACCCAGGAGCTTTTATTGGAGATGATCAAATTTATAATGT
TATTGTAACTGCTCATGCATTTATTATAATTTTTTTTATAGTTATACCTATTATAATTGG
AGGATTTGGGAATTGATTAGTACCTTTAATATTAGGAGCTCCTGATATAGCATTCCCTCG
AATAAATAATATAAGTTTTTGAATATTGCCTCCTTCTTTAACTCTTCTAATTTCTAGAAG
TATAGTAGAAAATGGAGCTGGAACAGGATGAACTGTTTACCCTCCTCTTTCTTCAGGAAT
TGCACATGCTGGAGCATCTGTTGATTTAGCTATTTTTTCCCTTCATTTAGCTGGAATTTC
TTCAATTTTAGGAGCTGTAAATTTCATTACTACAGTTATTAATATACGATCACCAGGAAT
TACATTAGACCGGATACCTTTATTTGTATGATCAGTAGTAATTACAGCTGTATTACTATT
ATTATCTTTACCAGTATTAGCAGGAGCAATTACTATACTATTAACTGATCGAAATTTAAA
TACATCTTTTTTCGATCCTGCTGGAGGGGGAGACCCAATTTTATACCAACATTTATTC
>Ny_goeldii_PA70308JF923707
AACTTTATATTTTATTTTTGGAGCCTGAGCTGGAATAGTAGGAACTTCATTAAGTATTCT
TATTCGAGCTGAATTAGGTCACCCAGGAGCTTTTATTGGAGATGATCAAATTTATAATGT
TATTGTAACTGCTCATGCATTTATTATAATTTTTTTTATAGTTATACCTATTATAATTGG
AGGATTTGGGAATTGATTAGTACCTTTAATATTAGGAGCTCCTGATATAGCATTCCCTCG
AATAAATAATATAAGTTTTTGAATATTACCTCCTTCTTTAACTCTTCTAATTTCTAGAAG
TATAGTAGAAAATGGAGCAGGAACAGGGTGAACTGTTTACCCCCCTCTTTCTTCAGGAAT
TGCACATGCTGGGGCATCTGTTGATTTAGCTATTTTTTCCCTTCATTTAGCTGGGATTTC
TTCAATTTTAGGGGCTGTAAATTTCATTACTACAGTTATTAATATACGATCACCAGGAAT
TACATTAGACCGAATACCTTTATTTGTATGATCAGTAGTAATTACAGCTGTATTACTATT
ATTATCTTTACCAGTATTAGCAGGAGCAATTACTATACTATTAACTGATCGAAATTTAAA
TACATCTTTTTTCGATCCTGCTGGAGGAGGAGACCCAATTTTATACCAACATTTATTC
>Ny_goeldii_PA70403JF923708
AACTTTATATTTTATTTTTGGGGCCTGAGCTGGAATAGTAGGAACATCATTAAGTATTCT
TATTCGAGCTGAATTAGGTCACCCAGGAGCTTTTATTGGAGATGATCAAATTTATAATGT
TATTGTAACTGCTCATGCATTTATTATAATTTTTTTTATAGTTATACCTATTATAATTGG
AGGATTTGGGAATTGATTAGTACCTTTAATATTAGGAGCTCCTGATATAGCATTCCCTCG
AATAAATAATATAAGTTTTTGAATATTACCTCCTTCTTTAACTCTTCTAATTTCTAGAAG
TATAGTAGAAAATGGAGCTGGAACAGGATGAACTGTTTACCCTCCTCTTTCTTCAGGAAT
TGCACATGCTGGGGCATCTGTTGATTTAGCTATTTTTTCCCTTCATTTAGCTGGGATTTC
TTCAATTTTAGGAGCTGTAAATTTCATTACTACAGTTATTAATATACGATCACCAGGAAT
TACATTAGACCGAATACCTTTATTTGTATGATCAGTAGTAATTACAGCTGTATTACTATT
ATTATCTTTACCAGTATTAGCAGGAGCAATTACTATACTATTAACTGATCGAAATTTAAA
TACATCTTTTTTCGATCCTGCTGGAGGGGGAGACCCAATTTTATATCAACATTTATTC
>Ny_goeldii_PA71702JF923709
AACTTTATATTTTATTTTTGGAGCCTGAGCTGGAATAGTAGGAACTTCATTAAGTATTCT
TATTCGAGCTGAATTAGGTCACCCAGGAGCTTTTATTGGAGATGATCAAATTTATAATGT
TATTGTAACTGCTCATGCATTTATTATAATTTTTTTTATAGTTATACCTATTATAATTGG
AGGATTTGGGAATTGATTAGTACCTTTAATATTAGGAGCTCCTGATATAGCATTCCCTCG
AATAAATAATATAAGTTTTTGAATATTACCTCCTTCTTTAACTCTTCTAATTTCTAGAAG
TATAGTAGAAAATGGAGCGGGGACAGGGTGAACTGTTTACCCCCCTCTTTCTTCAGGAAT
TGCACATGCTGGAGCATCTGTTGATTTAGCTATTTTTTCCCTTCATTTAGCTGGGATTTC
TTCAATTTTAGGAGCTGTAAATTTCATTACTACAGTTATTAATATACGATCACCAGGAAT
TACATTAGACCGAATACCTTTATTTGTATGATCAGTAGTAATTACAGCTGTATTACTATT
ATTATCTTTACCAGTATTAGCAGGAGCAATTACTATATTATTAACTGATCGAAATTTAAA
TACATCTTTTTTCGATCCTGCTGGAGGAGGAGACCCAATTTTATATCAACATTTATTC
>Ny_goeldii_RO1895
----------------TTTGGGGCCTGAGCTGGAATAGTAGGAACTTCGTTAAGTATTCT
TATTCGAGCTGAATTAGGTCACCCAGGAGCTTTTATTGGAGATGATCAAATTTATAATGT
TATTGTAACTGCTCATGCATTTATTATAATTTTTTTTATAGTTATACCTATTATAATTGG
GGGATTTGGGAATTGATTAGTACCTTTAATATTAGGAGCTCCTGATATAGCATTCCCTCG
AATAAATAATATAAGTTTTTGAATATTACCCCCTTCTTTAACTCTTCTAATTTCTAGAAG
TATAGTAGAAAATGGAGCTGGAACAGGATGAACTGTTTACCCTCCTCTTTCTTCAGGAAT
TGCACATGCTGGAGCATCTGTTGATTTAGCTATTTTTTCCCTTCATTTAGCTGGAATTTC
TTCAATTTTAGGAGCTGTAAATTTCATTACTACAGTTATTAATATACGATCACCAGGAAT
TACATTAGACCGAATACCTTTATTTGTATGATCAGTAGTAATTACAGCTGTATTACTATT
ATTATCTTTACCAGTATTAGCAGGAGCAATTACTATACTATTAACTGATCGAAATTTAAA
TACATCTTTTTTCGATCCTGCTGGAGGGGGAGACCCAATTTTATACCAACATTTATTC
>Ny_goeldii_RO213JF923711
AACTTTATATTTTATTTTTGGAGCCTGAGCTGGAATAGTAGGGACTTCATTAAGTATTCT
TATTCGAGCTGAATTAGGTCACCCAGGAGCTTTTATTGGAGATGATCAAATTTATAATGT
TATTGTAACTGCTCATGCATTTATTATAATTTTTTTTATAGTTATACCTATTATAATTGG
AGGGTTTGGGAATTGATTAGTACCTTTAATATTAGGGGCTCCTGATATAGCATTCCCTCG
AATAAATAATATAAGTTTTTGAATATTACCCCCTTCTTTAACTCTTCTAATTTCTAGAAG
TATAGTAGAAAATGGAGCAGGAACAGGGTGAACTGTTTACCCCCCTCTTTCTTCAGGAAT
TGCACATGCTGGGGCATCTGTTGATTTAGCTATTTTTTCCCTTCATTTAGCTGGGATTTC
TTCAATTTTAGGAGCTGTAAATTTCATTACTACAGTTATTAATATACGGTCACCAGGAAT
TACATTAGACCGAATACCTTTATTTGTATGATCAGTAGTAATTACAGCTGTATTACTATT
ATTATCTTTACCAGTATTAGCAGGAGCAATTACTATACTATTAACTGATCGAAATTTAAA
TACATCTTTTTTCGATCCTGCTGGAGGAGGAGACCCAATTTTATATCAACATTTATTC
>An_intermedius_SP22106JF923714
AACTTTATATTTTATTTTTGGAGCTTGAGCTGGAATAGTAGGAACATCATTAAGAATTTT
AATTCGAGCAGAATTAGGACATCCAGGAGCTTTTATTGGGGATGATCAAATTTATAATGT
TATTGTAACTGCACATGCTTTTATTATAATTTTTTTTATAGTTATACCTATTATAATTGG
GGGATTTGGAAATTGATTAGTTCCTTTAATATTAGGAGCCCCAGATATGGCATTCCCTCG
AATAAATAATATAAGATTTTGAATATTACCCCCTTCTTTAACTTTATTAATTTCTAGTAG
TATAGTAGAAAATGGAGCAGGTACAGGATGAACAGTTTACCCTCCTTTATCATCTGGAAT
TGCCCATGCAGGTGCTTCAGTTGATTTAGCAATTTTTTCTTTACATTTAGCAGGAATTTC
ATCAATTTTAGGGGCAGTAAATTTTATTACTACAGTAATTAATATACGATCTCCTGGTAT
TACACTTGATCGAATACCTTTATTTGTCTGATCAGTTGTAATTACAGCCGTATTATTATT
ATTATCTTTACCTGTATTAGCTGGAGCTATTACTATATTATTAACAGATCGAAATCTAAA
TACTTCATTTTTTGATCCTGCTGGAGGAGGAGACCCTATTTTATACCAACATTTATTT
>Ny_konderi_AC10631
--------------------GAGCTTGAGCTGGAATAGTAGGAACTTCGTTAAGTATTCT
TATTCGAGCTGAATTAGGCCACCCAGGAGCATTTATTGGAGATGATCAAATTTATAATGT
TATCGTAACTGCTCATGCATTTATTATAATTTTTTTTATAGTTATACCTATTATAATTGG
AGGATTTGGAAATTGATTAGTGCCATTAATATTGGGAGCTCCTGATATAGCATTCCCTCG
AATAAATAATATAAGTTTTTGAATATTACCTCCTTCTTTAACTCTTCTAATTTCTAGAAG
TATAGTAGAAAATGGAGCTGGAACAGGGTGAACTGTTTACCCTCCTCTTTCATCAGGGAT
TGCTCATGCTGGAGCTTCTGTTGATTTAGCTATTTTTTCTCTTCATTTAGCAGGAATTTC
TTCAATTTTAGGAGCTGTAAATTTTATTACTACAGTTATTAATATACGATCTCCAGGAAT
TACATTAGATCGAATACCTTTATTTGTTTGATCAGTAGTAATTACAGCCGTATTATTATT
ATTATCTTTACCTGTATTAGCTGGAGCTATTACTATACTATTAACTGATCGAAATTTAAA
TACATCATTTTTTGACCCTGCTGGAGGAGGAGACCCAATTTTATATCAACACTTATTT
>Ny_konderi_AC1066
--------------------GAGCTTGAGCTGGAATAGTAGGAACTTCGTTAAGTATTCT
TATTCGAGCTGAATTAGGCCACCCAGGAGCATTTATTGGAGATGATCAAATTTATAATGT
TATCGTAACTGCTCATGCATTTATTATAATTTTTTTTATAGTTATACCTATTATAATTGG
AGGATTTGGAAATTGATTAGTGCCATTAATATTGGGAGCTCCTGATATAGCATTCCCTCG
AATAAATAATATAAGTTTTTGAATATTACCTCCTTCTTTAACTCTTCTAATTTCTAGAAG
TATAGTAGAAAATGGAGCTGGAACAGGGTGAACTGTTTACCCTCCTCTTTCATCAGGGAT
TGCTCATGCTGGAGCTTCTGTTGATTTAGCTATTTTTTCTCTTCATTTAGCAGGAATTTC
TTCAATTTTAGGAGCTGTAAATTTTATTACTACAGTTATTAATATACGATCTCCAGGAAT
TACATTAGATCGAATACCTTTATTTGTTTGATCAGTAGTAATTACAGCCGTATTATTATT
ATTATCTTTACCTGTATTAGCTGGAGCTATTACTATACTATTAACTGATCGAAATTTAAA
TACATCATTTTTTGACCCTGCTGGAGGAGGAGATCCAATTTTATATCAACACTTATTT
>Ny_konderi_AC1067
AACTTTATATTTTATTTTTGGAGCTTGAGCTGGAATAGTAGGAACTTCGTTAAGTATTCT
TATTCGAGCTGAATTAGGCCACCCAGGAGCATTTATTGGAGATGATCAAATTTATAATGT
TATCGTAACTGCTCATGCATTTATTATAATTTTTTTTATAGTTATACCTATTATAATTGG
AGGATTTGGAAATTGATTAGTGCCATTAATATTGGGAGCTCCTGATATAGCATTCCCTCG
AATAAATAATATAAGTTTTTGAATATTACCTCCTTCTTTAACTCTTCTAATTTCTAGAAG
TATAGTAGAAAATGGAGCTGGAACAGGGTGAACTGTTTACCCTCCTCTTTCATCAGGGAT
TGCTCATGCTGGAGCTTCTGTTGATTTAGCTATTTTTTCTCTTCATTTAGCAGGAATTTC
TTCAATTTTAGGAGCTGTAAATTTTATTACTACAGTTATTAATATACGATCTCCAGGAAT
TACATTAGATCGAATACCTTTATTTGTTTGATCAGTAGTAATTACAGCCGTATTATTATT
ATTATCTTTACCTGTATTAGCTGGAGCTATTACTATACTATTAACTGATCGAAATTTAAA
TACATCATTTTTTGACCCTGCTGGAGGAGGAGACCCAATTTTATATCAACACTTATTT
>Ny_konderi_AC3932
---------------TTTTGGAGCTTGAGCTGGAATAGTAGGAACTTCGTTAAGTATTCT
TATTCGAGCTGAATTAGGCCACCCAGGAGCATTTATTGGAGATGATCAAATTTATAATGT
TATCGTAACTGCTCATGCATTTATTATAATTTTTTTTATAGTTATACCTATTATAATTGG
AGGATTTGGAAATTGATTAGTGCCATTAATATTGGGAGCTCCTGATATAGCATTCCCTCG
AATAAATAATATAAGTTTTTGAATATTACCTCCTTCTTTAACTCTTCTAATTTCTAGAAG
TATAGTAGAAAATGGAGCTGGAACAGGGTGAACTGTTTACCCTCCTCTTTCATCAGGGAT
TGCTCATGCTGGAGCTTCTGTTGATTTAGCTATTTTTTCTCTTCATTTAGCAGGAATTTC
TTCAATTTTAGGAGCTGTAAATTTTATTACTACAGTTATTAATATACGATCTCCAGGAAT
TACATTAGATCGAATACCTTTATTTGTTTGATCAGTAGTAATTACAGCCGTATTATTATT
ATTATCTTTACCTGTATTAGCTGGAGCTATTACTATATTATTAACTGATCGAAATTTAAA
TACATCATTTTTTGACCCTGCTGGAGGAGGAGACCCAATTTTATATCAACACTTATTT
>Ny_konderi_AC4307
----------------TTTGGAGCTTGAGCTGGAATAGTAGGAACTTCGTTAAGTATTCT
TATTCGAGCTGAATTAGGCCACCCAGGAGCATTTATTGGAGATGATCAAATTTATAATGT
TATCGTAACTGCTCATGCATTTATTATAATTTTTTTTATAGTTATACCTATTATAATTGG
AGGATTTGGAAATTGATTAGTGCCATTAATATTGGGAGCTCCTGATATAGCATTCCCTCG
AATAAATAATATAAGTTTTTGAATATTACCTCCTTCTTTAACTCTTCTAATTTCTAGAAG
TATAGTAGAAAATGGAGCTGGAACAGGGTGAACTGTTTACCCCCCTCTTTCATCAGGAAT
TGCTCATGCTGGAGCTTCTGTTGATTTAGCTATTTTTTCTCTTCATTTAGCAGGAATTTC
TTCAATTTTAGGAGCTGTAAATTTTATTACTACAGTTATTAATATGCGATCCCCAGGAAT
TACATTAGATCGAATACCTTTATTTGTTTGATCAGTAGTAATTACAGCCGTATTATTATT
ATTATCTTTACCTGTATTAGCTGGAGCTATTACTATACTATTAACTGATCGAAATTTAAA
TACATCATTTTTTGACCCTGCTGGAGGAGGAGACCCAATTTTATATCAACACTTATTT
>Ny_konderi_AC466
--------------------------GAGCTGGAATAGTAGGAACTTCGTTAAGTATTCT
TATTCGAGCTGAATTAGGCCACCCAGGAGCATTTATTGGAGATGATCAAATTTATAATGT
TATCGTAACTGCTCATGCATTTATTATAATTTTTTTTATAGTTATACCTATTATAATTGG
AGGATTTGGAAATTGATTAGTGCCATTAATATTGGGAGCTCCTGATATAGCATTCCCTCG
AATAAATAATATAAGTTTTTGAATATTACCTCCTTCTTTAACTCTTCTAATTTCTAGAAG
TATAGTAGAAAATGGAGCTGGAACAGGGTGAACTGTTTACCCTCCTCTTTCATCAGGGAT
TGCTCATGCTGGAGCTTCTGTTGATTTAGCTATTTTTTCTCTTCATTTAGCAGGAATTTC
TTCAATTTTAGGAGCTGTAAATTTTATTACTACAGTTATTAATATACGATCTCCAGGAAT
TACATTAGATCGAATACCTTTATTTGTTTGATCAGTAGTAATTACAGCCGTATTATTATT
ATTATCTTTACCTGTATTAGCTGGAGCTATTACTATACTATTAACTGATCGAAATTTAAA
TACATCATTTTTTGACCCTGCTGGAGGAGGAGACCCAATTTTATATCAACACTTATTT
>Ny_konderi_AC483
----------------TTTGGAGCTTGAGCTGGAATAGTAGGAACTTCGTTAAGTATTCT
TATTCGAGCTGAATTAGGCCACCCAGGAGCATTTATTGGAGATGATCAAATTTATAATGT
TATCGTAACTGCTCATGCATTTATTATAATTTTTTTTATAGTTATACCTATTATAATTGG
AGGATTTGGAAATTGATTAGTGCCATTAATATTGGGAGCTCCTGATATAGCATTCCCTCG
AATAAATAATATAAGTTTTTGAATATTACCTCCTTCTTTAACTCTTCTAATTTCTAGAAG
TATAGTAGAAAATGGAGCTGGAACAGGGTGAACTGTTTACCCCCCTCTTTCATCAGGAAT
TGCTCATGCTGGAGCTTCTGTTGATTTAGCTATTTTTTCTCTTCATTTAGCAGGAATTTC
TTCAATTTTAGGAGCTGTAAATTTTATTACTACAGTTATTAATATACGATCTCCAGGAAT
TACATTAGATCGAATACCTTTATTTGTTTGATCAGTAGTAATTACAGCCGTATTATTATT
ATTATCTTTACCTGTATTAGCTGGAGCTATTACTATACTATTAACTGATCGAAATTTAAA
TACATCATTTTTTGACCCTGCTGGAGGAGGAGACCCAATTTTATATCAACACTTATTT
>Ny_konderi_AC5211
---------------TTTTGGAGCTTGAGCTGGAATAGTAGGAACTTCGTTAAGTATTCT
TATTCGAGCTGAATTAGGTCACCCAGGAGCATTTATTGGAGATGATCAAATTTATAATGT
TATCGTAACTGCTCATGCATTTATTATAATTTTTTTTATAGTTATACCTATTATAATTGG
AGGATTTGGAAATTGATTAGTGCCATTAATATTGGGAGCTCCTGATATAGCATTCCCTCG
AATAAATAATATAAGTTTTTGAATATTACCTCCTTCTTTAACTCTTCTAATTTCTAGAAG
TATAGTAGAAAATGGGGCTGGAACAGGGTGAACTGTTTACCCTCCTCTTTCATCAGGGAT
TGCTCATGCTGGAGCTTCTGTTGATTTAGCTATTTTTTCTCTTCATTTAGCAGGAATTTC
TTCAATTTTAGGAGCTGTAAATTTTATTACTACAGTTATTAATATACGATCTCCAGGAAT
TACATTAGATCGAATACCTTTATTTGTTTGATCAGTAGTAATTACAGCCGTATTATTATT
ATTATCTTTACCTGTATTAGCTGGAGCTATTACTATACTATTAACTGATCGAAATTTAAA
TACATCATTTTTTGACCCTGCTGGAGGAGGAGACCCAATTTTATATCAACACTTATTT
>Ny_konderi_AP1511JF437966
AACTTTATATTTTATTTTTGGAGCTTGAGCTGGAATAGTAGGAACTTCGTTAAGTATTCT
TATTCGAGCTGAATTAGGCCACCCAGGAGCATTTATTGGAGATGATCAAATTTATAATGT
TATCGTAACTGCTCATGCATTTATTATAATTTTTTTTATAGTTATACCTATTATAATTGG
AGGATTTGGAAATTGATTAGTGCCATTAATATTAGGAGCTCCTGATATAGCATTCCCTCG
AATAAATAATATAAGTTTTTGAATATTGCCTCCTTCTTTAACTCTTCTAATTTCTAGAAG
TATAGTAGAAAATGGAGCTGGAACAGGGTGAACTGTTTACCCCCCTCTTTCATCAGGAAT
TGCTCATGCTGGAGCTTCTGTTGATTTAGCTATTTTTTCTCTTCATTTAGCAGGAATTTC
TTCAATTTTAGGAGCTGTAAATTTTATTACTACAGTTATTAATATACGATCTCCAGGAAT
TACACTAGATCGAATACCTTTATTTGTTTGATCAGTAGTAATTACAGCCGTATTATTATT
ATTATCTTTACCTGTATTAGCTGGAGCTATTACTATACTATTAACTGATCGAAATTTAAA
TACATCATTTTTTGACCCTGCTGGAGGAGGAGACCCAATTTTATATCAACACTTATTT
>Ny_konderi_AP2143JF923716
AACTTTATATTTTATTTTTGGAGCTTGAGCTGGAATAGTAGGAACTTCGTTAAGTATTCT
TATTCGAGCTGAATTAGGCCACCCAGGAGCATTTATTGGAGATGATCAAATTTATAATGT
TATCGTAACTGCTCATGCATTTATTATAATTTTTTTTATAGTTATACCTATTATAATTGG
AGGATTTGGAAATTGATTAGTGCCATTAATATTAGGAGCTCCTGATATAGCATTCCCTCG
AATAAATAATATAAGTTTTTGAATATTGCCTCCTTCTTTAACTCTTCTAATTTCTAGAAG
TATAGTAGAAAATGGAGCTGGAACAGGGTGAACTGTTTACCCCCCTCTTTCATCAGGAAT
TGCTCATGCTGGAGCTTCTGTTGATTTAGCTATTTTTTCTCTTCATTTAGCAGGAATTTC
TTCAATTTTAGGAGCTGTAAATTTTATTACTACAGTTATTAATATACGATCTCCAGGAAT
TACACTAGATCGAATACCTTTATTTGTTTGATCAGTAGTAATTACAGCCGTATTATTATT
ATTATCTTTACCTGTATTAGCTGGAGCTATTACTATACTATTAACTGATCGAAATTTAAA
TACATCATTTTTTGACCCTGCTGGAGGAGGAGACCCAATTTTATATCAACACTTATTT
>Ny_konderi_AP251100JF437967
----TTATATTTTATTTTTGGAGCTTGAGCTGGAATAGTAGGAACTTCGTTAAGTATTCT
TATTCGAGCTGAATTAGGCCACCCAGGAGCATTTATTGGAGATGATCAAATTTATAATGT
TATCGTAACTGCTCATGCATTTATTATAATTTTTTTTATAGTTATACCTATTATAATTGG
AGGATTTGGAAATTGATTAGTGCCATTAATATTAGGAGCTCCTGATATAGCATTCCCTCG
AATAAATAATATAAGTTTTTGAATATTGCCTCCTTCTTTAACTCTTCTAATTTCTAGAAG
TATAGTAGAAAATGGAGCTGGAACAGGGTGAACTGTTTACCCCCCTCTTTCATCAGGAAT
TGCTCATGCTGGAGCTTCTGTTGATTTAGCTATTTTTTCTCTTCATTTAGCAGGAATTTC
TTCAATTTTAGGAGCTGTAAATTTTATTACTACAGTTATTAATATACGATCTCCAGGAAT
TACACTAGATCGAATACCTTTATTTGTTTGATCAGTAGTAATTACAGCCGTATTATTATT
ATTATCTTTACCTGTATTAGCTGGAGCTATTACTATACTATTAACTGATCGAAATTTAAA
TACATCATTTTTTGACCCTGCTGGAGGAGGAGACCCAATTTTATATCAACACTTATTT
>Ny_konderi_AP251124JF437968
GACTTTATATTTTATTTTTGGAGCTTGAGCTGGAATAGTAGGAACTTCGTTAAGTATTCT
TATTCGAGCTGAATTAGGCCACCCAGGAGCATTTATTGGAGATGATCAAATTTATAATGT
TATCGTAACTGCTCATGCATTTATTATAATTTTTTTTATAGTTATACCTATTATAATTGG
AGGATTTGGAAATTGATTAGTGCCATTAATATTAGGAGCTCCTGATATAGCATTCCCTCG
AATAAATAATATAAGTTTTTGAATATTGCCTCCTTCTTTAACTCTTCTAATTTCTAGAAG
TATAGTAGAAAATGGAGCTGGAACAGGGTGAACTGTTTACCCCCCTCTTTCATCAGGAAT
TGCTCATGCTGGAGCTTCTGTTGATTTAGCTATTTTTTCTCTTCATTTAGCAGGAATTTC
TTCAATTTTAGGAGCTGTAAATTTTATTACTACAGTTATTAATATACGATCTCCAGGAAT
TACACTAGATCGAATACCTTTATTTGTTTGATCAGTAGTAATTACAGCCGTATTATTATT
ATTATCTTTACCTGTATTAGCTGGAGCTATTACTATACTATTAACTGATCGAAATTTAAA
TACATCATTTTTTGACCCTGCTGGAGGAGGAGACCCAATTTTATACCAACACTTATTT
>Ny_konderi_KF8090301
AACTTTATATTTTATTTTTGGAGCTTGAGCTGGAATAGTAGGAACTTCGTTAAGTATTCT
TATTCGAGCTGAATTAGGCCACCCAGGAGCATTTATTGGAGATGATCAAATTTATAATGT
TATCGTAACTGCTCATGCATTTATTATAATTTTTTTTATAGTTATACCTATTATAATTGG
AGGATTTGGAAATTGATTAGTGCCATTAATATTAGGAGCTCCTGATATAGCATTCCCTCG
AATAAATAATATAAGTTTTTGAATATTGCCTCCTTCTTTAACTCTTCTAATTTCTAGAAG
TATAGTAGAAAATGGAGCTGGAACAGGGTGAACTGTTTACCCCCCTCTTTCATCAGGAAT
TGCTCATGCTGGAGCTTCTGTTGATTTAGCTATTTTTTCTCTTCATTTAGCAGGAATTTC
TTCAATTTTAGGAGCTGTAAATTTTATTACTACAGTTATTAATATACGATCTCCAGGAAT
TACACTAGATCGAATACCTTTATTTGTTTGATCAGTAGTAATTACAGCCGTATTATTATT
ATTATCTTTACCTGTATTAGCTGGAGCTATTACTATACTATTAACTGATCGAAATTTAAA
TACATCATTTTTTGACCCTGCTGGAGGAGGAGACCCAATTTTATATCAACACTTATTT
>Ny_konderi_KF8090311
AACTTTATATTTTATTTTTGGAGCTTGAGCTGGAATAGTAGGAACTTCGTTAAGTATTCT
TATTCGAGCTGAATTAGGCCACCCAGGAGCATTTATTGGAGATGATCAAATTTATAATGT
TATCGTAACTGCTCATGCATTTATTATAATTTTTTTTATAGTTATACCTATTATAATTGG
AGGATTTGGAAATTGATTAGTGCCATTAATATTAGGAGCTCCTGATATAGCATTCCCTCG
AATAAATAATATAAGTTTTTGAATATTGCCTCCTTCTTTAACTCTTCTAATTTCTAGAAG
TATAGTAGAAAATGGAGCTGGAACAGGGTGAACTGTTTACCCCCCTCTTTCATCAGGAAT
TGCTCATGCTGGAGCTTCTGTTGATTTAGCTATTTTTTCTCTTCATTTAGCAGGAATTTC
TTCAATTTTAGGAGCTGTAAATTTTATTACTACAGTTATTAATATACGATCTCCAGGAAT
TACACTAGATCGAATACCTTTATTTGTTTGATCAGTAGTAATTACAGCCGTATTATTATT
ATTATCTTTACCTGTATTAGCTGGAGCTATTACTATACTATTAACTGATCGAAATTTAAA
TACATCATTTTTTGACCCTGCTGGAGGAGGAGACCCAATTTTATATCAACACTTATTT
>Ny_konderi_KF8090321
AACTTTATATTTTATTTTTGGAGCTTGAGCTGGAATAGTAGGAACTTCGTTAAGTATTCT
TATTCGAGCTGAATTAGGCCACCCAGGAGCATTTATTGGAGATGATCAAATTTATAATGT
TATCGTAACTGCTCATGCATTTATTATAATTTTTTTTATAGTTATACCTATTATAATTGG
AGGATTTGGAAATTGATTAGTGCCATTAATATTAGGAGCTCCTGATATAGCATTCCCTCG
AATAAATAATATAAGTTTTTGAATATTGCCTCCTTCTTTAACTCTTCTAATTTCTAGAAG
TATAGTAGAAAATGGAGCTGGAACAGGGTGAACTGTTTACCCCCCTCTTTCATCAGGAAT
TGCTCATGCTGGAGCTTCTGTTGATTTAGCTATTTTTTCTCTTCATTTAGCAGGAATTTC
TTCAATTTTAGGAGCTGTAAATTTTATTACTACAGTTATTAATATACGATCTCCAGGAAT
TACACTAGATCGAATACCTTTATTTGTTTGATCAGTAGTAATTACAGCCGTATTATTATT
ATTATCTTTACCTGTATTAGCTGGAGCTATTACTATACTATTAACTGATCGAAATTTAAA
TACATCATTTTTTGACCCTGCTGGAGGAGGAGACCCAATTTTATATCAACACTTATTT
>Ny_konderi_KF8090331
AACTTTATATTTTATTTTTGGAGCTTGAGCTGGAATAGTAGGAACTTCGTTAAGTATTCT
TATTCGAGCTGAATTAGGCCACCCAGGAGCATTTATTGGAGATGATCAAATTTATAATGT
TATCGTAACTGCTCATGCATTTATTATAATTTTTTTTATAGTTATACCTATTATAATTGG
AGGATTTGGAAATTGATTAGTGCCATTAATATTAGGAGCTCCTGATATAGCATTCCCTCG
AATAAATAATATAAGTTTTTGAATATTGCCTCCTTCTTTAACTCTTCTAATTTCTAGAAG
TATAGTAGAAAATGGAGCTGGAACAGGGTGAACTGTTTACCCCCCTCTTTCATCAGGAAT
TGCTCATGCTGGAGCTTCTGTTGATTTAGCTATTTTTTCTCTTCATTTAGCAGGAATTTC
TTCAATTTTAGGAGCTGTAAATTTTATTACTACAGTTATTAATATACGATCTCCAGGAAT
TACACTAGATCGAATACCTTTATTTGTTTGATCAGTAGTAATTACAGCCGTATTATTATT
ATTATCTTTACCTGTATTAGCTGGAGCTATTACTATACTATTAACTGATCGAAATTTAAA
TACATCATTTTTTGACCCTGCTGGAGGAGGAGACCCAATTTTATATCAACACTTATTT
>An_malefactor_HQ6226251
AACTTTATATTTTATTTTTGGAGCATGAGCCGGTATAGTAGGAACTTCTTTAAGAATCTT
AATTCGTGCTGAATTAGGACACCCCGGAGCTTTTATTGGAGATGATCAAATTTATAATGT
TATTGTAACAGCCCATGCTTTTATTATAATTTTTTTTATAGTTATACCTATTATAATTGG
AGGATTTGGAAATTGACTAGTACCTTTAATATTAGGGGCCCCTGATATGGCCTTCCCTCG
AATAAATAATATAAGATTTTGAATATTACCCCCATCTTTAACTTTATTAATTTCTAGTAG
CATAGTGGAAAATGGGGCTGGAACAGGATGAACTGTTTACCCTCCTCTTTCATCTGGTAT
TGCCCACGCCGGGGCCTCTGTTGATTTAGCTATTTTTTCTTTACATTTAGCAGGAATTTC
TTCTATTTTAGGAGCAGTAAATTTTATTACAACAGTAATTAATATACGATCTCCAGGAAT
TACACTTGATCGAATGCCTTTATTTGTATGATCAGTAGTAATTACTGCAATTTTATTATT
ATTATCATTACCTGTATTAGCTGGAGCTATTACTATATTATTAACTGACCGAAATTTAAA
TACTTCTTTTTTTGACCCAGCAGGAGGAGGAGACCCAATTTTATATCAACATTTATTT
>An_malefactor_KF6988381
AACTTTATATTTTATTTTTGGAGCATGAGCCGGTATAGTAGGAACTTCTTTAAGAATCTT
AATTCGTGCTGAATTAGGACACCCCGGAGCTTTTATTGGAGATGATCAAATTTATAATGT
TATTGTAACAGCCCATGCTTTTATTATAATTTTTTTTATAGTTATACCTATTATAATTGG
AGGATTTGGAAATTGACTAGTACCTTTAATATTAGGGGCCCCTGATATGGCCTTCCCTCG
AATAAATAATATAAGATTTTGAATATTACCCCCATCTTTAACTTTATTAATTTCTAGTAG
CATAGTGGAAAATGGAGCTGGAACAGGATGAACTGTTTACCCTCCTCTTTCATCTGGTAT
TGCCCACGCCGGGGCCTCTGTTGATTTAGCTATTTTTTCTTTACATTTAGCAGGAATTTC
TTCTATTTTAGGAGCAGTAAATTTTATTACAACAGTAATTAATATACGATCTCCAGGAAT
TACACTTGATCGAATGCCTTTATTTGTATGATCAGTAGTAATTACTGCAATTTTATTATT
ATTATCATTACCTGTATTAGCTGGAGCTATTACTATATTATTAACTGACCGAAATTTAAA
TACTTCTTTTT-----------------------------------------------
>An_malefactor_KF6988391
AACTTTATATTTTATTTTTGGAGCATGAGCCGGTATAGTAGGAACTTCTTTAAGAATCTT
AATTCGTGCTGAATTAGGACACCCCGGAGCTTTTATTGGAGATGATCAAATTTATAATGT
TATTGTAACAGCCCATGCTTTTATTATAATTTTTTTTATAGTTATACCTATTATAATTGG
AGGATTTGGAAATTGACTTGTACCTTTAATATTAGGGGCCCCTGATATGGCTTTCCCTCG
AATAAATAATATAAGATTTTGAATATTACCCCCATCTTTAACTTTATTAATTTCTAGTAG
CATAGTGGAAAATGGGGGTGGAACAGGATGAACTGTTTACCCTCCTCTTTCATCTGGTAT
TGCCCACGCCGGGGCCTCTGTTGATTTAGCTATTTTTTCTTTACATTTAGCAGGAATTTC
TTCTATTTTAGGAGCAGTAAATTTTATTACAACAGTAATTAATATACGATCTCCAGGAAT
TACACTTGATCGAATGCCTTTATTTGTATGATCAGTAGTAATTACTGCAATTTTATTATT
ATTATCATTACCTGTATTAGCTGGAGCTATTACTATATTATTAACTGACCGAAATTTAAA
TACTTCTTTTT-----------------------------------------------
>An_malefactor_KF6988401
AACTTTATATTTTATTTTTGGAGCATGAGCCGGTATAGTAGGAACTTCTTTAAGAATCTT
AATTCGTGCTGAATTAGGACACCCCGGAGCTTTTATTGGAGATGATCAAATTTATAATGT
TATTGTAACAGCCCATGCTTTTATTATAATTTTTTTTATAGTTATACCTATTATAATTGG
AGGATTTGGAAATTGACTAGTACCTTTAATATTAGGGGCCCCTGATATGGCTTTCCCTCG
AATAAATAATATAAGATTTTGAATATTACCCCCATCTTTAACTTTATTAATTTCTAGTAG
CATAGTGGAAAATGGAGCTGGAACAGGATGAACTGTTTACCCCCCTCTTTCATCTGGTAT
TGCCCACGCCGGGGCCTCTGTTGATTTAGCTATTTTTTCTTTACATTTAGCAGGAATTTC
TTCTATTTTAGGAGCAGTAAATTTTATTACAACAGTAATTAATATACGATCTCCAGGAAT
TACACTTGATCGAATACCTTTATTTGTATGATCAGTAGTAATTACTGCAATTTTATTATT
ATTATCATTACCTGTATTAGCTGGAGCTATTACTATATTATTAACTGACCGAAATTTAAA
TACTTCTTTTT-----------------------------------------------
>An_malefactor_KF6988411
AACTTTATATTTTATTTTTGGAGCATGAGCCGGTATAGTAGGAACTTCTTTAAGAATCTT
AATTCGTGCTGAATTAGGACACCCCGGAGCTTTTATTGGAGATGATCAAATTTATAATGT
TATTGTAACAGCCCATGCTTTTATTATAATTTTTTTTATAGTTATACCTATTATAATTGG
AGGATTTGGAAATTGACTAGTACCTTTAATATTAGGGGCCCCTGATATGGCTTTCCCTCG
AATAAATAATATAAGATTTTGAATATTACCCCCATCTTTAACTTTATTAATTTCTAGTAG
CATAGTGGAAAATGGAGCTGGAACAGGATGAACTGTTTACCCTCCTCTTTCATCTGGTAT
TGCCCACGCCGGGGCCTCTGTTGATTTAGCTATTTTTTCTTTACATTTAGCAGGAATTTC
TTCTATTTTAGGAGCAGTAAATTTTATTACAACAGTAATTAATATACGATCTCCAGGAAT
TACACTTGATCGAATACCTTTATTTGTATGATCAGTAGTAATTACTGCAATTTTATTATT
ATTATCATTACCTGTATTAGCTGGAGCTATTACTATATTATTAACTGACCGAAATTTAAA
TACTTCTTTTT-----------------------------------------------
>An_malefactor_KF6988421
AACTTTATATTTTATTTTTGGAGCATGAGCCGGTATAGTAGGAACTTCTTTAAGAATCTT
AATTCGTGCTGAATTAGGACACCCCGGAGCTTTTATTGGAGATGATCAAATTTATAATGT
TATTGTAACAGCCCATGCTTTTATTATAATTTTTTTTATAGTTATACCTATTATAATTGG
AGGATTTGGAAATTGACTAGTACCTTTAATATTAGGGGCCCCTGATATGGCTTTCCCTCG
AATAAATAATATAAGATTTTGAATATTACCTCCATCTTTAACTTTATTAATTTCTAGTAG
CATAGTGGAAAATGGAGCTGGAACAGGATGAACTGTTTACCCTCCTCTTTCATCTGGTAT
TGCACACGCCGGGGCCTCTGTTGATTTAGCTATTTTTTCTTTACATTTAGCAGGAATTTC
TTCTATTTTAGGAGCAGTAAATTTTATTACAACAGTAATTAATATACGATCTCCAGGAAT
TACACTTGATCGAATACCTTTATTTGTATGATCAGTAGTAATTACTGCAATTTTATTATT
ATTATCATTACCTGTATTAGCTGGAGCTATTACTATATTATTAACTGACCGAAATTTAAA
TACTTCTTTTT-----------------------------------------------
>Ny_marajoara_AP21501
AACTTTATATTTTATTTTTGGAGCCTGAGCTGGAATAGTAGGAACTTCATTAAGAATTCT
AATTCGAGCTGAATTAGGTCATCCAGGAGCTTTTATTGGAGATGATCAAATTTATAATGT
TATTGTAACTGCTCATGCATTTATTATAATTTTCTTTATAGTTATACCTATTATAATTGG
AGGGTTTGGAAATTGATTAGTACCACTAATATTAGGAGCTCCAGATATAGCATTCCCTCG
AATAAATAATATAAGTTTTTGAATATTACCTCCCTCTTTAACTCTTTTAATTTCTAGAAG
TATGGTAGAAAATGGGGCCGGGACAGGATGAACTGTTTATCCACCTCTTTCATCTGGAAT
TGCTCATGCTGGAGCTTCAGTTGATTTAGCTATTTTCTCCCTTCATTTAGCTGGGATTTC
TTCAATTTTAGGAGCTGTAAACTTTATTACTACAGTTATTAATATACGATCCCCAGGAAT
TACATTAGATCGAATGCCTTTATTTGTTTGATCAGTAGTAATTACAGCTGTATTATTATT
ATTATCATTACCTGTATTAGCTGGGGCTATTACTATATTATTAACTGATCGAAATTTAAA
TACATCATTCTTTGACCCAGCTGGGGGAGGAGATCCAATTCTATATCAACATTTATTT
>Ny_marajoara_AP50104JF923719
AACTTTATATTTTATTTTTGGAGCCTGAGCTGGAATAGTAGGAACTTCATTAAGAATTCT
AATTCGAGCTGAATTAGGTCATCCAGGAGCTTTTATTGGAGATGATCAAATTTATAATGT
TATTGTAACTGCTCATGCATTTATTATAATTTTCTTTATAGTTATACCTATTATAATTGG
AGGGTTTGGAAATTGATTAGTACCACTAATATTAGGAGCTCCAGATATAGCATTCCCTCG
AATAAATAATATAAGTTTTTGAATATTACCTCCCTCTTTAACTCTTTTAATTTCTAGAAG
TATGGTAGAAAATGGGGCCGGGACAGGATGAACTGTTTATCCACCTCTTTCATCTGGAAT
TGCTCATGCTGGAGCTTCAGTTGATTTAGCTATTTTCTCCCTTCATTTAGCTGGGATTTC
TTCAATTTTAGGAGCTGTAAACTTTATTACTACAGTTATTAATATACGATCCCCAGGAAT
TACATTAGATCGAATGCCTTTATTTGTTTGATCAGTAGTAATTACAGCTGTATTATTATT
ATTATCATTACCTGTATTAGCTGGGGCTATTACTATATTATTAACTGATCGAAATTTAAA
TACATCATTCTTTGACCCAGCTGGGGGAGGAGATCCAATTCTATACCAACATTTATTT
>Ny_marajoara_PA3113
AACTTTATACTTTATTTTTGGAGCGTGAGCTGGAATAGTAGGAACTTCATTAAGAATCCT
AATTCGAGCTGAATTAGGTCATCCAGGAGCTTTTATTGGAGATGATCAAATTTATAATGT
TATTGTAACTGCTCATGCATTTATTATAATTTTCTTTATAGTTATACCTATTATAATTGG
AGGATTTGGAAATTGATTAGTACCACTAATATTAGGAGCTCCAGATATAGCATTCCCTCG
AATAAATAATATAAGTTTTTGAATATTACCCCCTTCTTTAACTCTTCTAATTTCTAGAAG
TATGGTAGAAAATGGAGCCGGGACAGGATGAACTGTTTATCCACCTCTTTCATCTGGAAT
TGCTCATGCTGGAGCTTCAGTTGATTTAGCTATTTTCTCTCTTCATTTAGCTGGGATTTC
TTCAATTTTAGGAGCTGTAAACTTTATTACTACAGTTATTAATATACGATCTCCAGGAAT
TACATTAGATCGAATACCTTTATTTGTTTGATCAGTAGTAATTACAGCTGTATTATTATT
ATTATCATTGCCTGTATTAGCTGGGGCTATTACTATATTATTAACTGATCGAAATTTAAA
TACATCATTCTTTGACCCAGCTGGGGGAGGAGATCCAATTCTATACCAACATTTATTT
>An_nearmalefactor_AC4717
AACTTTATATTTTATTTTTGGAGCCTGAGCAGGTATAGTAGGTACTTCATTAAGAATTTT
AATTCGTGCTGAATTAGGTCACCCAGGAGCTTTTATTGGCGATGATCAAATTTATAATGT
TATTGTAACAGCCCATGCTTTTATTATAATTTTTTTTATGGTAATACCTATTATAATTGG
AGGGTTTGGAAATTGATTAGTCCCTTTAATATTAGGGGCCCCAGATATGGCCTTCCCCCG
AATAAATAATATAAGATTTTGAATATTACCCCCTTCTTTAACTCTATTAATTTCTAGTAG
TATGGTTGAAAATGGGGCTGGAACAGGATGAACTGTTTACCCTCCTCTTTCATCTGGAAT
CGCCCATGCTGGAGCTTCAGTAGACTTAGCCATTTTTTCTCTTCATTTAGCTGGAATTTC
ATCTATTTTAGGAGCAGTAAATTTTATTACTACAGTAATTAATATGCGATCTCCAGGAAT
TACACTTGACCGAATACCTTTATTTGTTTGATCTGTAGTAATTACTGCAGTTTTATTACT
TTTATCTTTACCAGTATTAGCCGGAGCTATTACTATATTATTAACAGACCGAAATTTAAA
TACATCTTTCTTTGACCCTGCTGGAGGAGGAGACCCAATTTTATACCAACATTTATTT
>Ny_nearoswaldoi_SP229
-------------------------TGAGCTGGAATAGTGGGAACTTCATTAAGTATTCT
TATTCGAGCTGAATTAGGTCACCCAGGAGCATTTATTGGAGACGATCAAATTTATAATGT
TATTGTAACTGCTCATGCATTTATTATAATTTTTTTTATAGTTATACCTATTATAATTGG
AGGGTTTGGAAACTGGTTAGTACCATTAATATTAGGAGCCCCTGATATAGCATTTCCTCG
AATAAATAATATAAGTTTTTGAATATTACCCCCTTCTTTAACTCTTTTAATTTCTAGAAG
TATAGTAGAAAATGGAGCTGGAACAGGATGAACTGTTTATCCTCCTCTTTCATCAGGAAT
TGCTCATGCTGGAGCTTCTGTTGATTTAGCTATTTTTTCTCTTCATTTAGCAGGGATTTC
TTCAATTTTAGGGGCTGTAAATTTTATTACTACAGTTATTAATATACGATCTCCAGGAAT
TACATTAGATCGAATACCTCTATTTGTTTGATCAGTAGTAATTACAGCTGTATTATTATT
GTTATCTTTACCTGTATTAGCAGGAGCTATTACTATATTATTAACTGATCGAAATTTAAA
TACATCATTCTTTGACCCTGCTGGAGGAGGAGATCCAATTTTATATCAACATTTATTT
>Ny_nrkonderi_AC1053
--------------------GAGCTTGAGCTGGAATAGTAGGAACTTCATTAAGTATTCT
TATTCGAGCTGAATTGGGCCACCCAGGAGCATTTATTGGAGATGATCAAATTTATAATGT
TATTGTAACTGCTCATGCATTTATTATAATTTTTTTTATAGTTATACCTATTATAATTGG
AGGATTTGGAAATTGATTAGTACCATTAATATTAGGAGCTCCTGATATAGCATTCCCTCG
AATAAATAATATAAGTTTTTGAATATTGCCCCCTTCTTTAACTCTTCTAATTTCTAGAAG
TATAGTAGAAAATGGGGCTGGAACAGGATGAACTGTTTATCCTCCTCTTTCATCAGGAAT
TGCTCATGCCGGCGCTTCTGTTGATTTAGCTATTTTTTCCCTTCATTTAGCAGGAATTTC
TTCAATTCTAGGAGCTGTAAATTTTATTACTACAGTTATTAATATACGATCTCCAGGAAT
TACATTAGATCGAATACCATTGTTTGTTTGATCAGTAGTAATTACAGCCGTATTATTATT
ATTATCTTTACCTGTATTAGCTGGAGCTATTACAATATTATTAACTGATCGAAATTTAAA
TACATCATTTTTCGATCCTGCTGGAGGAGGAGATCCAATTTTATACCAACACTTATTT
>Ny_nrkonderi_AC1055
--------------------GAGCTTGAGCTGGAATAGTAGGAACTTCATTAAGTATTCT
TATTCGAGCTGAATTAGGCCACCCAGGAGCATTTATTGGAGATGATCAAATTTATAATGT
TATTGTAACTGCTCATGCATTTATTATAATTTTTTTTATAGTTATACCTATTATAATTGG
AGGATTTGGAAATTGATTAGTACCATTAATATTAGGAGCTCCTGATATAGCATTCCCTCG
AATAAATAACATAAGTTTTTGAATATTGCCCCCTTCTTTAACTCTTCTAATTTCTAGAAG
TATAGTAGAAAATGGGGCTGGAACAGGATGAACTGTTTATCCTCCTCTTTCATCAGGAAT
TGCTCATGCTGGTGCTTCTGTTGATTTAGCTATTTTTTCCCTTCATTTAGCAGGAATTTC
TTCAATTCTAGGAGCTGTAAATTTTATTACTACAGTTATTAATATACGATCTCCAGGAAT
TACATTAGATCGAATACCATTGTTTGTTTGATCAGTAGTAATTACAGCCGTATTATTATT
ATTATCTTTACCTGTATTAGCTGGAGCTATTACAATATTATTAACTGATCGAAATTTAAA
TACATCATTTTTCGACCCTGCTGGAGGAGGAGATCCAATTTTATACCAACACTTATTT
>Ny_nrkonderi_AC10713
--------------------GAGCTTGAGCTGGAATAGTAGGAACTTCATTAAGTATTCT
TATTCGAGCTGAATTAGGCCACCCAGGAGCATTTATTGGAGATGATCAAATTTATAATGT
TATTGTAACTGCTCATGCATTTATTATAATTTTTTTTATAGTTATACCTATTATAATTGG
AGGATTTGGAAATTGATTAGTACCATTAATATTAGGAGCTCCTGATATAGCATTCCCTCG
AATAAATAACATAAGTTTTTGAATATTGCCCCCTTCTTTAACTCTTCTAATTTCTAGAAG
TATAGTAGAAAATGGGGCTGGAACAGGATGAACTGTTTATCCTCCTCTTTCATCAGGAAT
TGCTCATGCTGGTGCTTCTGTTGATTTAGCTATTTTTTCCCTTCATTTAGCAGGAATTTC
TTCAATTCTAGGAGCTGTAAATTTTATTACTACAGTTATTAATATACGATCTCCAGGAAT
TACATTAGATCGAATACCATTGTTTGTTTGATCAGTAGTAATTACAGCCGTATTATTATT
ATTATCTTTACCTGTATTAGCTGGAGCTATTACAATATTATTAACTGATCGAAATTTAAA
TACATCATTTTTCGACCCTGCTGGAGGAGGAGATCCAATTTTATACCAACACTTATTT
>Ny_nrkonderi_AC1121
--------------------GAGCTTGAGCTGGAATAGTGGGAACTTCATTAAGTATTCT
TATTCGAGCTGAATTAGGCCACCCAGGAGCATTTATTGGAGATGATCAAATTTATAATGT
TATTGTAACTGCTCATGCATTTATTATAATTTTTTTTATAGTTATACCTATTATAATTGG
AGGATTTGGAAATTGATTAGTACCATTAATATTAGGAGCTCCTGATATAGCATTCCCTCG
AATAAATAACATAAGTTTTTGAATATTGCCCCCTTCTTTAACTCTTCTAATTTCTAGAAG
TATAGTAGAAAATGGGGCTGGAACAGGATGAACTGTTTATCCTCCTCTTTCATCAGGAAT
TGCTCATGCTGGCGCTTCTGTTGATTTAGCTATTTTTTCCCTTCATTTAGCAGGAATTTC
TTCAATTCTAGGAGCTGTAAATTTTATTACTACAGTTATTAATATACGATCTCCAGGAAT
TACATTAGATCGAATACCATTGTTTGTTTGATCAGTAGTAATTACAGCCGTATTATTATT
ATTATCTTTACCTGTATTAGCTGGAGCTATTACAATATTATTAACTGATCGAAATTTAAA
TACATCATTTTTCGATCCTGCTGGAGGAGGAGATCCAATTTTATACCAACACTTATTT
>Ny_nrkonderi_AC1124
--------------------GAGCTTGAGCTGGAATAGTAGGAACTTCATTAAGTATTCT
TATTCGAGCTGAATTAGGCCACCCAGGAGCATTTATTGGAGATGATCAAATTTATAATGT
TATTGTAACTGCTCATGCATTTATTATAATTTTTTTTATAGTTATACCTATTATAATTGG
AGGATTTGGAAATTGATTAGTACCATTAATATTAGGAGCTCCTGATATAGCATTCCCTCG
AATAAATAACATAAGTTTTTGAATATTGCCCCCTTCTTTAACTCTTCTAATTTCTAGAAG
TATAGTAGAAAATGGGGCTGGAACAGGATGAACTGTTTATCCTCCTCTTTCATCAGGAAT
TGCTCATGCTGGTGCTTCTGTTGATTTAGCTATTTTTTCCCTTCATTTAGCAGGAATTTC
TTCAATTCTAGGAGCTGTAAATTTTATTACTACAGTTATTAATATACGATCTCCAGGAAT
TACATTAGATCGAATACCATTGTTTGTTTGATCAGTAGTAATTACAGCCGTATTATTATT
ATTATCTTTACCTGTATTAGCTGGAGCTATTACAATATTATTAACTGATCGAAATTTAAA
TACATCATTTTTCGACCCTGCTGGAGGAGGAGATCCAATTTTATACCAACACTTATTT
>Ny_nrkonderi_AC1491
-----------------------CTTGAGCTGGAATAGTAGGAACTTCATTAAGTATTCT
TATTCGAGCTGAATTAGGCCACCCAGGAGCATTTATTGGAGATGATCAAATTTATAATGT
TATTGTAACTGCTCATGCATTTATTATAATTTTTTTTATAGTTATACCTATTATAATTGG
AGGATTTGGAAATTGATTAGTACCATTAATATTAGGAGCTCCTGATATAGCATTCCCTCG
AATAAATAACATAAGTTTTTGAATATTGCCCCCTTCTTTAACTCTTCTAATTTCTAGAAG
TATAGTAGAAAATGGGGCTGGAACAGGATGAACTGTTTATCCTCCTCTTTCATCAGGAAT
TGCTCATGCTGGTGCTTCTGTTGATTTAGCTATTTTTTCCCTTCATTTAGCAGGAATTTC
TTCAATTCTAGGAGCTGTAAATTTTATTACTACAGTTATTAATATACGATCTCCAGGAAT
TACATTAGATCGAATACCATTGTTTGTTTGATCAGTAGTAATTACAGCCGTATTATTATT
ATTATCTTTACCTGTATTAGCTGGAGCTATTACAATATTATTAACTGATCGAAATTTAAA
TACATCATTTTTCGATCCTGCTGGAGGAGGAGATCCAATTTTATACCAACACTTATTT
>Ny_nrkonderi_AC14910
-----------------------CTTGAGCTGGAATAGTAGGAACTTCATTAAGTATTCT
TATTCGAGCTGAATTAGGCCACCCAGGAGCATTTATTGGAGATGATCAAATTTATAATGT
TATTGTAACTGCTCATGCATTTATTATAATTTTTTTTATAGTTATACCTATTATAATTGG
AGGATTTGGAAATTGATTAGTACCATTAATATTAGGAGCTCCTGATATAGCATTCCCTCG
AATAAATAACATAAGTTTTTGAATATTGCCTCCTTCTTTAACTCTTCTAATTTCTAGAAG
TATAGTAGAAAATGGGGCTGGAACAGGATGAACTGTTTATCCTCCTCTTTCATCAGGAAT
TGCTCATGCTGGTGCTTCTGTTGATTTAGCTATTTTTTCCCTTCATTTAGCAGGAATTTC
TTCAATTCTAGGAGCTGTAAATTTTATTACTACAGTTATTAATATACGATCTCCAGGAAT
TACATTAGATCGAATACCATTGTTTGTTTGATCAGTAGTAATTACAGCCGTATTATTATT
ATTATCTTTGCCTGTATTAGCTGGAGCTATTACAATATTATTAACTGATCGAAATTTAAA
TACATCATTTTTCGATCCTGCTGGAGGAGGAGATCCAATTTTATACCAACACTTATTT
>Ny_nrkonderi_AC14911
-----------------------CTTGAGCTGGAATAGTAGGAACTTCATTAAGTATTCT
TATTCGAGCTGAATTGGGCCACCCAGGAGCATTTATTGGAGATGATCAAATTTATAATGT
TATTGTAACTGCTCATGCATTTATTATAATTTTTTTTATAGTTATACCTATTATAATTGG
AGGATTTGGAAATTGATTAGTACCATTAATATTAGGAGCTCCTGATATAGCATTCCCTCG
AATAAATAACATAAGTTTTTGAATATTGCCCCCTTCTTTAACTCTTCTAATTTCTAGAAG
TATAGTAGAAAATGGGGCTGGAACAGGATGAACTGTTTATCCTCCTCTTTCATCAGGAAT
TGCTCATGCTGGCGCTTCTGTTGATTTAGCTATTTTTTCCCTTCATTTAGCAGGAATTTC
TTCAATTCTAGGAGCTGTAAATTTTATTACTACAGTTATTAATATACGATCTCCAGGAAT
TACATTAGATCGAATACCACTGTTTGTTTGATCAGTAGTAATTACAGCCGTATTATTATT
ATTATCTTTACCTGTATTAGCTGGAGCTATTACAATATTATTAACTGATCGAAATTTAAA
TACATCATTTTTCGATCCTGCTGGAGGAGGAGATCCAATTTTATACCAACACTTATTT
>Ny_nrkonderi_AC1492
-----------------------CTTGAGCTGGAATAGTAGGAACTTCATTAAGTATTCT
TATTCGAGCTGAATTAGGCCACCCAGGAGCATTTATTGGAGATGATCAAATTTATAATGT
TATTGTAACTGCTCATGCATTTATTATAATTTTTTTTATAGTTATACCTATTATAATTGG
AGGATTTGGAAATTGATTAGTACCATTAATATTAGGAGCTCCTGATATAGCATTCCCTCG
AATAAATAACATAAGTTTTTGAATATTGCCCCCTTCTTTAACTCTTTTAATTTCTAGAAG
TATAGTAGAAAATGGGGCTGGAACAGGATGAACTGTTTACCCTCCTCTTTCATCAGGAAT
TGCTCATGCTGGTGCTTCTGTTGATTTAGCTATTTTTTCCCTTCATTTAGCAGGAATTTC
TTCAATTCTAGGAGCTGTAAATTTTATTACTACAGTTATTAATATACGATCTCCAGGAAT
TACATTAGATCGAATACCATTGTTTGTTTGATCAGTAGTAATTACAGCCGTATTATTATT
ATTATCTTTACCTGTATTAGCTGGAGCTATTACAATATTATTAACTGATCGAAATTTAAA
TACATCATTTTTCGATCCTGCTGGAGGAGGAGATCCAATTTTATACCAACACTTATTT
>Ny_nrkonderi_AC1523
--------------------GAGCTTGAGCTGGAATAGTAGGAACTTCATTAAGTATTCT
TATTCGAGCTGAATTAGGTCACCCAGGAGCATTTATTGGAGATGATCAAATTTACAATGT
TATTGTAACTGCTCATGCATTTATTATAATTTTTTTTATAGTTATACCTATTATAATTGG
AGGATTTGGAAATTGATTAGTACCATTAATATTAGGAGCTCCTGATATAGCATTCCCTCG
AATAAATAACATAAGTTTTTGAATATTGCCCCCTTCTTTAACTCTTCTAATTTCTAGAAG
TATAGTAGAAAATGGGGCTGGAACAGGATGAACTGTTTATCCTCCTCTTTCATCAGGAAT
TGCTCATGCTGGTGCTTCTGTTGATTTAGCTATTTTTTCCCTTCATTTAGCAGGAATTTC
TTCAATTCTAGGAGCTGTAAATTTTATTACTACAGTTATTAATATACGATCTCCAGGAAT
TACATTAGATCGAATACCATTGTTTGTTTGATCAGTAGTAATTACAGCCGTATTATTATT
ATTATCTTTACCTGTATTAGCTGGAGCTATTACAATATTATTAACTGATCGAAATTTAAA
TACATCATTTTTCGATCCTGCTGGAGGAGGAGATCCAATTTTATACCAACACTTATTT
>Ny_nrkonderi_AC1816JF437965
AACTTTATATTTTATTTTTGGAGCTTGAGCTGGAATAGTAGGAACTTCATTAAGTATTCT
TATTCGAGCTGAATTAGGCCACCCAGGAGCATTTATTGGAGATGATCAAATTTATAATGT
TATTGTAACTGCTCATGCATTTATTATAATTTTTTTTATAGTTATACCTATTATAATTGG
AGGATTTGGAAATTGATTAGTACCATTAATATTAGGAGCTCCTGATATAGCATTCCCTCG
AATAAATAACATAAGTTTTTGAATATTGCCCCCTTCTTTAACTCTTCTAATTTCTAGAAG
TATAGTAGAAAATGGGGCTGGAACAGGATGAACTGTTTATCCTCCTCTTTCATCAGGAAT
TGCTCATGCTGGTGCTTCTGTTGATTTAGCTATTTTTTCCCTTCATTTAGCAGGAATTTC
TTCAATTCTAGGAGCTGTAAATTTTATTACTACAGTTATTAATATACGATCTCCAGGAAT
TACATTAGATCGAATACCATTGTTTGTTTGATCAGTAGTAATTACAGCCGTATTATTATT
ATTATCTTTACCTGTATTAGCTGGAGCTATTACAATATTATTAACTGATCGAAATTTAAA
TACATCATTTTTCGATCCTGCTGGAGGAGGAGATCCAATTTTATACCAACACTTA---
>Ny_nrkonderi_AC2042
----------------TTTGGAGCTTGAGCTGGAATAGTAGGAACTTCATTAAGTATTCT
TATTCGAGCTGAATTAGGCCACCCAGGAGCATTTATTGGAGATGATCAAATTTATAATGT
TATTGTAACTGCTCATGCATTTATTATAATTTTTTTTATAGTTATACCTATTATAATTGG
AGGATTTGGAAATTGATTAGTACCATTAATATTAGGAGCTCCTGATATAGCATTCCCTCG
AATAAATAACATAAGTTTTTGAATATTGCCCCCTTCTTTAACTCTTCTAATTTCTAGAAG
TATAGTAGAAAATGGGGCTGGAACAGGATGAACTGTTTATCCTCCTCTTTCATCAGGAAT
TGCTCATGCTGGTGCTTCTGTTGATTTAGCTATTTTTTCCCTTCATTTAGCAGGAATTTC
TTCAATTCTAGGAGCTGTAAATTTTATTACTACAGTTATTAATATACGATCTCCAGGAAT
TACATTAGATCGAATACCATTATTTGTTTGATCAGTAGTAATTACAGCCGTATTATTATT
ATTATCTTTACCTGTATTAGCTGGAGCTATTACAATATTATTAACTGATCGAAATTTAAA
TACATCATTTTTCGATCCTGCCGGAGGAGGAGATCCAATTTTATACCAACACTTATTT
>Ny_nrkonderi_AC21414
-----------------TTGGAGCTTGAGCTGGAATAGTAGGAACTTCATTAAGTATTCT
TATTCGAGCTGAATTAGGCCACCCAGGAGCATTTATTGGAGATGATCAAATTTATAATGT
TATTGTAACTGCTCATGCATTTATTATAATTTTTTTTATAGTTATACCTATTATAATTGG
AGGATTTGGAAATTGATTAGTACCATTAATATTAGGAGCTCCTGATATAGCATTCCCTCG
AATAAATAACATAAGTTTTTGAATATTGCCCCCTTCTTTAACTCTTCTAATTTCTAGAAG
TATAGTAGAAAATGGGGCTGGAACAGGATGAACTGTTTATCCTCCTCTTTCATCAGGAAT
TGCTCATGCTGGTGCTTCTGTTGATTTAGCTATTTTTTCCCTTCATTTAGCAGGAATTTC
TTCAATTCTAGGAGCTGTAAATTTTATTACTACAGTTATTAATATACGATCTCCAGGAAT
TACATTAGATCGAATACCATTGTTTGTTTGATCAGTAGTAATTACAGCCGTATTATTATT
ATTATCTTTACCTGTATTAGCTGGAGCTATTACAATATTATTAACTGATCGAAATTTAAA
TACATCATTTTTCGATCCTGCTGGAGGAGGAGATCCAATTTTATACCAACACTTATTT
>Ny_nrkonderi_AC21416
-----------------------CTTGAGCTGGAATAGTGGGAACTTCATTAAGTATTCT
TATTCGAGCTGAATTAGGCCACCCAGGAGCATTTATTGGAGATGACCAAATTTATAATGT
TATTGTAACTGCTCATGCATTTATTATAATTTTTTTTATAGTTATACCTATTATAATTGG
AGGATTTGGAAATTGATTAGTACCATTAATATTAGGAGCCCCTGATATAGCATTCCCTCG
AATAAATAACATAAGTTTTTGAATATTGCCCCCTTCTTTAACTCTTCTAATTTCTAGAAG
TATAGTAGAAAATGGAGCTGGAACAGGATGAACTGTTTATCCTCCTCTTTCATCAGGAAT
TGCTCATGCTGGTGCTTCTGTTGATTTAGCTATTTTTTCCCTTCATTTAGCAGGAATTTC
TTCAATTCTAGGAGCTGTAAATTTTATTACTACAGTTATTAATATACGATCTCCAGGAAT
TACATTAGATCGAATACCATTGTTTGTTTGATCAGTAGTAATTACAGCCGTATTATTATT
ATTATCTTTACCTGTATTAGCTGGAGCTATTACAATATTATTAACTGATCGAAATTTAAA
TACATCATTTTTCGATCCTGCTGGAGGAGGAGATCCAATTTTATACCAACACTTATTT
>Ny_nrkonderi_AC22512
---------------TTTTGGAGCTTGAGCTGGAATAGTAGGAACTTCATTAAGTATTCT
TATTCGAGCTGAATTAGGCCACCCAGGAGCATTTATTGGAGATGATCAAATTTATAATGT
TATTGTAACTGCTCATGCATTTATTATAATTTTTTTTATAGTTATACCTATTATAATTGG
AGGATTTGGAAATTGATTAGTACCATTAATATTAGGAGCTCCTGATATAGCATTCCCTCG
AATAAATAACATAAGTTTTTGAATATTGCCCCCTTCTTTAACTCTTCTAATTTCTAGAAG
TATAGTAGAAAATGGGGCTGGAACAGGATGAACTGTTTATCCTCCTCTTTCATCAGGAAT
TGCTCATGCTGGTGCTTCTGTTGATTTAGCTATTTTTTCCCTTCATTTAGCAGGAATTTC
TTCAATTCTAGGAGCTGTAAATTTTATTACTACAGTTATTAATATACGATCTCCAGGAAT
TACATTAGATCGAATACCATTGTTTGTTTGATCAGTAGTAATTACAGCCGTATTATTATT
ATTATCTTTACCTGTATTAGCTGGAGCTATTACAATATTATTAACTGATCGAAATTTAAA
TACATCATTTTTCGATCCTGCTGGAGGAGGAGATCCAATTTTATACCAACACTTATTT
>Ny_nrkonderi_AC22513
----------------TTTGGAGCTTGAGCTGGAATAGTAGGAACTTCATTAAGTATTCT
TATTCGAGCTGAATTAGGTCACCCAGGAGCATTTATTGGAGATGATCAAATTTACAATGT
TATTGTAACTGCTCATGCATTTATTATAATTTTTTTTATAGTTATACCTATTATAATTGG
AGGATTTGGAAATTGATTAGTACCATTAATATTAGGAGCTCCTGATATAGCATTCCCTCG
AATAAATAACATAAGTTTTTGAATATTGCCCCCTTCTTTAACTCTTCTAATTTCTAGAAG
TATAGTAGAAAATGGGGCTGGAACAGGATGAACTGTTTATCCTCCTCTTTCATCAGGAAT
TGCTCATGCTGGTGCTTCTGTTGATTTAGCTATTTTTTCCCTTCATTTAGCAGGAATTTC
TTCAATTCTAGGAGCTGTAAATTTTATTACTACAGTTATTAATATACGATCTCCAGGAAT
TACATTAGATCGAATACCATTGTTTGTTTGATCAGTAGTAATTACAGCCGTATTATTATT
ATTATCTTTACCTGTATTAGCTGGAGCTATTACAATATTATTAACTGATCGAAATTTAAA
TACATCATTTTTCGATCCTGCTGGAGGAGGAGATCCAATTTTATACCAACACTTATTT
>Ny_nrkonderi_AC22514
----------------TTTGGAGCTTGAGCTGGAATAGTAGGAACTTCATTAAGTATTCT
TATTCGAGCTGAATTAGGTCACCCAGGAGCATTTATTGGAGATGATCAAATTTACAATGT
TATTGTAACTGCTCATGCATTTATTATAATTTTTTTTATAGTTATACCTATTATAATTGG
AGGATTTGGAAATTGATTAGTACCATTAATATTAGGAGCTCCTGATATAGCATTCCCTCG
AATAAATAACATAAGTTTTTGAATATTGCCCCCTTCTTTAACTCTTCTAATTTCTAGAAG
TATAGTAGAAAATGGGGCTGGAACAGGATGAACTGTTTATCCTCCTCTTTCATCAGGAAT
TGCTCATGCTGGTGCTTCTGTTGATTTAGCTATTTTTTCCCTTCATTTAGCAGGAATTTC
TTCAATTCTAGGAGCTGTAAATTTTATTACTACAGTTATTAATATACGATCTCCAGGAAT
TACATTAGATCGAATACCATTGTTTGTTTGATCAGTAGTAATTACAGCCGTATTATTATT
ATTATCTTTACCTGTATTAGCTGGAGCTATTACAATATTATTAACTGATCGAAATTTAAA
TACATCATTTTTCGATCCTGCTGGAGGAGGAGATCCAATTTTATACCAACACTTATTT
>Ny_nrkonderi_AC261
---------------TTTTGGAGCTTGAGCTGGAATAGTAGGAACTTCATTAAGTATTCT
TATTCGAGCTGAATTGGGCCACCCAGGAGCATTTATTGGAGATGATCAAATTTATAATGT
TATTGTAACTGCTCATGCATTTATTATAATTTTTTTTATAGTTATACCTATTATAATTGG
AGGATTTGGAAATTGATTAGTACCATTAATATTAGGAGCTCCTGATATAGCATTCCCTCG
AATAAATAATATAAGTTTTTGAATATTGCCCCCTTCTTTAACTCTTCTAATTTCTAGAAG
TATAGTAGAAAATGGGGCTGGAACAGGATGAACTGTTTATCCTCCTCTTTCATCAGGAAT
TGCTCATGCCGGTGCTTCTGTTGATTTAGCTATTTTTTCCCTTCATTTAGCAGGAATTTC
TTCAATTCTAGGAGCTGTAAATTTTATTACTACAGTTATTAATATACGATCTCCAGGAAT
TACATTAGATCGAATACCATTGTTTGTTTGATCAGTAGTAATTACAGCCGTATTATTATT
ATTATCTTTACCTGTATTAGCTGGAGCTATTACAATATTATTAACTGATCGAAATTTAAA
TACATCATTTTTCGATCCTGCTGGAGGAGGAGATCCAATTTTATACCAACACTTATTT
>Ny_nrkonderi_AC2641
-----------------------CTTGAGCTGGAATAGTAGGAACTTCATTAAGTATTCT
TATTCGAGCTGAATTAGGCCACCCAGGAGCATTTATTGGAGATGATCAAATTTATAATGT
TATTGTAACTGCTCATGCATTTATTATAATTTTTTTTATAGTTATACCTATTATAATTGG
AGGATTTGGAAATTGATTAGTACCATTAATATTAGGAGCTCCTGATATAGCATTCCCTCG
AATAAATAACATAAGTTTTTGAATATTGCCCCCTTCTTTAACTCTTCTAATTTCTAGAAG
TATAGTAGAAAATGGGGCTGGAACAGGATGAACTGTTTATCCTCCTCTTTCATCAGGAAT
TGCTCATGCTGGTGCTTCTGTTGATTTAGCTATTTTTTCCCTTCATTTAGCAGGAATTTC
TTCAATTCTAGGAGCTGTAAATTTTATTACTACAGTTATTAATATACGATCTCCAGGAAT
TACATTAGATCGAATACCATTGTTTGTTTGATCAGTAGTAATTACAGCCGTATTATTATT
ATTATCTTTACCTGTATTAGCTGGAGCTATTACAATATTATTAACTGATCGAAATTTAAA
TACATCATTTTTCGATCCTGCTGGAGGAGGAGATCCAATTTTATACCAACACTTATTT
>Ny_nrkonderi_AC2662
-----------------------CTTGAGCCGGAATAGTAGGAACTTCATTAAGTATTCT
TATTCGAGCTGAATTAGGCCACCCAGGAGCATTTATTGGAGATGATCAAATTTATAATGT
TATTGTAACTGCTCATGCATTTATTATAATTTTTTTTATAGTTATACCTATTATAATTGG
AGGATTTGGAAATTGATTAGTACCATTAATATTAGGAGCTCCTGATATAGCATTCCCTCG
AATAAATAACATAAGTTTTTGAATATTGCCCCCTTCTTTAACTCTTCTAATTTCTAGAAG
TATAGTAGAAAATGGGGCTGGAACAGGATGAACTGTTTATCCTCCTCTTTCATCAGGAAT
TGCTCATGCTGGTGCTTCTGTTGATTTAGCTATTTTTTCCCTTCATTTAGCAGGAATTTC
TTCAATTCTAGGAGCTGTAAATTTTATTACTACAGTTATTAATATACGATCTCCAGGAAT
TACATTAGATCGAATACCATTGTTTGTTTGATCAGTAGTAATTACAGCCGTATTATTATT
ATTATCTTTACCTGTATTAGCTGGAGCTATTACAATATTATTAACTGATCGAAATTTAAA
TACATCATTTTTCGATCCTGCTGGAGGAGGAGATCCAATTTTATACCAACACTTATTT
>Ny_nrkonderi_AC2691
----------------------------GCTGGAATAGTAGGAACTTCATTAAGTATTCT
TATTCGAGCTGAATTAGGCCACCCAGGAGCATTTATTGGAGATGATCAAATTTATAATGT
TATTGTAACTGCCCATGCATTTATTATAATTTTTTTTATAGTTATACCTATTATAATTGG
AGGATTTGGAAATTGATTAGTACCATTAATATTAGGAGCTCCTGATATAGCATTCCCTCG
AATAAATAACATAAGTTTTTGAATATTGCCTCCTTCTTTAACTCTTCTAATTTCTAGAAG
TATAGTAGAAAATGGGGCTGGAACAGGATGAACTGTTTATCCTCCTCTTTCATCAGGAAT
TGCTCATGCTGGTGCTTCTGTTGATTTAGCTATTTTTTCCCTTCATTTAGCAGGAATTTC
TTCAATTCTAGGAGCTGTAAATTTTATTACTACAGTTATTAATATACGATCTCCAGGAAT
TACATTAGATCGAATACCATTGTTTGTTTGATCAGTAGTAATTACAGCCGTATTATTATT
ATTATCTTTACCTGTATTAGCTGGAGCTATTACAATATTATTAACTGATCGAAATTTAAA
TACATCATTTTTCGATCCTGCTGGAGGAGGAGATCCAATTTTATACCAACACTTATT-
>Ny_nrkonderi_AC291
--------------TTTTTGGAGCTTGAGCTGGAATAGTAGGAACTTCATTAAGTATTCT
TATTCGAGCTGAATTAGGCCACCCAGGAGCATTTATTGGAGATGATCAAATTTATAATGT
TATTGTAACTGCTCATGCATTTATTATAATTTTTTTTATAGTTATACCTATTATAATTGG
AGGATTTGGAAATTGATTAGTACCATTAATATTAGGAGCTCCTGATATAGCATTCCCTCG
AATAAATAACATAAGTTTTTGAATATTGCCCCCTTCTTTAACTCTTCTAATTTCTAGAAG
TATAGTAGAAAATGGGGCTGGAACAGGATGAACTGTTTATCCTCCTCTTTCATCAGGAAT
TGCTCATGCTGGTGCTTCTGTTGATTTAGCTATTTTTTCCCTTCATTTAGCAGGAATTTC
TTCAATTCTAGGAGCTGTAAATTTTATTACTACAGTTATTAATATACGATCTCCAGGAAT
TACATTAGATCGAATACCATTGTTTGTTTGATCAGTAGTAATTACAGCCGTATTATTATT
ATTATCTTTACCTGTATTAGCTGGAGCTATTACAATATTATTAACTGATCGAAATTTAAA
TACATCATTTTTCGACCCTGCTGGAGGAGGAGATCCAATTTTATACCAACACTTATTT
>Ny_nrkonderi_AC3013
---------------TTTTGGAGCTTGAGCTGGAATAGTGGGAACTTCATTAAGTATTCT
TATTCGAGCTGAATTAGGCCACCCAGGAGCATTTATTGGAGATGATCAAATTTATAATGT
TATTGTAACTGCTCATGCATTTATTATAATTTTTTTTATAGTTATACCTATTATAATTGG
AGGATTTGGAAATTGATTAGTACCATTAATATTAGGAGCTCCTGATATAGCATTCCCTCG
AATAAATAACATAAGTTTTTGAATATTGCCCCCTTCTTTAACTCTTCTAATTTCTAGAAG
TATAGTAGAAAATGGGGCTGGAACAGGATGAACTGTTTATCCTCCTCTTTCATCAGGAAT
TGCTCATGCTGGCGCTTCTGTTGATTTAGCTATTTTTTCCCTTCATTTAGCAGGAATTTC
TTCAATTCTAGGAGCTGTAAATTTTATTACTACAGTTATTAATATACGATCTCCAGGAAT
TACATTAGATCGAATACCATTGTTTGTTTGATCAGTAGTAATTACAGCCGTATTATTATT
ATTATCTTTACCTGTATTAGCTGGAGCTATTACAATATTATTAACTGATCGAAATTTAAA
TACATCATTTTTCGATCCTGCTGGAGGAGGAGATCCAATTTTATACCAACACTTATTT
>Ny_nrkonderi_AC311
---------------TTTTGGAGCTTGAGCTGGAATAGTAGGAACTTCATTAAGTATTCT
TATTCGAGCTGAATTGGGCCACCCAGGAGCATTTATTGGAGATGATCAAATTTATAATGT
TATTGTAACTGCTCATGCATTTATTATAATTTTTTTTATAGTTATACCTATTATAATTGG
AGGATTTGGAAATTGATTAGTACCATTAATATTAGGGGCTCCTGATATAGCATTCCCTCG
AATAAATAATATAAGTTTTTGAATATTGCCCCCTTCTTTAACTCTTCTAATTTCTAGAAG
TATAGTAGAAAATGGGGCTGGAACAGGATGAACTGTTTATCCTCCTCTTTCATCAGGAAT
TGCTCATGCCGGTGCTTCTGTTGATTTAGCTATTTTTTCCCTTCATTTAGCAGGAATTTC
TTCAATTCTAGGAGCTGTAAATTTTATTACTACAGTTATTAATATACGATCTCCAGGAAT
TACATTAGATCGAATACCATTGTTTGTTTGATCAGTAGTAATTACAGCCGTATTATTATT
ATTATCTTTACCTGTATTAGCTGGAGCTATTACAATATTATTAACTGATCGAAATTTAAA
TACATCATTTTTCGATCCTGCTGGAGGAGGAGATCCAATTTTATACCAACACTTATTT
>Ny_nrkonderi_AC3147
-----------------------CTTGAGCTGGAATAGTAGGAACTTCATTAAGTATTCT
TATTCGAGCTGAATTAGGCCACCCAGGAGCATTTATTGGAGATGATCAAATTTATAATGT
TATTGTAACTGCTCATGCATTTATTATAATTTTTTTTATAGTTATACCTATTATAATTGG
AGGATTTGGAAATTGATTAGTACCATTAATATTAGGAGCTCCTGATATAGCATTCCCTCG
AATAAATAACATAAGTTTTTGAATATTGCCCCCTTCTTTAACTCTTCTAATTTCTAGAAG
TATAGTAGAAAATGGGGCTGGAACAGGATGAACTGTTTATCCTCCTCTTTCATCAGGAAT
TGCTCATGCTGGTGCTTCTGTTGATTTAGCTATTTTTTCCCTTCATTTAGCAGGAATTTC
TTCAATTCTAGGAGCTGTAAATTTTATTACTACAGTTATTAATATACGATCTCCAGGAAT
TACATTAGATCGAATACCATTGTTTGTTTGATCAGTAGTAATTACAGCCGTATTATTATT
ATTATCTTTACCTGTATTAGCTGGAGCTATTACAATATTATTAACTGACCGAAATTTAAA
TACATCATTTTTCGATCCTGCTGGAGGAGGAGATCCAATTTTATACCAACACTTATTT
>Ny_nrkonderi_AC3148
----------------------GCTTGAGCTGGAATAGTAGGAACTTCATTAAGTATTCT
TATTCGAGCTGAATTAGGCCACCCAGGAGCATTTATTGGAGATGATCAAATTTATAATGT
TATTGTAACTGCTCATGCATTTATTATAATTTTTTTTATAGTTATACCTATTATAATTGG
AGGATTTGGAAATTGATTAGTACCATTAATATTAGGAGCTCCTGATATAGCATTCCCTCG
AATAAATAACATAAGTTTTTGAATATTGCCCCCTTCTTTAACTCTTCTAATTTCTAGAAG
TATAGTAGAAAATGGGGCTGGAACAGGATGAACTGTTTATCCTCCTCTTTCATCAGGAAT
TGCTCATGCTGGTGCTTCTGTTGATTTAGCTATTTTTTCCCTTCATTTAGCAGGAATTTC
TTCAATTCTAGGAGCTGTAAATTTTATTACTACAGTTATTAATATACGGTCTCCAGGAAT
TACATTAGATCGAATACCATTGTTTGTTTGATCAGTAGTAATTACAGCCGTATTATTATT
ATTATCTTTACCTGTATTAGCTGGAGCTATTACAATATTATTAACTGATCGAAATTTAAA
TACATCATTTTTCGATCCTGCTGGAGGAGGAGATCCAATTTTATACCAACACTTATTT
>Ny_nrkonderi_AC3149
-----------------------CTTGAGCTGGAATAGTAGGAACTTCATTAAGTATTCT
TATTCGAGCTGAATTAGGCCACCCAGGAGCATTTATTGGAGATGATCAAATTTATAATGT
TATTGTAACTGCTCATGCATTTATTATAATTTTTTTTATAGTTATACCTATTATAATTGG
AGGATTTGGAAATTGATTAGTACCATTAATATTAGGAGCTCCTGATATAGCATTCCCTCG
AATAAATAACATAAGTTTTTGAATATTGCCCCCTTCTTTAACTCTTCTAATTTCTAGAAG
TATAGTAGAAAATGGGGCTGGAACAGGATGAACTGTTTATCCTCCTCTTTCATCAGGAAT
TGCTCATGCTGGTGCTTCTGTTGATTTAGCTATTTTTTCCCTTCATTTAGCAGGAATTTC
TTCAATTCTAGGAGCTGTAAATTTTATTACTACAGTTATTAATATACGATCTCCAGGAAT
TACATTAGATCGAATACCATTGTTTGTTTGATCAGTAGTAATTACAGCCGTATTATTATT
ATTATCTTTACCTGTATTAGCTGGAGCTATTACAATATTATTAACTGATCGAAATTTAAA
TACATCATTTTTCGATCCTGCTGGAGGAGGAGATCCAATTTTATACCAACACTTATTT
>Ny_nrkonderi_AC3222
----------------------GCTTGAGCTGGAATAGTAGGAACTTCATTAAGTATTCT
TATTCGAGCTGAATTAGGCCACCCAGGAGCATTTATTGGAGATGATCAAATTTATAATGT
TATTGTAACTGCTCATGCATTTATTATAATTTTTTTTATAGTTATACCTATTATAATTGG
AGGATTTGGAAATTGATTAGTACCATTAATATTAGGAGCTCCTGATATAGCATTCCCTCG
AATAAATAACATAAGTTTTTGAATATTGCCCCCTTCTTTAACTCTTCTAATTTCTAGAAG
TATAGTAGAAAATGGGGCTGGAACAGGATGAACTGTTTATCCTCCTCTTTCATCAGGAAT
TGCTCATGCTGGTGCTTCTGTTGATTTAGCTATTTTTTCCCTTCATTTAGCAGGAATTTC
TTCAATTCTAGGAGCTGTAAATTTTATTACTACAGTTATTAATATACGATCTCCAGGAAT
TACATTAGATCGAATACCATTGTTTGTTTGATCAGTAGTAATTACAGCCGTATTATTATT
ATTATCTTTACCTGTATTAGCTGGAGCTATTACAATATTATTAACTGATCGAAATTTAAA
TACATCATTTTTCGATCCTGCTGGAGGAGGAGATCCAATTTTATACCAACACTTATTT
>Ny_nrkonderi_AC3521
AACTTTATATTTTATTTTTGGAGCTTGAGCTGGAATAGTAGGAACTTCATTAAGTATTCT
TATTCGAGCTGAATTAGGTCACCCAGGAGCATTTATTGGAGATGATCAAATTTATAATGT
TATTGTAACTGCTCATGCATTTATTATAATTTTTTTTATAGTTATACCTATTATAATTGG
GGGATTTGGAAATTGATTAGTACCATTAATATTAGGAGCCCCTGATATAGCATTCCCTCG
AATAAATAATATAAGTTTTTGAATATTGCCCCCTTCTTTAACTCTTCTAATTTCTAGAAG
TATAGTAGAAAATGGGGCTGGAACAGGATGAACTGTTTATCCCCCTCTTTCATCAGGAAT
TGCTCATGCTGGTGCTTCTGTTGATTTAGCTATTTTTTCTCTTCATTTAGCAGGAATTTC
TTCAATTCTAGGAGCTGTAAATTTTATTACCACAGTTATTAACATACGATCTCCAGGAAT
TACATTAGATCGAATACCATTGTTTGTTTGATCAGTAGTAATTACAGCCGTATTATTATT
ATTATCTTTACCTGTATTAGCTGGGGCTATTACAATATTATTAACTGATCGAAATTTAAA
TACATCATTTTTCGATCCTGCTGGAGGAGGGGACCCAATTTTATACCAACACTTATTT
>Ny_nrkonderi_AC3657
------------------------TTGAGCTGGAATAGTAGGAACTTCATTAAGTATTCT
TATTCGAGCTGAATTAGGCCACCCAGGAGCATTTATTGGAGATGATCAAATTTATAATGT
TATTGTAACTGCTCATGCATTTATTATAATTTTTTTTATAGTTATACCTATTATAATTGG
AGGATTTGGAAATTGATTAGTACCATTAATATTAGGAGCTCCTGATATAGCATTCCCTCG
AATAAATAACATAAGTTTTTGAATATTGCCCCCTTCTTTAACTCTTCTAATTTCTAGAAG
TATAGTAGAAAATGGGGCTGGAACAGGATGAACTGTTTATCCTCCTCTTTCATCAGGAAT
TGCTCATGCTGGTGCTTCTGTTGATTTAGCTATTTTTTCCCTTCATTTAGCAGGAATTTC
TTCAATTCTAGGAGCTGTAAATTTTATTACTACAGTTATTAATATACGATCTCCAGGAAT
TACATTAGATCGAATACCATTGTTTGTTTGATCAGTAGTAATTACAGCTGTATTATTATT
ATTATCTTTACCTGTATTAGCTGGAGCTATTACAATATTATTAACTGATCGAAATTTAAA
TACATCATTTTTCGATCCTGCTGGAGGAGGGGATCCAATTTTATACCAACACTTATTT
>Ny_nrkonderi_AC3663
AACTTTATATTTTATTTTTGGAGCTTGAGCTGGAATAGTAGGAACTTCATTAAGTATTCT
TATTCGAGCTGAATTAGGTCACCCAGGAGCATTTATTGGAGATGATCAAATTTATAATGT
TATTGTAACTGCTCATGCATTTATTATAATTTTTTTTATAGTTATACCTATTATAATTGG
GGGATTTGGAAATTGATTAGTACCATTAATATTAGGAGCCCCTGATATAGCATTCCCTCG
AATAAATAATATAAGTTTTTGAATATTGCCCCCTTCTTTAACTCTTCTAATTTCTAGAAG
TATAGTAGAAAATGGGGCTGGAACAGGATGAACTGTTTATCCCCCTCTTTCATCAGGAAT
TGCTCATGCTGGTGCTTCTGTTGATTTAGCTATTTTTTCTCTTCATTTAGCAGGAATTTC
TTCAATTCTAGGAGCTGTAAATTTTATTACCACAGTTATTAACATACGATCTCCAGGAAT
TACATTAGATCGAATACCATTGTTTGTTTGATCAGTAGTAATTACAGCCGTATTATTATT
ATTATCTTTACCTGTATTAGCTGGGGCTATTACAATATTATTAACTGATCGAAATTTAAA
TACATCATTTTTCGATCCTGCTGGAGGAGGGGACCCAATTTTATACCAACACTTATTT
>Ny_nrkonderi_AC3891
----------------TTTGGAGCTTGAGCTGGAATAGTAGGAACTTCATTAAGTATTCT
TATTCGAGCTGAATTAGGCCACCCAGGAGCATTTATTGGAGATGATCAAATTTATAATGT
TATTGTAACTGCTCATGCATTTATTATAATTTTTTTTATAGTTATACCTATTATAATTGG
AGGATTTGGAAATTGATTAGTACCATTAATATTAGGAGCTCCTGATATAGCATTCCCTCG
AATAAATAACATAAGTTTTTGAATATTGCCCCCTTCTTTAACTCTTCTAATTTCTAGAAG
TATAGTAGAAAATGGGGCTGGAACAGGATGAACTGTTTATCCTCCTCTTTCATCAGGAAT
TGCTCATGCTGGTGCTTCTGTTGATTTAGCTATTTTTTCCCTTCATTTAGCAGGAATTTC
TTCAATTCTAGGAGCTGTAAATTTTATTACTACAGTTATTAATATACGATCTCCAGGAAT
TACATTAGATCGAATACCATTGTTTGTTTGATCAGTAGTAATTACAGCCGTATTATTATT
ATTATCTTTACCTGTATTAGCTGGAGCTATTACAATATTATTAACTGATCGAAATTTAAA
TACATCATTTTTCGACCCTGCTGGAGGAGGAGATCCAATTTTATACCAACACTTATTT
>Ny_nrkonderi_AC3892
----------------TTTGGAGCTTGAGCTGGAATAGTAGGAACTTCATTAAGTATTCT
TATTCGAGCTGAATTAGGCCACCCAGGAGCATTTATTGGAGATGATCAAATTTATAATGT
TATTGTAACTGCTCATGCATTTATTATAATTTTTTTTATAGTTATACCTATTATAATTGG
AGGATTTGGAAATTGATTAGTACCATTAATATTAGGAGCTCCTGATATAGCATTCCCTCG
AATAAATAACATAAGTTTTTGAATATTGCCCCCTTCTTTAACTCTTCTAATTTCTAGAAG
TATAGTAGAAAATGGGGCTGGAACAGGATGAACTGTTTATCCTCCTCTTTCATCAGGAAT
TGCTCATGCTGGTGCTTCTGTTGATTTAGCTATTTTTTCCCTTCATTTAGCAGGAATTTC
TTCAATTCTAGGAGCTGTAAATTTTATTACTACAGTTATTAATATACGATCTCCAGGAAT
TACATTAGATCGAATACCATTGTTTGTTTGATCAGTAGTAATTACAGCCGTATTATTATT
ATTATCTTTACCTGTATTAGCTGGAGCTATTACAATATTATTAACTGATCGAAATTTAAA
TACATCATTTTTCGATCCTGCTGGAGGAGGAGATCCAATTTTATACCAACACTTATTT
>Ny_nrkonderi_AC3897
----------------TTTGGAGCTTGAGCTGGAATAGTAGGAACTTCATTAAGTATTCT
TATTCGAGCTGAATTAGGCCACCCAGGAGCATTTATTGGAGATGATCAAATTTATAATGT
TATTGTAACTGCTCATGCATTTATTATAATTTTTTTTATAGTTATACCTATTATAATTGG
AGGATTTGGAAATTGATTAGTACCATTAATATTAGGAGCTCCTGATATAGCATTCCCTCG
AATAAATAATATAAGTTTTTGAATATTGCCCCCTTCTTTAACTCTTCTAATTTCTAGAAG
TATAGTAGAAAATGGGGCTGGAACAGGATGAACTGTTTATCCTCCTCTTTCATCAGGAAT
TGCTCATGCTGGCGCTTCTGTTGATTTAGCTATTTTTTCCCTTCATTTAGCAGGAATTTC
TTCAATTCTAGGGGCTGTAAATTTTATTACTACAGTTATTAATATACGATCTCCAGGAAT
TACATTAGATCGAATACCACTGTTTGTTTGATCAGTAGTAATTACAGCCGTATTATTATT
ATTATCTTTACCTGTATTAGCTGGAGCTATTACAATATTATTAACTGATCGAAATTTAAA
TACATCATTTTTCGATCCTGCTGGAGGAGGAGATCCAATTTTATACCAACACTTATTT
>Ny_nrkonderi_AC3898
----------------TTTGGAGCTTGAGCTGGAATAGTAGGAACTTCATTAAGTATTCT
TATTCGAGCTGAATTGGGCCACCCAGGAGCATTTATTGGAGATGATCAAATTTATAATGT
TATTGTAACTGCTCATGCATTTATTATAATTTTTTTTATAGTTATACCTATTATAATTGG
AGGATTTGGAAATTGATTAGTACCATTAATATTAGGAGCTCCTGATATAGCATTCCCTCG
AATAAATAATATAAGTTTTTGAATATTGCCCCCTTCTTTAACTCTTCTAATTTCTAGAAG
TATAGTAGAAAATGGGGCTGGAACAGGATGAACTGTTTATCCTCCTCTTTCATCAGGAAT
TGCTCATGCCGGTGCTTCTGTTGATTTAGCTATTTTTTCCCTTCATTTAGCAGGAATTTC
TTCAATTCTAGGAGCTGTAAATTTTATTACTACAGTTATTAATATACGATCTCCAGGAAT
TACATTAGATCGAATACCATTGTTTGTTTGATCAGTAGTAATTACAGCCGTATTATTATT
ATTATCTTTACCTGTATTAGCTGGAGCTATTACAATATTATTAACTGATCGAAATTTAAA
TACATCATTTTTCGATCCTGCTGGAGGAGGAGATCCAATTTTATACCAACACTTATTT
>Ny_nrkonderi_AC3901
----------------TTTGGAGCTTGAGCTGGAATAGTAGGAACTTCATTAAGTATTCT
TATTCGAGCTGAATTGGGCCACCCAGGAGCATTTATTGGAGATGATCAAATTTATAATGT
TATTGTAACTGCTCATGCATTTATTATAATTTTTTTTATAGTTATACCTATTATAATTGG
AGGATTTGGAAATTGATTAGTACCATTAATATTAGGAGCTCCTGATATAGCATTCCCTCG
AATAAATAATATAAGTTTTTGAATATTGCCCCCTTCTTTAACTCTTCTAATTTCTAGAAG
TATAGTAGAAAATGGGGCTGGAACAGGATGAACTGTTTATCCTCCTCTTTCATCAGGAAT
TGCTCATGCCGGTGCTTCTGTTGATTTAGCTATTTTTTCCCTTCATTTAGCAGGAATTTC
TTCAATTCTAGGAGCTGTAAATTTTATTACTACAGTTATTAATATACGATCTCCAGGAAT
TACATTAGATCGAATACCATTGTTTGTTTGATCAGTAGTAATTACAGCCGTATTATTATT
ATTATCTTTACCTGTATTAGCTGGAGCTATTACAATATTATTAACTGATCGAAATTTAAA
TACATCATTTTTCGATCCTGCTGGAGGAGGAGATCCAATTTTATACCAACACTTATTT
>Ny_nrkonderi_AC3905
----------------TTTGGAGCTTGAGCTGGAATAGTAGGAACTTCATTAAGTATTCT
TATTCGAGCTGAATTAGGCCACCCAGGAGCATTTATTGGAGATGATCAAATTTATAATGT
TATTGTAACTGCTCATGCATTTATTATAATTTTTTTTATAGTTATACCTATTATAATTGG
AGGATTTGGAAATTGATTAGTACCATTAATATTAGGAGCTCCTGATATAGCATTCCCTCG
AATAAATAACATAAGTTTTTGAATATTGCCCCCTTCTTTAACTCTTCTAATTTCTAGAAG
TATAGTAGAAAATGGGGCTGGAACAGGATGAACTGTTTATCCTCCTCTTTCATCAGGAAT
TGCTCATGCTGGTGCTTCTGTTGATTTAGCTATTTTTTCCCTTCATTTAGCAGGAATTTC
TTCAATTCTAGGAGCTGTAAATTTTATTACTACAGTTATTAATATACGATCTCCAGGAAT
TACATTAGATCGAATACCATTGTTTGTTTGATCAGTAGTAATTACAGCCGTATTATTATT
ATTATCTTTACCTGTATTAGCTGGAGCTATTACAATATTATTAACTGATCGAAATTTAAA
TACATCATTTTTCGACCCTGCTGGAGGAGGAGATCCAATTTTATACCAACACTTATTT
>Ny_nrkonderi_AC3907
----------------TTTGGAGCTTGAGCTGGAATAGTAGGAACTTCATTAAGTATTCT
TATTCGAGCTGAATTAGGCCACCCAGGAGCATTTATTGGAGATGATCAAATTTATAATGT
TATTGTAACTGCTCATGCATTTATTATAATTTTTTTTATAGTTATACCTATTATAATTGG
AGGATTTGGAAATTGATTAGTACCATTAATATTAGGAGCTCCTGATATAGCATTCCCTCG
AATAAATAACATAAGTTTTTGAATATTGCCCCCTTCTTTAACTCTTCTAATTTCTAGAAG
TATAGTAGAAAATGGGGCTGGAACAGGATGAACTGTTTATCCTCCTCTTTCATCAGGAAT
TGCTCATGCTGGTGCTTCTGTTGATTTAGCTATTTTTTCCCTTCATTTAGCAGGAATTTC
TTCAATTCTAGGAGCTGTAAATTTTATTACTACAGTTATTAATATACGATCTCCAGGAAT
TACATTAGATCGAATACCATTGTTTGTTTGATCAGTAGTAATTACAGCCGTATTATTATT
ATTATCTTTACCTGTATTAGCTGGAGCTATTACAATATTATTAACTGATCGAAATTTAAA
TACATCATTTTTCGACCCTGCTGGAGGAGGAGATCCAATTTTATACCAACACTTATTT
>Ny_nrkonderi_AC3911
----------------TTTGGAGCTTGAGCTGGAATAGTAGGAACTTCATTAAGTATTCT
TATTCGAGCTGAATTAGGCCACCCAGGAGCATTTATTGGAGATGATCAAATTTATAATGT
TATTGTAACTGCTCATGCATTTATTATAATTTTTTTTATAGTTATACCTATTATAATTGG
AGGATTTGGAAATTGATTAGTACCATTAATATTAGGAGCTCCTGATATAGCATTCCCTCG
AATAAATAACATAAGTTTTTGAATATTGCCCCCTTCTTTAACTCTTCTAATTTCTAGAAG
TATAGTAGAAAATGGGGCTGGAACAGGATGAACTGTTTATCCTCCTCTTTCATCAGGAAT
TGCTCATGCTGGTGCTTCTGTTGATTTAGCTATTTTTTCCCTTCATTTAGCAGGAATTTC
TTCAATTCTAGGAGCTGTAAATTTTATTACTACAGTTATTAATATACGATCTCCAGGAAT
TACATTAGATCGAATACCATTGTTTGTTTGATCAGTAGTAATTACAGCCGTATTATTATT
ATTATCTTTACCTGTATTAGCTGGAGCTATTACAATATTATTAACTGATCGAAATTTAAA
TACATCATTTTTCGACCCTGCTGGAGGAGGAGATCCAATTTTATACCAACACTTATTT
>Ny_nrkonderi_AC3912
---------------TTTTGGAGCTTGAGCTGGAATAGTAGGAACTTCATTAAGTATTCT
TATTCGAGCTGAATTAGGCCACCCAGGAGCATTTATTGGAGATGATCAAATTTATAATGT
TATTGTAACTGCTCATGCATTTATTATAATTTTTTTTATAGTTATACCTATTATAATTGG
AGGATTTGGAAATTGATTAGTACCATTAATATTAGGAGCTCCTGATATAGCATTCCCTCG
AATAAATAACATAAGTTTTTGAATATTGCCCCCTTCTTTAACTCTTCTAATTTCTAGAAG
TATAGTAGAAAATGGGGCTGGAACAGGATGAACTGTTTATCCTCCTCTTTCATCAGGAAT
TGCTCATGCTGGTGCTTCTGTTGATTTAGCTATTTTTTCCCTTCATTTAGCAGGAATTTC
TTCAATTCTAGGAGCTGTAAATTTTATTACTACAGTTATTAATATACGATCTCCAGGAAT
TACATTAGATCGAATACCATTGTTTGTTTGATCAGTAGTAATTACAGCCGTATTATTATT
ATTATCTTTACCTGTATTAGCTGGAGCTATTACAATATTATTAACTGATCGAAATTTAAA
TACATCATTTTTCGATCCTGCTGGAGGAGGAGATCCAATTTTATACCAACACTTATTT
>Ny_nrkonderi_AC3921
----------------TTTGGAGCTTGAGCTGGAATAGTAGGAACTTCATTAAGTATTCT
TATTCGAGCTGAATTAGGCCACCCAGGAGCATTTATTGGAGATGATCAAATTTATAATGT
TATTGTAACTGCTCATGCATTTATTATAATTTTTTTTATAGTTATACCTATTATAATTGG
AGGATTTGGAAATTGATTAGTACCATTAATATTAGGAGCTCCTGATATAGCATTCCCTCG
AATAAATAACATAAGTTTTTGAATATTGCCCCCTTCTTTAACTCTTCTAATTTCTAGAAG
TATAGTAGAAAATGGGGCTGGAACAGGATGAACTGTTTATCCTCCTCTTTCATCAGGAAT
TGCTCATGCTGGTGCTTCTGTTGATTTAGCTATTTTTTCCCTTCATTTAGCAGGAATTTC
TTCAATTCTAGGAGCTGTAAATTTTATTACTACAGTTATTAATATACGATCTCCAGGAAT
TACATTAGATCGAATACCATTGTTTGTTTGATCAGTAGTAATTACAGCCGTATTATTATT
ATTATCTTTACCTGTATTAGCTGGAGCTATTACAATATTATTAACTGATCGAAATTTAAA
TACATCATTTTTCGACCCTGCTGGAGGAGGAGATCCAATTTTATACCAACACTTATTT
>Ny_nrkonderi_AC3922
----------------TTTGGAGCTTGAGCTGGAATAGTAGGAACTTCATTAAGTATCCT
TATTCGAGCTGAATTAGGCCACCCAGGAGCATTTATTGGAGATGATCAAATTTATAATGT
TATTGTAACTGCTCATGCATTTATTATAATTTTTTTTATAGTTATACCTATTATAATTGG
AGGATTTGGAAATTGATTAGTACCATTAATATTAGGGGCTCCTGATATAGCATTCCCTCG
AATAAATAACATAAGTTTTTGAATATTGCCCCCTTCTTTAACTCTTCTAATTTCTAGAAG
TATAGTAGAAAATGGGGCTGGAACAGGATGAACTGTTTATCCTCCTCTTTCATCAGGAAT
TGCTCATGCTGGTGCTTCTGTTGATTTAGCTATTTTTTCCCTTCATTTAGCAGGAATTTC
TTCAATTCTAGGAGCTGTAAATTTTATTACTACAGTTATTAATATACGATCTCCAGGAAT
TACATTAGATCGAATACCATTGTTTGTTTGATCAGTAGTAATTACAGCCGTATTATTATT
ATTATCTTTACCTGTATTAGCTGGAGCTATTACAATATTATTAACTGATCGAAATTTAAA
TACATCATTTTTCGATCCTGCTGGAGGAGGAGATCCAATTTTATACCAACACTTATTT
>Ny_nrkonderi_AC3941
----------------TTTGGAGCTTGAGCTGGAATAGTAGGAACTTCATTAAGTATTCT
TATTCGAGCTGAATTAGGCCACCCAGGAGCATTTATTGGAGATGATCAAATTTATAATGT
TATTGTAACTGCTCATGCATTTATTATAATTTTTTTTATAGTTATACCTATTATAATTGG
AGGATTTGGAAATTGATTAGTACCATTAATATTAGGAGCTCCTGATATAGCATTCCCTCG
AATAAATAACATAAGTTTTTGAATATTGCCCCCTTCTTTAACTCTTCTAATTTCTAGAAG
TATAGTAGAAAATGGGGCTGGAACAGGATGAACTGTTTATCCTCCTCTTTCATCAGGAAT
TGCTCATGCTGGTGCTTCTGTTGATTTAGCTATTTTTTCCCTTCATTTAGCAGGAATTTC
TTCAATTCTAGGAGCTGTAAATTTTATTACTACAGTTATTAATATACGATCTCCAGGAAT
TACATTAGATCGAATACCATTGTTTGTTTGATCAGTAGTAATTACAGCCGTATTATTATT
ATTATCTTTACCTGTATTAGCTGGAGCTATTACAATATTATTAACTGATCGAAATTTAAA
TACATCATTTTTCGACCCTGCTGGAGGAGGAGATCCAATTTTATACCAACACTTATTT
>Ny_nrkonderi_AC3951
---------------TTTTGGAGCTTGAGCTGGAATAGTAGGAACTTCATTAAGTATTCT
TATTCGAGCTGAATTAGGCCACCCAGGAGCATTTATTGGAGATGATCAAATTTATAATGT
TATTGTAACTGCTCATGCATTTATTATAATTTTTTTTATAGTTATACCTATTATAATTGG
AGGATTTGGAAATTGATTAGTACCATTAATATTAGGAGCTCCTGATATAGCATTCCCTCG
AATAAATAACATAAGTTTTTGAATATTGCCCCCTTCTTTAACTCTTCTAATTTCTAGAAG
TATAGTAGAAAATGGGGCTGGAACAGGATGAACTGTTTATCCTCCTCTTTCATCAGGAAT
TGCTCATGCTGGTGCTTCTGTTGATTTAGCTATTTTTTCCCTTCATTTAGCAGGAATTTC
TTCAATTCTAGGAGCTGTAAATTTTATTACTACAGTTATTAATATACGATCTCCAGGAAT
TACATTAGATCGAATACCATTGTTTGTTTGATCAGTAGTAATTACAGCCGTATTATTATT
ATTATCTTTACCTGTATTAGCTGGAGCTATTACAATATTATTAACTGATCGAAATTTAAA
TACATCATTTTTCGACCCTGCTGGAGGAGGAGATCCAATTTTATACCAACACTTATTT
>Ny_nrkonderi_AC3952
----------------TTTGGAGCTTGAGCTGGAATAGTAGGAACTTCATTAAGTATTCT
TATTCGAGCTGAATTAGGCCACCCAGGAGCATTTATTGGAGATGATCAAATTTATAATGT
TATTGTAACTGCTCATGCATTTATTATAATTTTTTTTATAGTTATACCTATTATAATTGG
AGGATTTGGAAATTGATTAGTACCATTAATATTAGGAGCTCCTGATATAGCATTCCCTCG
AATAAATAACATAAGTTTTTGAATATTGCCCCCTTCTTTAACTCTTCTAATTTCTAGAAG
TATAGTAGAAAATGGGGCTGGAACAGGATGAACTGTTTATCCTCCTCTTTCATCAGGAAT
TGCTCATGCTGGTGCTTCTGTTGATTTAGCTATTTTTTCCCTTCATTTAGCAGGAATTTC
TTCAATTCTAGGAGCTGTAAATTTTATTACTACAGTTATTAATATACGATCTCCAGGGAT
TACATTAGATCGAATACCATTGTTTGTTTGATCAGTAGTAATTACAGCCGTATTATTATT
ATTATCTTTACCTGTATTAGCTGGAGCTATTACAATATTATTAACTGATCGAAATTTAAA
TACATCATTTTTCGATCCTGCTGGAGGAGGAGATCCAATTTTATACCAACACTTATTT
>Ny_nrkonderi_AC3953
----------------TTTGGAGCTTGAGCTGGAATAGTAGGAACTTCATTAAGTATTCT
TATTCGAGCTGAATTAGGCCACCCAGGAGCATTTATTGGAGATGATCAAATTTATAATGT
TATTGTAACTGCTCATGCATTTATTATAATTTTTTTTATAGTTATACCTATTATAATTGG
AGGATTTGGAAATTGATTAGTACCATTAATATTAGGAGCTCCTGATATAGCATTCCCTCG
AATAAATAACATAAGTTTTTGAATATTGCCCCCTTCTTTAACTCTTCTAATTTCTAGAAG
TATAGTAGAAAATGGGGCTGGAACAGGATGAACTGTTTATCCTCCTCTTTCATCAGGAAT
TGCTCATGCTGGTGCTTCTGTTGATTTAGCTATTTTTTCCCTTCATTTAGCAGGAATTTC
TTCAATTCTAGGAGCTGTAAATTTTATTACTACAGTTATTAATATACGATCTCCAGGAAT
TACATTAGATCGAATACCATTGTTTGTTTGATCAGTAGTAATTACAGCCGTATTATTATT
ATTATCTTTACCTGTATTAGCTGGAGCTATTACAATATTATTAACTGATCGAAATTTAAA
TACATCATTTTTCGACCCTGCTGGAGGAGGAGATCCAATTTTATACCAACACTTATTT
>Ny_nrkonderi_AC3954
----------------TTTGGAGCTTGAGCTGGAATAGTAGGAACTTCATTAAGTATTCT
TATTCGAGCTGAATTGGGCCACCCAGGAGCATTTATTGGAGATGATCAAATTTATAATGT
TATTGTAACTGCTCATGCATTTATTATAATTTTTTTTATAGTTATACCTATTATAATTGG
AGGATTTGGAAATTGATTAGTACCATTAATATTAGGAGCTCCTGATATAGCATTCCCTCG
AATAAATAATATAAGTTTTTGAATATTGCCCCCTTCTTTAACTCTTCTAATTTCTAGAAG
TATAGTAGAAAATGGGGCTGGAACAGGATGAACTGTTTATCCTCCTCTTTCATCAGGAAT
TGCTCATGCCGGTGCTTCTGTTGATTTAGCTATTTTTTCCCTTCATTTAGCAGGAATTTC
TTCAATTCTAGGAGCTGTAAATTTTATTACTACAGTTATTAATATACGATCTCCAGGAAT
TACATTAGATCGAATACCATTGTTTGTTTGATCAGTAGTAATTACAGCCGTATTATTATT
ATTATCTTTACCTGTATTAGCTGGAGCTATTACAATATTATTAACTGATCGAAATTTAAA
TACATCATTTTTCGATCCTGCTGGAGGAGGAGATCCAATTTTATACCAACACTTATTT
>Ny_nrkonderi_AC3955
---------------TTTTGGAGCTTGAGCTGGAATAGTAGGAACTTCATTAAGTATTCT
TATTCGAGCTGAATTAGGCCACCCAGGAGCATTTATTGGAGATGATCAAATTTATAATGT
TATTGTAACTGCTCATGCATTTATTATAATTTTTTTTATAGTTATACCTATTATAATTGG
AGGATTTGGAAATTGATTAGTGCCATTAATATTAGGAGCTCCTGATATAGCATTCCCTCG
AATAAATAACATAAGTTTTTGAATATTGCCCCCTTCTTTAACTCTTCTAATTTCTAGAAG
TATAGTAGAAAATGGGGCTGGAACAGGATGAACTGTTTATCCTCCTCTTTCATCAGGAAT
TGCTCATGCTGGTGCTTCTGTTGATTTAGCTATTTTTTCTCTTCATTTAGCAGGAATTTC
TTCAATTCTAGGAGCTGTAAATTTTATTACTACAGTTATTAATATACGATCTCCAGGAAT
TACATTAGATCGAATACCATTGTTTGTTTGATCAGTAGTAATTACAGCCGTATTATTATT
ATTATCTTTACCTGTATTAGCTGGAGCTATTACAATATTATTAACTGATCGAAATTTAAA
TACATCATTTTTCGATCCTGCTGGAGGAGGAGATCCAATTTTATACCAACACTTATTT
>Ny_nrkonderi_AC40123
----------------TTTGGAGCTTGAGCTGGAATAGTAGGAACTTCATTAAGTATTCT
TATTCGAGCTGAATTAGGCCACCCAGGAGCATTTATTGGAGATGATCAAATTTATAATGT
TATTGTAACTGCTCATGCATTTATTATAATTTTTTTTATAGTTATACCTATTATAATTGG
AGGATTTGGAAATTGATTAGTACCATTAATATTAGGAGCTCCTGATATAGCATTCCCTCG
AATAAATAACATAAGTTTTTGAATATTGCCCCCTTCTTTAACTCTTCTAATTTCTAGAAG
TATAGTAGAAAATGGGGCTGGAACAGGATGAACTGTTTATCCTCCTCTTTCATCAGGAAT
TGCTCATGCTGGTGCTTCTGTTGATTTAGCTATTTTTTCCCTTCATTTAGCAGGAATTTC
TTCAATTCTAGGAGCTGTAAATTTTATTACTACAGTTATTAATATACGATCTCCAGGAAT
TACATTAGATCGAATACCATTGTTTGTTTGATCAGTAGTAATTACAGCCGTATTATTATT
ATTATCTTTACCTGTATTAGCTGGAGCTATTACAATATTATTAACTGATCGAAATTTAAA
TACATCATTTTTCGACCCTGCTGGAGGAGGAGATCCAATTTTATACCAACACTTATTT
>Ny_nrkonderi_AC40124
----------------TTTGGAGCTTGAGCTGGAATAGTAGGAACTTCATTAAGTATTCT
TATTCGAGCTGAATTGGGCCACCCAGGAGCATTTATTGGAGATGATCAAATTTATAATGT
TATTGTAACTGCTCATGCATTTATTATAATTTTTTTTATAGTTATACCTATTATAATTGG
AGGATTTGGAAATTGATTAGTACCATTAATATTAGGAGCTCCTGATATAGCATTCCCTCG
AATAAATAATATAAGTTTTTGAATATTGCCCCCTTCTTTAACTCTTCTAATTTCTAGAAG
TATAGTAGAAAATGGGGCTGGAACAGGATGAACTGTTTATCCTCCTCTTTCATCAGGAAT
TGCTCATGCCGGTGCTTCTGTTGATTTAGCTATTTTTTCCCTTCATTTAGCAGGAATTTC
TTCAATTCTAGGAGCTGTAAATTTTATTACTACAGTTATTAATATACGATCTCCAGGAAT
TACATTAGATCGAATACCATTGTTTGTTTGATCAGTAGTAATTACAGCCGTATTATTATT
ATTATCTTTACCTGTATTAGCTGGAGCTATTACAATATTATTAACTGATCGAAATTTAAA
TACATCATTTTTCGATCCTGCTGGAGGAGGAGATCCAATTTTATACCAACACTTATTT
>Ny_nrkonderi_AC40125
----------------TTTGGAGCTTGAGCTGGAATAGTAGGAACTTCATTAAGTATTCT
TATTCGAGCTGAATTAGGCCACCCAGGAGCATTTATTGGAGATGATCAAATTTATAATGT
TATTGTAACTGCTCATGCATTTATTATAATTTTTTTTATAGTTATACCTATTATAATTGG
AGGATTTGGAAATTGATTAGTACCATTAATATTAGGAGCTCCTGATATAGCATTCCCTCG
AATAAATAATATAAGTTTTTGAATATTGCCCCCTTCTTTAACTCTTCTAATTTCTAGAAG
TATAGTAGAAAATGGGGCTGGAACAGGATGAACTGTTTATCCTCCTCTTTCATCAGGAAT
TGCTCATGCTGGCGCTTCTGTTGATTTAGCTATTTTTTCCCTTCATTTAGCAGGAATTTC
TTCAATTCTAGGGGCTGTAAATTTTATTACTACAGTTATTAATATACGATCTCCAGGAAT
TACATTAGATCGAATACCACTGTTTGTTTGATCAGTAGTAATTACAGCCGTATTATTATT
ATTATCTTTACCTGTATTAGCTGGAGCTATTACAATATTATTAACTGATCGAAATTTAAA
TACATCATTTTTCGATCCTGCTGGAGGAGGAGATCCAATTTTATACCAACACTTATTT
>Ny_nrkonderi_AC40126
----------------TTTGGAGCTTGAGCTGGAATAGTAGGAACTTCATTAAGTATTCT
TATTCGAGCTGAATTAGGCCACCCAGGAGCATTTATTGGAGATGATCAAATTTATAATGT
TATTGTAACTGCTCATGCATTTATTATAATTTTTTTTATAGTTATACCTATTATAATTGG
GGGATTTGGAAATTGATTAGTACCATTAATATTAGGAGCTCCTGATATAGCATTCCCTCG
AATAAATAACATAAGTTTTTGAATATTGCCCCCTTCTTTAACTCTTCTAATTTCTAGAAG
TATAGTAGAAAATGGGGCTGGAACAGGATGAACTGTTTATCCTCCTCTTTCATCAGGAAT
TGCTCATGCTGGTGCTTCTGTTGATTTAGCTATTTTTTCCCTTCATTTAGCAGGAATTTC
TTCAATTCTAGGAGCTGTAAATTTTATTACTACAGTTATTAATATACGATCTCCAGGAAT
TACATTAGATCGAATACCATTGTTTGTTTGATCAGTAGTAATTACAGCCGTATTATTATT
ATTATCTTTACCTGTATTAGCTGGAGCTATTACAATATTATTAACTGATCGAAATTTAAA
TACATCATTTTTCGATCCTGCTGGAGGAGGAGATCCAATTTTATACCAACACTTATTT
>Ny_nrkonderi_AC4027
----------------TTTGGAGCTTGAGCTGGAATAGTAGGAACTTCATTAAGTATTCT
TATTCGAGCTGAATTAGGCCACCCAGGAGCATTTATTGGAGATGATCAAATTTATAATGT
TATTGTAACTGCTCATGCATTTATTATAATTTTTTTTATAGTTATACCTATTATAATTGG
AGGATTTGGAAATTGATTAGTACCATTAATATTAGGAGCTCCTGATATAGCATTCCCTCG
AATAAATAACATAAGTTTTTGAATATTGCCCCCTTCTTTAACTCTTCTAATTTCTAGAAG
TATAGTAGAAAATGGGGCTGGAACAGGATGAACTGTTTATCCTCCTCTTTCATCAGGAAT
TGCTCATGCTGGTGCTTCTGTTGATTTAGCTATTTTTTCCCTTCATTTAGCAGGAATTTC
TTCAATTCTAGGAGCTGTAAATTTTATTACTACAGTTATTAATATACGATCTCCAGGAAT
TACATTAGATCGAATACCATTGTTTGTTTGATCAGTAGTAATTACAGCCGTATTATTATT
ATTATCTTTACCTGTATTAGCTGGAGCTATTACAATATTATTAACTGATCGAAATTTAAA
TACATCATTTTTCGACCCTGCTGGAGGAGGAGATCCAATTTTATACCAACACTTATTT
>Ny_nrkonderi_AC4028
----------------TTTGGAGCTTGAGCTGGAATAGTAGGAACTTCATTAAGTATTCT
TATTCGAGCTGAATTAGGCCACCCAGGAGCATTTATTGGAGATGATCAAATTTATAATGT
TATTGTAACTGCTCATGCATTTATTATAATTTTTTTTATAGTTATACCTATTATAATTGG
AGGATTTGGAAATTGATTAGTACCATTAATATTAGGAGCTCCTGATATAGCATTCCCTCG
AATAAATAACATAAGTTTTTGAATATTGCCCCCTTCTTTAACTCTTCTAATTTCTAGAAG
TATAGTAGAAAATGGGGCTGGAACAGGATGAACTGTTTATCCTCCTCTTTCATCAGGAAT
TGCTCATGCTGGTGCTTCTGTTGATTTAGCTATTTTTTCCCTTCATTTAGCAGGAATTTC
TTCAATTCTAGGAGCTGTAAATTTTATTACTACAGTTATTAATATACGATCTCCAGGAAT
TACATTAGATCGAATACCATTGTTTGTTTGATCAGTAGTAATTACCGCCGTATTATTATT
ATTATCTTTACCTGTATTAGCTGGAGCTATTACAATATTATTAACTGATCGAAATTTAAA
TACATCATTTTTCGACCCTGCTGGAGGAGGAGATCCAATTTTATACCAACACTTATTT
>Ny_nrkonderi_AC4034
----------------TTTGGAGCTTGAGCTGGAATAGTAGGAACTTCATTAAGTATTCT
TATTCGAGCTGAATTAGGCCACCCAGGAGCATTTATTGGAGATGATCAAATTTATAATGT
TATTGTAACTGCTCATGCATTTATTATAATTTTTTTTATAGTTATACCTATTATAATTGG
AGGATTTGGAAATTGATTAGTACCATTAATATTAGGAGCTCCTGATATAGCATTCCCTCG
AATAAATAACATAAGTTTTTGAATATTGCCCCCTTCTTTAACTCTTCTAATTTCTAGAAG
TATAGTAGAAAATGGGGCTGGAACAGGATGAACTGTTTATCCTCCTCTTTCATCAGGAAT
TGCTCATGCTGGTGCTTCTGTTGATTTAGCTATTTTTTCCCTTCATTTAGCAGGAATTTC
TTCAATTCTAGGAGCTGTAAATTTTATTACTACAGTTATTAATATACGATCTCCAGGAAT
TACATTAGATCGAATACCATTGTTTGTTTGATCAGTAGTAATTACAGCCGTATTATTATT
ATTATCTTTACCTGTATTAGCTGGAGCTATTACAATATTATTAACTGATCGAAATTTAAA
TACATCATTTTTCGACCCTGCTGGAGGAGGAGATCCAATTTTATACCAACACTTATTT
>Ny_nrkonderi_AC4051
----------------TTTGGAGCTTGAGCTGGAATAGTAGGAACTTCATTAAGTATTCT
TATTCGAGCTGAATTAGGCCACCCAGGAGCATTTATTGGAGATGATCAAATTTATAATGT
TATTGTAACTGCTCATGCATTTATTATAATTTTTTTTATAGTTATACCTATTATAATTGG
AGGATTTGGAAATTGATTAGTACCATTAATATTAGGAGCTCCTGATATAGCATTCCCTCG
AATAAATAACATAAGTTTTTGAATATTGCCCCCTTCTTTAACTCTTCTAATTTCTAGAAG
TATAGTAGAAAATGGGGCTGGAACAGGATGAACTGTTTATCCTCCTCTTTCATCAGGAAT
TGCTCATGCTGGTGCTTCTGTTGATTTAGCTATTTTTTCCCTTCATTTAGCAGGAATTTC
TTCAATTCTAGGAGCTGTAAATTTTATTACTACAGTTATTAATATACGATCTCCAGGAAT
TACATTAGATCGAATACCATTGTTTGTTTGATCAGTAGTAATTACAGCCGTATTATTATT
ATTATCTTTACCTGTATTAGCTGGAGCTATTACAATATTATTAACTGATCGAAATTTAAA
TACATCATTTTTCGATCCTGCTGGAGGAGGAGATCCAATTTTATACCAACACTTATTT
>Ny_nrkonderi_AC4301
----------------TTTGGAGCTTGAGCTGGAATAGTAGGAACTTCATTAAGTATTCT
TATTCGAGCTGAATTAGGCCACCCAGGAGCATTTATTGGAGATGATCAAATTTATAATGT
TATTGTAACTGCTCATGCATTTATTATAATTTTTTTTATAGTTATACCTATTATAATTGG
AGGATTTGGAAATTGATTAGTACCATTAATATTAGGAGCTCCTGATATAGCATTCCCTCG
AATAAATAACATAAGTTTTTGAATATTGCCCCCTTCTTTAACTCTTCTAATTTCTAGAAG
TATAGTAGAAAATGGGGCTGGAACAGGATGAACTGTTTATCCTCCTCTTTCATCAGGAAT
TGCTCATGCTGGTGCTTCTGTTGATTTAGCTATTTTTTCCCTTCATTTAGCAGGAATTTC
TTCAATTCTAGGAGCTGTAAATTTTATTACTACAGTTATTAATATACGATCTCCAGGAAT
TACATTAGATCGAATACCATTGTTTGTTTGATCAGTAGTAATTACAGCCGTATTATTATT
ATTATCTTTACCTGTATTAGCTGGAGCTATTACAATATTATTAACTGATCGAAATTTAAA
TACATCATTTTTCGACCCTGCTGGAGGAGGAGATCCAATTTTATACCAACACTTATTT
>Ny_nrkonderi_AC4308
----------------TTTGGAGCTTGAGCTGGAATAGTAGGAACTTCATTAAGTATTCT
TATTCGAGCTGAATTAGGCCACCCAGGAGCATTTATTGGAGATGATCAAATTTATAATGT
TATTGTAACTGCTCATGCATTTATTATAATTTTTTTTATAGTTATACCTATTATAATTGG
AGGATTTGGAAATTGATTAGTACCATTAATATTAGGAGCTCCTGATATAGCATTCCCTCG
AATAAATAACATAAGTTTTTGAATATTGCCCCCTTCTTTAACTCTTCTAATTTCTAGAAG
TATAGTAGAAAATGGGGCTGGAACAGGATGAACTGTTTATCCTCCTCTTTCATCAGGAAT
TGCTCATGCTGGTGCTTCTGTTGATTTAGCTATTTTTTCCCTTCATTTAGCAGGAATTTC
TTCAATTCTAGGAGCTGTAAATTTTATTACTACAGTTATTAATATACGATCTCCAGGAAT
TACATTAGATCGAATACCATTGTTTGTTTGATCAGTAGTAATTACAGCCGTATTATTATT
ATTATCTTTACCTGTATTAGCTGGAGCTATTACAATATTATTAACTGATCGAAATTTAAA
TACATCATTTTTCGACCCTGCTGGAGGAGGAGATCCAATTTTATACCAACACTTATTT
>Ny_nrkonderi_AC4309
----------------TTTGGAGCTTGAGCTGGAATAGTAGGAACTTCATTAAGTATTCT
TATTCGAGCTGAATTAGGCCACCCAGGAGCATTTATTGGAGATGATCAAATTTATAATGT
TATTGTAACTGCTCATGCATTTATTATAATTTTTTTTATAGTTATACCTATTATAATTGG
AGGATTTGGAAATTGATTAGTACCATTAATATTAGGAGCTCCTGATATAGCATTCCCTCG
AATAAATAACATAAGTTTTTGAATATTGCCCCCTTCTTTAACTCTTCTAATTTCTAGAAG
TATAGTAGAAAATGGGGCTGGAACAGGATGAACTGTTTATCCTCCTCTTTCATCAGGAAT
TGCTCATGCTGGTGCTTCTGTTGATTTAGCTATTTTTTCCCTTCATTTAGCAGGAATTTC
TTCAATTCTAGGAGCTGTAAATTTTATTACTACAGTTATTAATATACGATCTCCAGGAAT
TACATTAGATCGAATACCATTGTTTGTTTGATCAGTAGTAATTACAGCCGTATTATTATT
ATTATCTTTACCTGTATTAGCTGGAGCTATTACAATATTATTAACTGATCGAAATTTAAA
TACATCATTTTTCGACCCTGCTGGAGGAGGAGATCCAATTTTATACCAACACTTATTT
>Ny_nrkonderi_AC441
---------------------AGCTTGAGCTGGAATAGTAGGAACTTCATTAAGTATTCT
TATTCGAGCTGAATTGGGCCACCCAGGAGCATTTATTGGAGATGATCAAATTTATAATGT
TATTGTAACTGCTCATGCATTTATTATAATTTTTTTTATAGTTATACCTATTATAATTGG
AGGATTTGGAAATTGATTAGTACCATTAATATTAGGAGCTCCTGATATAGCATTCCCTCG
AATAAATAATATAAGTTTTTGAATATTGCCCCCTTCTTTAACTCTTCTAATTTCTAGAAG
TATAGTAGAAAATGGGGCTGGAACAGGATGAACTGTTTATCCTCCTCTTTCATCAGGAAT
TGCTCATGCTGGTGCTTCTGTTGATTTAGCTATTTTTTCCCTTCATTTAGCAGGAATTTC
TTCAATTCTAGGAGCTGTAAATTTTATTACTACAGTTATTAATATACGATCTCCAGGAAT
TACATTAGATCGAATACCATTGTTTGTTTGATCAGTAGTAATTACAGCCGTATTATTATT
ATTATCTTTACCTGTATTAGCTGGAGCTATTACAATATTATTAACTGATCGAAATTTAAA
TACATCATTTTTCGATCCTGCTGGAGGAGGAGATCCAATTTTATACCAACACTTATTT
>Ny_nrkonderi_AC4433
---------------------AGCTTGAGCTGGAATAGTAGGAACTTCATTAAGTATTCT
TATTCGAGCTGAATTAGGCCACCCAGGAGCATTTATTGGAGATGATCAAATTTATAATGT
TATTGTAACTGCTCATGCATTTATTATAATTTTTTTTATAGTTATACCTATTATAATTGG
AGGATTTGGAAATTGATTAGTACCATTAATATTAGGAGCTCCTGATATAGCATTCCCTCG
AATAAATAACATAAGTTTTTGAATATTGCCCCCTTCTTTAACTCTTCTAATTTCTAGAAG
TATAGTAGAAAATGGGGCTGGAACAGGATGAACTGTTTATCCTCCTCTTTCATCAGGAAT
TGCTCATGCTGGTGCTTCTGTTGATTTAGCTATTTTTTCCCTTCATTTAGCAGGAATTTC
TTCAATTCTAGGAGCTGTAAATTTTATTACTACAGTTATTAATATACGATCTCCAGGAAT
TACATTAGATCGAATACCATTGTTTGTTTGATCAGTAGTAATTACAGCCGTATTATTATT
ATTATCTTTACCTGTATTAGCTGGAGCTATTACAATATTATTAACTGATCGAAATTTAAA
TACATCATTTTTCGACCCTGCTGGAGGAGGAGATCCAATTTTATACCAACACTTATTT
>Ny_nrkonderi_AC4471
----------------TTTGGAGCTTGAGCTGGAATAGTAGGAACTTCATTAAGTATTCT
TATTCGAGCTGAATTAGGCCACCCAGGAGCATTTATTGGAGATGATCAAATTTATAATGT
TATTGTAACTGCTCATGCATTTATTATAATTTTTTTTATAGTTATACCTATTATAATTGG
GGGATTTGGAAATTGATTAGTACCATTAATATTAGGAGCTCCTGATATAGCATTCCCTCG
AATAAATAACATAAGTTTTTGAATATTGCCCCCTTCTTTAACTCTTCTAATTTCTAGAAG
TATAGTAGAAAATGGGGCTGGAACAGGATGAACTGTTTATCCTCCTCTTTCATCAGGAAT
TGCTCATGCTGGTGCTTCTGTTGATTTAGCTATTTTTTCCCTTCATTTAGCAGGAATTTC
TTCAATTCTAGGAGCTGTAAATTTTATTACTACAGTTATTAATATACGATCTCCAGGAAT
TACATTAGATCGAATACCATTGTTTGTTTGATCAGTAGTAATTACAGCCGTATTATTATT
ATTATCTTTACCTGTATTAGCTGGAGCTATTACAATATTATTAACTGATCGAAATTTAAA
TACATCATTTTTCGATCCTGCTGGAGGAGGAGATCCAATTTTATACCAACACTTATTT
>Ny_nrkonderi_AC4472
----------------TTTGGAGCTTGAGCTGGAATAGTAGGAACTTCATTAAGTATTCT
TATTCGAGCTGAATTGGGCCACCCAGGAGCATTTATTGGAGATGATCAAATTTATAATGT
TATTGTAACTGCTCATGCATTTATTATAATTTTTTTTATAGTTATACCTATTATAATTGG
AGGATTTGGAAATTGATTAGTACCATTAATATTAGGAGCTCCTGATATAGCATTCCCTCG
AATAAATAATATAAGTTTTTGAATATTGCCCCCTTCTTTAACTCTTCTAATTTCTAGAAG
TATAGTAGAAAATGGGGCTGGAACAGGATGAACTGTTTATCCTCCTCTTTCATCAGGAAT
TGCTCATGCCGGTGCTTCTGTTGATTTAGCTATTTTTTCCCTTCATTTAGCAGGAATTTC
TTCAATTCTAGGAGCTGTAAATTTTATTACTACAGTTATTAATATACGATCTCCAGGAAT
TACATTAGATCGAATACCATTGTTTGTTTGATCAGTAGTAATTACAGCCGTATTATTATT
ATTATCTTTACCTGTATTAGCTGGAGCTATTACAATATTATTAACTGATCGAAATTTAAA
TACATCATTTTTCGATCCTGCTGGAGGAGGAGATCCAATTTTATACCAACACTTATTT
>Ny_nrkonderi_AC4501
----------------TTTGGAGCTTGAGCTGGAATAGTAGGAACTTCATTAAGTATTCT
TATTCGAGCTGAATTGGGCCACCCAGGAGCATTTATTGGAGATGATCAAATTTATAATGT
TATTGTAACTGCTCATGCATTTATTATAATTTTTTTTATAGTTATACCTATTATAATTGG
AGGATTTGGAAATTGATTAGTACCATTAATATTAGGAGCTCCTGATATAGCATTCCCTCG
AATAAATAATATAAGTTTTTGAATATTGCCCCCTTCTTTAACTCTTCTAATTTCTAGAAG
TATAGTAGAAAATGGGGCTGGAACAGGATGAACTGTTTATCCTCCTCTTTCATCAGGAAT
TGCTCATGCCGGTGCTTCTGTTGATTTAGCTATTTTTTCCCTTCATTTAGCAGGAATTTC
TTCAATTCTAGGAGCTGTAAATTTTATTACTACAGTTATTAATATACGATCTCCAGGAAT
TACATTAGATCGAATACCATTGTTTGTTTGATCAGTAGTAATTACAGCCGTATTATTATT
ATTATCTTTACCTGTATTAGCTGGAGCTATTACAATATTATTAACTGATCGAAATTTAAA
TACATCATTTTTCGATCCTGCTGGAGGAGGAGATCCAATTTTATACCAACACTTATTT
>Ny_nrkonderi_AC4516
----------------TTTGGAGCTTGAGCTGGAATAGTAGGAACTTCATTAAGTATTCT
TATTCGAGCTGAATTGGGCCACCCAGGAGCATTTATTGGAGATGATCAAATTTATAATGT
TATTGTAACTGCTCATGCATTTATTATAATTTTTTTTATAGTTATACCTATTATAATTGG
AGGATTTGGAAATTGATTAGTACCATTAATATTAGGAGCTCCTGATATAGCATTCCCTCG
AATAAATAATATAAGTTTTTGAATATTGCCCCCTTCTTTAACTCTTCTAATTTCTAGAAG
TATAGTAGAAAATGGGGCTGGAACAGGATGAACTGTTTATCCTCCTCTTTCATCAGGAAT
TGCTCATGCCGGTGCTTCTGTTGATTTAGCTATTTTTTCCCTTCATTTAGCAGGAATTTC
TTCAATTCTAGGAGCTGTAAATTTTATTACTACAGTTATTAATATACGATCTCCAGGAAT
TACATTAGATCGAATACCATTGTTTGTTTGATCAGTAGTAATTACAGCCGTATTATTATT
ATTATCTTTACCTGTATTAGCTGGAGCTATTACAATATTATTAACTGATCGAAATTTAAA
TACATCATTTTTCGATCCTGCTGGAGGAGGAGATCCAATTTTATACCAACACTTATTT
>Ny_nrkonderi_AC4517
----------------TTTGGAGCTTGAGCTGGAATAGTAGGAACTTCATTAAGTATTCT
TATTCGAGCTGAATTGGGCCACCCAGGAGCATTTATTGGAGATGATCAAATTTATAATGT
TATTGTAACTGCTCATGCATTTATTATAATTTTTTTTATAGTTATACCTATTATAATTGG
AGGATTTGGAAATTGATTAGTACCATTAATATTAGGAGCTCCTGATATAGCATTCCCTCG
AATAAATAATATAAGTTTTTGAATATTGCCCCCTTCTTTAACTCTTCTAATTTCTAGAAG
TATAGTAGAAAATGGGGCTGGAACAGGATGAACTGTTTATCCTCCTCTTTCATCAGGAAT
TGCTCATGCCGGTGCTTCTGTTGATTTAGCTATTTTTTCCCTTCATTTAGCAGGAATTTC
TTCAATTCTAGGAGCTGTAAATTTTATTACTACAGTTATTAATATACGATCTCCAGGAAT
TACATTAGATCGAATACCATTGTTTGTTTGATCAGTAGTAATTACAGCCGTATTATTATT
ATTATCTTTACCTGTATTAGCTGGAGCTATTACAATATTATTAACTGATCGAAATTTAAA
TACATCATTTTTCGATCCTGCTGGAGGAGGAGATCCAATTTTATACCAACACTTATTT
>Ny_nrkonderi_AC4529
---------------------AGCTTGAGCTGGAATAGTAGGAACTTCATTAAGTATTCT
TATTCGAGCTGAATTAGGCCACCCAGGAGCATTTATTGGAGATGATCAAATTTATAATGT
TATTGTAACTGCTCATGCATTTATTATAATTTTTTTTATAGTTATACCTATTATAATTGG
AGGATTTGGAAATTGATTAGTACCATTAATATTAGGGGCTCCTGATATAGCATTCCCTCG
AATAAATAACATAAGTTTTTGAATATTGCCCCCTTCTTTAACTCTTCTAATTTCTAGAAG
TATAGTAGAAAATGGGGCTGGAACAGGATGAACTGTTTATCCTCCTCTTTCATCAGGAAT
TGCTCATGCTGGTGCTTCTGTTGATTTAGCTATTTTTTCCCTTCATTTAGCAGGAATTTC
TTCAATTCTAGGAGCTGTAAATTTTATTACTACAGTTATTAATATACGATCTCCAGGAAT
TACATTAGATCGAATACCATTGTTTGTTTGATCAGTAGTAATTACAGCCGTATTATTATT
ATTATCTTTACCTGTATTAGCTGGAGCTATTACAATATTATTAACTGATCGAAATTTAAA
TACATCATTTTTCGATCCTGCTGGAGGAGGAGATCCAATTTTATACCAACACTTATTT
>Ny_nrkonderi_AC4537
---------------------AGCTTGAGCTGGAATAGTAGGAACTTCATTAAGTATTCT
TATTCGAGCTGAATTGGGCCACCCAGGAGCATTTATTGGAGATGATCAAATTTATAATGT
TATTGTAACTGCTCATGCATTTATTATAATTTTTTTTATAGTTATACCTATTATAATTGG
AGGATTTGGAAATTGATTAGTACCATTAATATTAGGAGCTCCTGATATAGCATTCCCTCG
AATAAATAATATAAGTTTTTGAATATTGCCCCCTTCTTTAACTCTTCTAATTTCTAGAAG
TATAGTAGAAAATGGGGCTGGAACAGGATGAACTGTTTATCCTCCTCTTTCATCAGGAAT
TGCTCATGCCGGTGCTTCTGTTGATTTAGCTATTTTTTCCCTTCATTTAGCAGGAATTTC
TTCAATTCTAGGAGCTGTAAATTTTATTACTACAGTTATTAATATACGATCTCCAGGAAT
TACATTAGATCGAATACCATTGTTTGTTTGATCAGTAGTAATTACAGCCGTATTATTATT
ATTATCTTTACCTGTATTAGCTGGAGCTATTACAATATTATTAACTGATCGAAATTTAAA
TACATCATTTTTCGATCCTGCAGGAGGAGGAGATCCAATTTTATACCAACACTTATTT
>Ny_nrkonderi_AC4613
---------------------AGCTTGNGCTGGAATAGTAGGAACTTCATTAAGTATTCT
TATTCGAGCTGAATTAGGCCACCCAGGAGCATTTATTGGAGATGATCAAATTTATAATGT
TATTGTAACTGCTCATGCATTTATTATAATTTTTTTTATAGTTATACCTATTATAATTGG
AGGATTTGGAAATTGATTAGTACCATTAATATTAGGAGCTCCTGATATAGCATTCCCTCG
AATAAATAACATAAGTTTTTGAATATTGCCCCCTTCTTTAACTCTTCTAATTTCTAGAAG
TATAGTAGAAAATGGGGCTGGAACAGGATGAACTGTTTATCCTCCTCTTTCATCAGGAAT
TGCTCATGCTGGTGCTTCTGTTGATTTAGCTATTTTTTCCCTTCATTTAGCAGGAATTTC
TTCAATTCTAGGAGCTGTAAATTTTATTACTACAGTTATTAATATACGATCTCCAGGGAT
TACATTAGATCGAATACCATTGTTTGTTTGATCAGTAGTAATTACAGCCGTATTATTATT
ATTATCTTTACCTGTATTAGCTGGAGCTATTACAATATTATTAACTGATCGAAATTTAAA
TACATCATTTTTCGATCCTGCTGGAGGAGGAGATCCAATTTTATACCAACACTTATTT
>Ny_nrkonderi_AC4638
----------------------------GCTGGAATAGTAGGAACTTCATTAAGTATTCT
TATTCGAGCTGAATTAGGCCACCCAGGAGCATTTATTGGAGATGATCAAATTTATAATGT
TATTGTAACTGCTCATGCATTTATTATAATTTTTTTTATAGTTATACCTATTATAATTGG
AGGATTTGGAAATTGATTAGTACCATTAATATTAGGAGCTCCTGATATAGCATTCCCTCG
AATAAATAACATAAGTTTTTGAATATTGCCCCCTTCTTTAACTCTTCTAATTTCTAGAAG
TATAGTAGAAAATGGGGCTGGAACAGGATGAACTGTTTATCCTCCTCTTTCATCAGGAAT
TGCTCATGCTGGTGCTTCTGTTGATTTAGCTATTTTTTCCCTTCATTTAGCAGGAATTTC
TTCAATTCTAGGAGCTGTAAATTTTATTACTACAGTTATTAATATACGATCTCCAGGAAT
TACATTAGATCGAATACCATTGTTTGTTTGATCAGTAGTAATTACAGCCGTATTATTATT
ATTATCTTTACCTGTATTAGCTGGAGCTATTACAATATTATTAACTGATCGAAATTTAAA
TACATCATTTTTCGATCCTGCTGGAGGAGGAGATCCAATTTTATACCAACACTTATTT
>Ny_nrkonderi_AC4647
--------------------------GAGCTGGAATAGTAGGAACTTCATTAAGTATTCT
TATTCGAGCTGAATTAGGCCACCCAGGAGCATTTATTGGAGATGATCAAATTTATAATGT
TATTGTAACTGCTCATGCATTTATTATAATTTTTTTTATAGTTATACCTATTATAATTGG
AGGATTTGGAAATTGATTAGTACCATTAATATTAGGAGCTCCTGATATAGCATTCCCTCG
AATAAATAACATAAGTTTTTGAATATTGCCCCCTTCTTTAACTCTTCTAATTTCTAGAAG
TATAGTAGAAAATGGGGCTGGAACAGGATGAACTGTTTATCCTCCTCTTTCATCAGGAAT
TGCTCATGCTGGTGCTTCTGTTGATTTAGCTATTTTTTCCCTTCATTTAGCAGGAATTTC
TTCAATTCTAGGAGCTGTAAATTTTATTACTACAGTTATTAATATACGATCTCCAGGAAT
TACATTAGATCGAATACCATTGTTTGTTTGATCAGTAGTAATTACAGCCGTATTATTATT
ATTATCTTTACCTGTATTAGCTGGAGCTATTACAATATTATTAACTGATCGAAATTTAAA
TACATCATTTTTCGATCCTGCTGGAGGAGGAGATCCAATTTTATACCAACACTTATTT
>Ny_nrkonderi_AC4713
---------------------AGCTTGAGCTGGAATAGTAGGAACTTCATTAAGTATTCT
TATTCGAGCTGAATTGGGCCACCCAGGAGCATTTATTGGAGATGATCAAATTTATAATGT
TATTGTAACTGCTCATGCATTTATTATAATTTTTTTTATAGTTATACCTATTATAATTGG
AGGATTTGGAAATTGATTAGTACCATTAATATTAGGAGCTCCTGATATAGCATTCCCTCG
AATAAATAATATAAGTTTTTGAATATTGCCCCCTTCTTTAACTCTTCTAATTTCTAGAAG
TATAGTAGAAAATGGGGCTGGAACAGGATGAACTGTTTATCCTCCTCTTTCATCAGGAAT
TGCTCATGCTGGTGCTTCTGTTGATTTAGCTATTTTTTCCCTTCATTTAGCAGGAATTTC
TTCAATTCTAGGAGCTGTAAATTTTATTACTACAGTTATTAATATACGATCTCCAGGAAT
TACATTAGATCGAATACCATTGTTTGTTTGATCAGTAGTAATTACAGCCGTATTATTATT
ATTATCTTTACCTGTATTAGCTGGAGCTATTACAATATTATTAACTGATCGAAATTTAAA
TACATCATTTTTCGATCCTGCTGGAGGAGGAGATCCAATTTTATACCAACACTTATTT
>Ny_nrkonderi_AC4721
-------------------GGAGCTTGAGCTGGAATAGTAGGAACTTCATTAAGTATTCT
TATTCGAGCTGAATTGGGCCACCCAGGAGCATTTATTGGAGATGATCAAATTTATAATGT
TATTGTAACTGCTCATGCATTTATTATAATTTTTTTTATAGTTATACCTATTATAATTGG
AGGATTTGGAAATTGATTAGTACCATTAATATTAGGAGCTCCTGATATAGCATTCCCTCG
AATAAATAATATAAGTTTTTGAATATTGCCCCCTTCTTTAACTCTTCTAATTTCTAGAAG
TATAGTAGAAAATGGGGCTGGAACAGGATGAACTGTTTATCCTCCTCTTTCATCAGGAAT
TGCTCATGCTGGTGCTTCTGTTGATTTAGCTATTTTTTCCCTTCATTTAGCAGGAATTTC
TTCAATTCTAGGAGCTGTAAATTTTATTACTACAGTTATTAATATACGATCTCCAGGAAT
TACATTAGATCGAATACCATTGTTTGTTTGATCAGTAGTAATTACAGCCGTATTATTATT
ATTATCTTTACCTGTATTAGCTGGAGCTATTACAATATTATTAACTGATCGAAATTTAAA
TACATCATTTTTCGATCCTGCTGGAGGAGGAGATCCAATTTTATACCAACACTTATTT
>Ny_nrkonderi_AC4722
---------------------AGCTTGAGCTGGAATAGTAGGAACTTCATTAAGTATTCT
TATTCGAGCTGAATTGGGCCACCCAGGAGCATTTATTGGAGATGATCAAATTTATAATGT
TATTGTAACTGCTCATGCATTTATTATAATTTTTTTTATAGTTATACCTATTATAATTGG
AGGATTTGGAAATTGATTAGTACCATTAATATTAGGAGCTCCTGATATAGCATTCCCTCG
AATAAATAATATAAGTTTTTGAATATTACCCCCTTCTTTAACTCTTCTAATTTCTAGAAG
TATAGTAGAAAATGGGGCTGGAACAGGATGAACTGTTTATCCTCCTCTTTCATCAGGAAT
TGCTCATGCCGGTGCTTCTGTTGATTTAGCTATTTTTTCCCTTCATTTAGCAGGAATTTC
TTCAATTTTAGGAGCTGTAAATTTTATTACTACAGTTATTAATATACGATCTCCAGGAAT
TACATTAGATCGAATACCATTGTTTGTTTGATCAGTAGTAATTACAGCCGTATTATTATT
ATTATCTTTACCTGTATTAGCTGGAGCTATTACAATATTATTAACTGATCGAAATTTAAA
TACATCATTTTTCGATCCTGCTGGAGGAGGAGATCCAATTTTATACCAACACTTATTT
>Ny_nrkonderi_AC4821
-------------------GGAGCTTGAGCTGGAATAGTAGGAACTTCATTAAGTATTCT
TATTCGAGCTGAATTAGGCCACCCAGGAGCATTTATTGGAGATGATCAAATTTATAATGT
TATTGTAACTGCTCATGCATTTATTATAATTTTTTTTATAGTTATACCTATTATAATTGG
AGGATTTGGAAATTGATTAGTACCATTAATATTAGGAGCTCCTGATATAGCATTCCCTCG
AATAAATAACATAAGTTTTTGAATATTGCCCCCTTCTTTAACTCTTCTAATTTCTAGAAG
TATAGTAGAAAATGGGGCTGGAACAGGATGAACTGTTTATCCTCCTCTTTCATCAGGAAT
TGCTCATGCTGGTGCTTCTGTTGATTTAGCTATTTTTTCCCTTCATTTAGCAGGAATTTC
TTCAATTCTAGGAGCTGTAAATTTTATTACTACAGTTATTAATATACGATCTCCAGGAAT
TACATTAGATCGAATACCATTGTTTGTTTGATCAGTAGTAATTACAGCCGTATTATTATT
ATTATCTTTACCTGTATTAGCTGGAGCTATTACAATATTATTAACTGATCGAAATTTAAA
TACATCATTTTTCGACCCTGCTGGAGGAGGAGATCCAATTTTATACCAACACTTATTT
>Ny_nrkonderi_AC4918
---------------------AGCTTGAGCTGGAATAGTAGGAACTTCATTAAGTATTCT
TATTCGAGCTGAATTGGGCCACCCAGAAGCATTTATTGGAGATGATCAAATTTATAATGT
TATTGTAACTGCTCATGCATTTATTATAATTTTTTTTATAGTTATACCTATTATAATTGG
AGGATTTGGAAATTGATTAGTACCATTAATATTAGGAGCTCCTGATATAGCATTCCCTCG
AATAAATAATATAAGTTTTTGAATATTGCCCCCTTCTTTAACTCTTCTAATTTCTAGAAG
TATAGTAGAAAATGGGGCTGGAACAGGATGAACTGTTTATCCTCCTCTTTCATCAGGAAT
TGCTCATGCTGGTGCTTCTGTTGATTTAGCTATTTTTTCCCTTCATTTAGCAGGAATTTC
TTCAATTCTAGGAGCTGTAAATTTTATTACTACAGTTATTAATATACGATCTCCAGGAAT
TACATTAGATCGAATACCATTGTTTGTTTGATCAGTAGTAATTACAGCCGTATTATTATT
ATTATCTTTACCTGTATTAGCTGGAGCTATTACAATATTATTAACTGATCGAAATTTAAA
TACATCATTTTTCGATCCTGCTGGAGGAGGAGATCCAATTTTATACCAACACTTATTT
>Ny_nrkonderi_AC4923
---------------------AGCTTGAGCTGGAATAGTAGGAACTTCATTAAGTATTCT
TATTCGAGCTGAATTGGGCCACCCAGGAGCATTTATTGGAGATGATCAAATTTATAANGT
TATTGTAACTGCTCATGCATTTATTATAATTTTTTTTATAGTTATACCTATTATAATTGG
AGGATTTGGAAATTGATTAGTACCATTAATATTAGGAGCTCCTGATATAGCATTCCCTCG
AATAAATAATATAAGTTTTTGAATATTGCCCCCTTCTTTAACTCTTCTAATTTCTAGAAG
TATAGTAGAAAATGGGGCTGGAACAGGATGAACTGTTTATCCTCCTCTTTCATCAGGAAT
TGCTCATGCCGGTGCTTCTGTTGATTTAGCTATTTTTTCCCTTCATTTAGCAGGAATTTC
TTCAATTCTAGGAGCTGTAAATTTTATTACTACAGTTATTAATATACGATCTCCAGGAAT
TACATTAGATCGAATACCATTGTTTGTTTGATCAGTAGTAATTACAGCCGTATTATTATT
ATTATCTTTACCTGTATTAGCTGGAGCTATTACAATATTATTAACTGATCGAAATTTAAA
TACATCATTTTTCGATCCTGCTGGAGGAGGAGATCCAATTTTATACCAACACTTATTT
>Ny_nrkonderi_AC5020
---------------------AGCTTGAGCTGGAATAGTAGGAACTTCATTAAGTATTCT
TATTCGAGCTGAATTAGGCCACCCAGGAGCATTTATTGGAGATGATCAAATTTATAATGT
TATTGTAACTGCTCATGCATTTATTATAATTTTTTTTATAGTTATACCTATTATAATTGG
AGGATTTGGAAATTGATTAGTACCATTAATATTAGGAGCTCCTGATATAGCATTCCCTCG
AATAAATAACATAAGTTTTTGAATATTGCCCCCTTCTTTAACTCTTCTAATTTCTAGAAG
TATAGTAGAAAATGGGGCTGGAACAGGATGAACTGTTTATCCTCCTCTTTCATCAGGAAT
TGCTCATGCTGGTGCTTCTGTTGATTTAGCTATTTTTTCCCTTCATTTAGCAGGAATTTC
TTCAATTCTAGGAGCTGTAAATTTTATTACTACAGTTATTAATATACGATCTCCAGGAAT
TACATTAGATCGAATACCATTGTTTGTTTGATCAGTAGTAATTACAGCCGTATTATTATT
ATTATCTTTACCTGTATTAGCTGGAGCTATTACAATATTATTAACTGATCGAAATTTAAA
TACATCATTTTTCGATCCTGCTGGAGGAGGAGATCCAATTTTATACCAACACTTATTT
>Ny_nrkonderi_AC507
---------------------AGCTTGAGCTGGAATAGTAGGAACTTCATTAAGTATTCT
TATTCGAGCTGAATTGGGCCACCCAGGAGCATTTATTGGAGATGATCAAATTTATAATGT
TATTGTAACTGCTCATGCATTTATTATAATTTTTTTTATAGTTATACCTATTATAATTGG
AGGATTTGGAAATTGATTAGTACCATTAATATTAGGAGCTCCTGATATAGCATTCCCTCG
AATAAATAATATAAGTTTTTGAATATTGCCCCCTTCTTTAACTCTTCTAATTTCTAGAAG
TATAGTAGAAAATGGGGCTGGAACAGGATGAACTGTTTATCCTCCTCTTTCATCAGGAAT
TGCTCATGCCGGTGCTTCTGTTGATTTAGCTATTTTTTCCCTTCATTTAGCAGGAATTTC
TTCAATTCTAGGAGCTGTAAATTTTATTACTACAGTTATTAATATACGATCTCCAGGAAT
TACATTAGATCGAATACCATTGTTTGTTTGATCAGTAGTAATTACAGCCGTATTATTATT
ATTATCTTTACCTGTATTAGCTGGAGCTATTACAATATTATTAACTGATCGAAATTTAAA
TACATCATTTTTCGATCCTGCTGGAGGAGGAGATCCAATTTTATACCAACACTTATTT
>Ny_nrkonderi_AC516
---------------------AGCTTGAGCTGGAATAGTAGGAACTTCATTAAGTATTCT
TATTCGAGCTGAATTAGGCCACCCAGGAGCATTTATTGGAGATGATCAAATTTATAATGT
TATTGTAACTGCTCATGCATTTATTATAATTTTTTTTATAGTTATACCTATTATAATTGG
AGGATTTGGAAATTGATTAGTACCATTAATATTAGGGGCTCCTGATATAGCATTCCCTCG
AATAAATAACATAAGTTTTTGAATATTGCCCCCTTCTTTAACTCTTCTAATTTCTAGAAG
TATAGTAGAAAATGGGGCTGGAACAGGATGAACTGTTTATCCTCCTCTTTCATCAGGAAT
TGCTCATGCTGGTGCTTCTGTTGATTTAGCTATTTTTTCCCTTCATTTAGCAGGAATTTC
TTCAATTCTAGGAGCTGTAAATTTTATTACTACAGTTATTAATATACGATCTCCAGGAAT
TACATTAGATCGAATACCATTGTTTGTTTGATCAGTAGTAATTACAGCCGTATTATTATT
ATTATCTTTACCTGTATTAGCTGGAGCTATTACAATATTATTAACTGATCGAAATTTAAA
TACATCATTTTTCGATCCTGCTGGAGGAGGAGATCCAATTTTATACCAACACTTATTT
>Ny_nrkonderi_AC5329
---------------------AGCTTGAGCTGGAATAGTAGGAACTTCATTAAGTATTCT
TATTCGAGCTGAATTAGGCCACCCAGGAGCATTTATTGGAGATGATCAAATTTATAATGT
TATTGTAACTGCTCATGCATTTATTATAATTTTTTTTATAGTTATACCTATTATAATTGG
AGGATTTGGAAATTGATTAGTACCATTAATATTAGGGGCTCCTGATATAGCATTCCCTCG
AATAAATAACATAAGTTTTTGAATATTGCCCCCTTCTTTAACTCTTCTAATTTCTAGAAG
TATAGTAGAAAATGGGGCTGGAACAGGATGAACTGTTTATCCTCCTCTTTCATCAGGAAT
TGCTCATGCTGGTGCTTCTGTTGATTTAGCTATTTTTTCCCTTCATTTAGCAGGAATTTC
TTCAATTCTAGGAGCTGTAAATTTTATTACTACAGTTATTAATATACGATCTCCAGGAAT
TACATTAGATCGAATACCATTGTTTGTTTGATCAGTAGTAATTACAGCCGTATTATTATT
ATTATCTTTACCTGTATTAGCTGGAGCTATTACAATATTATTAACTGATCGAAATTTAAA
TACATCATTTTTCGATCCTGCTGGAGGAGGAGATCCAATTTTATACCAACACTTATTT
>Ny_nrkonderi_AC5364
---------------------AGCTTGAGCTGGAATAGTAGGAACTTCATTAAGTATTCT
TATTCGAGCTGAATTAGGCCACCCAGGAGCATTTATTGGAGATGATCAAATTTATAATGT
TATTGTAACTGCTCATGCATTTATTATAATTTTTTTTATAGTTATACCTATTATAATTGG
AGGATTTGGAAATTGATTAGTACCATTAATATTAGGAGCTCCTGATATAGCATTCCCTCG
AATAAATAACATAAGTTTTTGAATATTGCCCCCTTCTTTAACTCTTCTAATTTCTAGAAG
TATAGTAGAAAATGGGGCTGGAACAGGATGAACTGTTTATCCTCCTCTTTCATCAGGAAT
TGCTCATGCTGGTGCTTCTGTTGATTTAGCTATTTTTTCCCTTCATTTAGCAGGAATTTC
TTCAATTCTAGGAGCTGTAAATTTTATTACTACAGTTATTAATATACGATCTCCAGGAAT
TACATTAGATCGAATACCATTGTTTGTTTGATCAGTAGTAATTACCGCCGTATTATTATT
ATTATCTTTACCTGTATTAGCTGGAGCTATTACAATATTATTAACTGATCGAAATTTAAA
TACATCATTTTTCGACCCTGCTGGAGGAGGAGATCCAATTTTATACCAACACTTATTT
>Ny_nrkonderi_AC5372
----------------------GCTTGAGCTGGAATAATAGGAACTTCATTAAGTATTCT
TATTCGAGCTGAATTAGGCCACCCAGGAGCATTTATTGGAGATGATCAAATTTATAATGT
TATTGTAACTGCTCATGCATTTATTATAATTTTTTTTATAGTTATACCTATTATAATTGG
AGGATTTGGAAATTGATTAGTACCATTAATATTAGGAGCTCCTGATATAGCATTCCCTCG
AATAAATAATATAAGTTTTTGAATATTGCCCCCTTCTTTAACTCTTCTAATTTCTAGAAG
TATAGTAGAAAATGGGGCTGGAACAGGATGAACTGTTTATCCTCCTCTTTCATCAGGAAT
TGCTCATGCTGGCGCTTCTGTTGATTTAGCTATTTTTTCCCTTCATTTAGCAGGAATTTC
TTCAATTCTAGGGGCTGTAAATTTTATTACTACAGTTATTAATATACGATCTCCAGGAAT
TACATTAGATCGAATACCACTGTTTGTTTGATCAGTAGTAATTACAGCCGTATTATTATT
ATTATCTTTACCTGTATTAGCTGGAGCTATTACAATATTATTAACTGATCGAAATTTAAA
TACATCATTTTTCGATCCTGCTGGAGGAGGAGATCCAATTTTATACCAACACTTATTT
>Ny_nrkonderi_AC5373
--------------------------GAGCTGGAATAGTAGGAACTTCATTAAGTATTCT
TATTCGAGCTGAATTGGGCCACCCAGGAGCATTTATTGGAGATGATCAAATTTATAATGT
TATTGTAACTGCTCATGCATTTATTATAATTTTTTTTATAGTTATACCTATTATAATTGG
AGGATTTGGAAATTGATTAGTACCATTAATATTAGGAGCTCCTGATATAGCATTCCCTCG
AATAAATAATATAAGTTTTTGAATATTGCCCCCTTCTTTAACTCTTCTAATTTCTAGAAG
TATAGTAGAAAATGGGGCTGGAACAGGATGAACTGTTTATCCTCCTCTTTCATCAGGAAT
TGCTCATGCCGGTGCTTCTGTTGATTTAGCTATTTTTTCCCTTCATTTAGCAGGAATTTC
TTCAATTCTAGGAGCTGTAAATTTTATTACTACAGTTATTAATATACGATCTCCAGGAAT
TACATTAGATCGAATACCATTGTTTGTTTGATCAGTAGTAATTACAGCCGTATTATTATT
ATTATCTTTACCTGTATTAGCTGGAGCTATTACAATATTATTAACTGATCGAAATTTAAA
TACATCATTTTTCGATCCTGCTGGAGGAGGAGATCCAATTTTATACCAACACTTATTT
>Ny_nrkonderi_AM473
----------------TTTGGAGCTTGAGCTGGAATAGTAGGAACTTCATTAAGTATTCT
TATTCGAGCTGAATTAGGTCACCCAGGAGCATTTATTGGAGATGATCAAATTTATAATGT
TATTGTAACTGCTCATGCATTTATTATAATTTTTTTTATAGTTATACCTATTATAATTGG
AGGATTTGGAAATTGATTAGTACCATTAATATTAGGAGCCCCTGATATAGCATTCCCTCG
AATAAATAACATAAGTTTTTGAATATTACCTCCTTCTTTAACTCTTCTAATTTCTAGAAG
TATAGTAGAAAATGGAGCTGGAACAGGATGAACTGTATATCCTCCTCTTTCATCAGGAAT
TGCTCATGCTGGTGCTTCTGTTGATTTAGCTATTTTTTCCCTTCATTTAGCAGGAATTTC
TTCAATTTTAGGAGCTGTAAATTTTATTACTACAGTTATTAATATACGATCTCCAGGAAT
TACATTAGATCGAATACCATTGTTTGTTTGATCAGTAGTAATTACAGCCGTATTATTATT
ATTATCTTTACCTGTATTAGCTGGAGCTATTACAATATTATTAACTGATCGAAATTTAAA
TACATCATTTTTCGATCCTGCTGGAGGAGGAGATCCAATTTTATACCAACACTTATTT
>Ny_nrkonderi_KF6709971
AACTTTATATTTTATTTTTGGAGCTTGAGCTGGAATAGTAGGAACTTCATTAAGTATTCT
TATTCGAGCTGAATTAGGTCACCCAGGAGCATTTATTGGAGATGATCAAATTTATAATGT
TATTGTAACTGCTCATGCATTTATTATAATTTTTTTTATAGTTATACCTATTATAATTGG
GGGATTTGGAAATTGATTAGTACCATTAATATTAGGAGCCCCTGATATAGCATTCCCTCG
AATAAATAATATAAGTTTTTGAATATTGCCCCCTTCTTTAACTCTTCTAATTTCTAGAAG
TATAGTAGAAAATGGGGCTGGAACAGGATGAACTGTTTATCCCCCTCTTTCATCAGGAAT
TGCTCATGCTGGTGCTTCTGTTGATTTAGCTATTTTTTCTCTTCATTTAGCAGGAATTTC
TTCAATTCTAGGAGCTGTAAATTTTATTACCACAGTTATTAACATACGATCTCCAGGAAT
TACATTAGATCGAATACCATTGTTTGTTTGATCAGTAGTAATTACAGCCGTATTATTATT
ATTATCTTTACCTGTATTAGCTGGGGCTATTACAATATTATTAACTGATCGAAATTTAAA
TACATCATTTTTCGATCCTGCTGGAGGAGGGGACCCAATTTTATACCAACACTTATTT
>Ny_nrkonderi_KF8091371
AACTTTATATTTTATTTTTGGAGCTTGAGCTGGAATAGTAGGAACTTCATTAAGTATTCT
TATTCGAGCTGAATTAGGCCACCCAGGAGCATTTATTGGAGATGATCAAATTTATAATGT
TATTGTAACTGCTCATGCATTTATTATAATTTTTTTTATAGTTATACCTATTATAATTGG
AGGATTTGGAAATTGATTAGTACCATTAATATTAGGAGCTCCTGATATAGCATTCCCTCG
AATAAATAACATAAGTTTTTGAATATTGCCCCCTTCTTTAACTCTTCTAATTTCTAGAAG
TATAGTAGAAAATGGGGCTGGAACAGGATGAACTGTTTATCCTCCTCTTTCATCAGGAAT
TGCTCATGCTGGTGCTTCTGTTGATTTAGCTATTTTTTCCCTTCATTTAGCAGGAATTTC
TTCAATTCTAGGAGCTGTAAATTTTATTACTACAGTTATTAATATACGATCTCCAGGAAT
TACATTAGATCGAATACCATTGTTTGTTTGATCAGTAGTAATTACAGCCGTATTATTATT
ATTATCTTTACCTGTATTAGCTGGAGCTATTACAATATTATTAACTGATCGAAATTTAAA
TACATCATTTTTCGATCCTGCTGGAGGAGGAGATCCAATTTTATACCAACACTTATTT
>Ny_nuneztovari_AM73106
---------------TTTTGGAGCCTGAGCTGGAATAGTAGGAACTTCATTAAGTATTCT
TATTCGAGCTGAATTAGGCCACCCAGGNGCTTTTATTGGAGATGATCAAATTTATAATGT
TATTGTAACTGCTCACGCATTTATTATAATTTTTTTTATAGTTATACCTATTATAATTGG
AGGATTTGGGAATTGATTAGTGCCTTTAATATTAGGAGCTCCTGATATAGCATTCCCTCG
AATAAATAATATAAGTTTTTGAATATTACCTCCTTCTTTAACTCTTCTAATTTCTAGAAG
TATAGTAGAAAATGGAGCTGGAACAGGATGAACTGTTTACCCTCCTCTTTCTTCAGGAAT
TGCACATGCTGGAGCATCTGTTGATTTAGCTATTTTTTCCCTTCATTTAGCTGGGATTTC
TTCAATTTTAGGAGCTGTAAATTTCATTACTACAGTTATTAATATACGATCACCAGGAAT
TACATTAGATCGAATGCCTTTATTTGTATGATCAGTAGTAATTACAGCTGTATTACTATT
ACTATCTTTACCAGTATTAGCAGGAGCAATTACTATACTATTAACTGATCGAAATTTAAA
TACATCTTTTTTCGATCCTGCTGGAGGGGGAGACCCAATTTTATATCAACATTTATTC
>Ny_nuneztovari_AM73111
-------------------GGAGCCTGAGCTGGAATAGTAGGAACTTCATTAAGTATTCT
TATTCGAGCTGAATTAGGCCACCCAGGAGCTTTTATTGGAGATGATCAAATTTATAATGT
TATTGTAACTGCTCACGCATTTATTATAATTTTTTTTATAGTTATACCTATTATAATTGG
AGGATTTGGGAATTGATTAGTGCCTTTAATATTAGGAGCTCCTGATATAGCATTCCCTCG
AATAAATAATATAAGTTTTTGAATATTACCTCCTTCTTTAACTCTTCTAATTTCTAGAAG
TATAGTAGAAAATGGAGCTGGAACAGGATGAACTGTTTACCCTCCTCTTTCTTCAGGAAT
TGCACATGCTGGAGCATCTGTTGATTTAGCTATTTTTTCCCTTCATTTAGCTGGGATTTC
TTCAATTTTAGGAGCTGTAAATTTCATTACTACAGTTATTAATATACGATCACCAGGAAT
TACATTAGATCGAATGCCTTTATTTGTATGATCAGTAGTAATTACAGCTGTATTACTATT
ACTATCTTTACCAGTATTAGCAGGAGCAATTACTATACTATTAACTGATCGAAATTTAAA
TACATCTTTTTTCGATCCTGCTGGAGGGGGAGACCCAATTTTATATCAACATTTATTC
>Ny_nuneztovari_AM7430
---------------TTTTGGAGCCTGAGCTGGAATAGTAGGAACTTCATTAAGTATTCT
TATTCGAGCTGAATTAGGCCACCCAGGAGCTTTTATTGGAGATGATCAAATTTATAATGT
TATTGTAACTGCTCACGCATTTATTATAATTTTTTTTATAGTTATACCTATTATAATTGG
AGGATTTGGGAATTGATTAGTGCCTTTAATATTAGGAGCTCCTGATATAGCATTCCCTCG
AATAAATAATATAAGTTTTTGAATATTACCTCCTTCTTTAACTCTTCTAATTTCTAGAAG
TATAGTAGAAAATGGAGCTGGAACAGGATGAACTGTTTACCCTCCTCTTTCTTCAGGAAT
TGCACATGCTGGAGCATCTGTTGATTTAGCTATTTTTTCCCTTCATTTAGCTGGGATTTC
TTCAATTTTAGGAGCTGTAAATTTCATTACTACAGTTATTAATATACGATCACCAGGAAT
TACATTAGATCGAATGCCTTTATTTGTATGATCAGTAGTAATTACAGCTGTATTACTATT
ACTATCTTTACCAGTATTAGCAGGAGCAATTACTATACTATTAACTGATCGAAATTTAAA
TACATCTTTTTTCGATCCTGCTGGAGGGGGAGACCCAATTTTATATCAACATTTATTC
>Ny_nuneztovari_KU8655561Hap28Grp2
AACTTTATATTTTATTTTTGGAGCCTGAGCTGGAATAGTAGGAACTTCATTAAGTATTCT
TATTCGAGCTGAATTAGGTCACCCAGGAGCTTTTATTGGAGATGACCAAATTTATAATGT
TATTGTAACTGCTCATGCATTTATTATAATTTTTTTTATAGTTATACCTATTATAATTGG
GGGATTTGGAAATTGATTAGTACCTTTAATATTAGGAGCTCCTGATATAGCATTCCCTCG
AATAAATAATATAAGTTTTTGAATATTACCTCCTTCTTTAACTCTTCTAATTTCTAGAAG
TATAGTAGAAAATGGAGCTGGAACAGGATGAACTGTTTATCCCCCTCTTTCTTCAGGAAT
TGCACATGCTGGAGCATCTGTTGATTTAGCTATTTTTTCCCTTCATTTAGCTGGAATTTC
TTCAATTTTAGGAGCTGTAAATTTCATTACTACAGTTATTAATATACGATCACCAGGAAT
TACATTAGACCGAATACCTTTATTTGTATGATCAGTAGTAATTACAGCTGTATTACTATT
ATTATCTTTACCAGTATTAGCAGGAGCAATTACTATACTATTAACTGATCGAAATTTAAA
TACATCTTTTTTCGATCCTGCTGGAGGAGGAGACCCAATTTTATATCAACATTTATTT
>Ny_nuneztovari_KU8655571Hap29Grp2
AACTTTATATTTTATTTTTGGAGCCTGAGCTGGAATAGTAGGAACTTCATTAAGTATTCT
TATTCGAGCTGAATTAGGTCACCCAGGAGCTTTTATTGGAGATGACCAAATTTATAATGT
TATTGTAACTGCTCATGCATTTATTATAATTTTTTTTATAGTTATACCTATTATAATTGG
GGGATTTGGAAATTGATTAGTACCTTTAATATTAGGAGCTCCTGATATAGCATTCCCTCG
AATAAATAATATAAGTTTTTGAATATTACCTCCTTCTTTAACTCTTCTAATTTCTAGAAG
TATAGTAGAAAATGGAGCTGGAACAGGATGAACTGTTTATCCTCCTCTTTCTTCAGGAAT
TGCACATGCTGGAGCATCTGTTGATTTAGCTATTTTTTCCCTTCATTTAGCTGGAATTTC
TTCAATTTTAGGAGCTGTAAATTTCATTACTACAGTTATTAATATACGATCACCAGGAAT
TACATTAGACCGAATACCTTTATTTGTATGATCAGTAGTAATTACAGCTGTATTACTATT
ATTATCTTTACCAGTATTAGCAGGAGCAATTACTATACTATTAACTGATCGAAATTTAAA
TACATCTTTTTTCGATCCTGCTGGAGGAGGAGACCCAATTTTATATCAACATTTATTT
>Ny_nuneztovari_RO1107JF923710
AACTTTATACTTTATTTTTGGAGCCTGAGCTGGAATAGTAGGAGCTTCATTAAGTATTCT
TATTCGAGCTGAATTAGGCCACCCAGGAGCTTTTATTGGAGATGATCAAATTTATAATGT
TATTGTAACTGCTCACGCATTTATTATAATTTTTTTTATAGTTATACCTATTATAATTGG
AGGATTTGGGAATTGATTAGTGCCTTTAATATTAGGAGCTCCTGATATAGCATTCCCTCG
AATAAATAATATAAGTTTTTGAATATTACCTCCTTCTTTAACTCTTCTAATTTCTAGAAG
TATAGTAGAAAATGGAGCTGGAACAGGATGAACTGTTTACCCTCCTCTTTCTTCAGGAAT
TGCACATGCTGGAGCATCTGTTGATTTAGCTATTTTTTCCCTTCATTTAGCTGGGATTTC
TTCAATTTTAGGAGCTGTAAATTTCATTACTACAGTTATTAATATACGATCACCAGGAAT
TACATTAGATCGAATGCCTTTATTTGTATGATCAGTAGTAATTACAGCTGTATTACTATT
ACTATCTTTACCAGTATTAGCAGGAGCAATTACTATACTATTAACTGATCGAAATTTAAA
TACATCTTTTTTCGATCCTGCTGGAGGGGGAGACCCAATTTTATATCAACATTTATTC
>Ny_nuneztovari_RO200203JF923713
AACTTTATACTTTATTTTTGGAGCCTGAGCTGGAATAGTAGGAACTTCATTAAGTATTCT
TATTCGAGCTGAATTAGGCCACCCAGGAGCTTTTATTGGAGATGATCAAATTTATAATGT
TATTGTAACTGCTCACGCATTTATTATAATTTTTTTTATAGTTATACCTATTATAATTGG
AGGATTTGGGAATTGATTAGTGCCTTTAATATTAGGAGCTCCTGATATAGCATTCCCTCG
AATAAATAATATAAGTTTTTGAATATTACCTCCTTCTTTAACTCTTCTAATTTCTAGAAG
TATAGTAGAAAATGGAGCTGGAACAGGATGAACTGTTTACCCTCCTCTTTCTTCAGGAAT
TGCACATGCTGGAGCATCTGTTGATTTAGCTATTTTTTCCCTTCATTTAGCTGGGATTTC
TTCAATTTTAGGAGCTGTAAATTTCATTACTACAGTTATTAATATACGATCACCAGGAAT
TACATTAGATCGAATGCCTTTATTTGTATGATCAGTAGTAATTACAGCTGTATTACTATT
ACTATCTTTACCAGTATTAGCAGGAGCAATTACTATACTATTAACTGATCGAAATTTAAA
TACATCTTTTTTCGATCCTGCTGGAGGGGGAGACCCAATTTTATATCAACATTTATTC
>Ny_nuneztovari_RO402JF923712
AACTTTATACTTTATTTTTGGAGCCTGAGCTGGAATAGTAGGAACTTCATTAAGTATTCT
TATTCGAGCTGAATTAGGCCACCCAGGAGCTTTTATTGGAGATGATCAAATTTATAATGT
TATTGTAACTGCTCACGCATTTATTATAATTTTTTTTATAGTTATACCTATTATAATTGG
AGGATTTGGGAATTGATTAGTGCCTTTAATATTAGGAGCTCCTGATATAGCATTCCCTCG
AATAAATAATATAAGTTTTTGAATATTACCTCCTTCTTTAACTCTTCTAATTTCTAGAAG
TATAGTAGAAAATGGAGCTGGAACAGGATGAACTGTTTACCCTCCTCTTTCTTCAGGAAT
TGCACATGCTGGAGCATCTGTTGATTTAGCTATTTTTTCCCTTCATTTAGCTGGGATTTC
TTCAATTTTAGGAGCTGTAAATTTCATTACTACAGTTATTAATATACGATCACCAGGAAT
TACATTAGATCGAATGCCTTTATTTGTATGATCAGTAGTAATTACAGCTGTATTACTATT
ACTATCTTTACCAGTATTAGCAGGAGCAATTACTATACTATTAACTGATCGAAATTTAAA
TACATCTTTTTTCGATCCTGCGGGAGGGGGAGACCCAATTTTATATCAACATTTATTC
>Ny_oryzalimnetes_AC372
-----------------------------CTGGAATAGTAGGAACTTCATTAAGAATCCT
AATTCGAGCTGAATTAGGTCATCCAGGAGCTTTTATTGGAGATGATCAAATTTATAATGT
TATTGTAACTGCTCATGCATTTATTATAATTTTCTTTATAGTTATACCTATTATAATTGG
AGGATTTGGAAATTGATTAGTACCTTTAATATTAGGAGCTCCAGATATAGCATTCCCTCG
AATAAATAACATAAGTTTTTGAATATTACCCCCTTCTTTAACTCTTCTAATTTCTAGAAG
TATAGTAGAAAATGGAGCCGGAACAGGATGAACTGTTTACCCTCCTCTTTCATCTGGAAT
TGCTCATGCTGGAGCTTCTGTTGATTTAGCTATTTTCTCCCTTCATTTAGCTGGGATTTC
TTCGATTTTAGGGGCTGTAAATTTTATTACTACAGTTATTAATATACGATCTCCAGGAAT
TACATTAGATCGAATACCTTTATTTGTTTGATCAGTAGTAATTACAGCTGTATTATTATT
ATTATCATTGCCTGTATTAGCCGGAGCTATTACTATATTATTAACTGATCGAAATTTAAA
TACATCATTCTTTGACCCAGCCGGAGGAGGAGACCCAATTCTATACCAACATTTATTC
>Ny_oryzalimnetes_AC595
---------------------AGCCTGAGCTGGAATAGTAGGAACTTCATTAAGAATTCT
AATTCGAGCTGAATTAGGTCATCCAGGAGCTTTTATTGGAGATGATCAAATTTATAATGT
TATTGTAACTGCTCATGCATTTATTATAATTTTCTTTATAGTTATACCTATTATAATTGG
AGGATTTGGAAATTGATTAGTGCCTTTAATATTAGGAGCTCCAGATATAGCATTCCCTCG
AATAAATAACATAAGTTTTTGAATATTACCCCCCTCTTTAACTCTTCTAATTTCTAGAAG
TATAGTAGAAAATGGAGCCGGAACAGGATGAACTGTTTACCCTCCTCTTTCATCTGGAAT
TGCTCATGCTGGAGCTTCTGTTGATTTAGCTATTTTCTCCCTTCATTTAGCTGGGATTTC
TTCGATTTTAGGAGCTGTAAATTTTATTACTACAGTTATTAATATACGATCTCCAGGAAT
TACATTAGATCGAATACCTTTATTTGTTTGATCAGTAGTAATTACAGCTGTATTATTATT
ATTATCATTGCCTGTATTAGCCGGAGCTATTACTATATTATTAACTGATCGAAATTTAAA
TACATCATTCTTTGACCCAGCCGGAGGAGGAGACCCAATTCTATACCAACATTTATTC
>Ny_oryzalimnetes_AC613
-----------------------CCTGAGCTGGAATAGTAGGAACTTCATTAAGAATCCT
AATTCGAGCTGAATTAGGTCATCCAGGAGCTTTTATTGGAGATGATCAAATTTATAATGT
TATTGTAACTGCTCATGCATTTATTATAATTTTCTTTATAGTTATACCTATTATAATTGG
AGGATTTGGAAATTGATTAGTACCTTTAATATTAGGAGCTCCAGATATAGCATTCCCTCG
AATAAATAACATAAGTTTTTGAATATTACCCCCTTCTTTAACTCTTCTAATTTCTAGAAG
TATAGTAGAAAATGGAGCCGGAACAGGATGAACTGTTTACCCTCCTCTTTCATCTGGAAT
TGCTCATGCTGGAGCTTCTGTTGATTTAGCTATTTTCTCCCTTCATTTAGCTGGGATTTC
TTCGATTTTAGGGGCTGTAAATTTTATTACTACAGTTATTAATATACGATCTCCAGGAAT
TACATTAGATCGAATACCTTTATTTGTTTGATCAGTAGTAATTACAGCTGTATTATTATT
ATTATCATTGCCTGTATTAGCCGGAGCTATTACTATATTATTAACTGATCGAAATTTAAA
TACATCATTCTTTGACCCAGCCGGAGGAGGAGACCCAATTCTATACCAACATTTATTC
>Ny_oryzalimnetes_AC991
---------------TTTTGGAGCCTGAGCTGGAATAGTAGGAACTTCATTAAGAATTCT
AATTCGAGCTGAATTAGGTCATCCAGGAGCTTTTATTGGAGATGATCAAATTTATAATGT
TATTGTAACTGCTCATGCATTTATTATAATTTTCTTTATAGTTATACCTATTATAATTGG
AGGATTTGGAAATTGATTAGTGCCTTTAATATTAGGAGCTCCAGATATAGCATTCCCTCG
AATAAATAACATAAGTTTTTGAATATTACCCCCTTCTTTAACTCTTCTAATTTCTAGAAG
TATAGTAGAAAATGGAGCCGGAACAGGATGAACTGTTTACCCTCCTCTTTCATCTGGAAT
TGCTCATGCTGGAGCTTCTGTTGATTTAGCTATTTTCTCCCTTCATTTAGCTGGGATTTC
TTCGATTTTAGGAGCTGTAAATTTTATTACTACAGTTATTAATATACGATCTCCAGGAAT
TACATTAGATCGAATACCTTTATTTGTTTGATCAGTAGTAATTACAGCTGTATTATTATT
ATTATCATTGCCTGTATTAGCCGGAGCTATTACTATATTATTAACTGATCGAAATTTAAA
TACATCATTCTTTGACCCAGCCGGAGGAGGAGACCCAATTCTATACCAACATTTATTC
>Ny_oryzalimnetes_SP0903JF923720
AACTTTATATTTTATTTTTGGAGCCTGAGCTGGAATAGTAGGAACTTCATTAAGAATCCT
AATTCGAGCTGAATTAGGTCATCCAGGAGCTTTTATTGGAGATGATCAAATTTATAATGT
TATTGTAACTGCTCATGCATTTATTATAATTTTCTTTATAGTTATACCTATTATAATTGG
AGGATTTGGAAATTGATTAGTACCTTTAATATTAGGAGCTCCAGATATAGCATTCCCTCG
AATAAATAACATAAGTTTTTGAATATTACCCCCTTCTTTAACTCTTCTAATTTCTAGAAG
TATAGTAGAAAATGGAGCCGGAACAGGATGAACTGTTTACCCCCCTCTTTCATCTGGAAT
TGCTCATGCTGGAGCTTCTGTTGATTTAGCTATTTTCTCCCTTCATTTAGCTGGGATTTC
TTCGATTTTAGGGGCTGTAAATTTTATTACTACAGTTATTAATATACGATCTCCAGGAAT
TACATTAGATCGAATACCTTTATTTGTTTGATCAGTAGTAATTACAGCTGTATTATTATT
ATTATCATTACCTGTATTAGCCGGAGCTATTACTATATTATTAACTGATCGAAATTTAAA
TACATCATTCTTTGACCCAGCCGGAGGAGGAGACCCAATTCTATACCAACATTTATTC
>Ny_oswaldoiA_AC18102JF923722
AACTTTATACTTTATTTTTGGGGCTTGAGCTGGAATAGTAGGGACTTCTCTAAGTATTCT
TATTCGAGCCGAATTAGGTCATCCAGGAGCATTTATTGGAGATGATCAAATTTATAATGT
TATTGTAACTGCTCATGCATTTATTATAATTTTTTTTATAGTTATACCTATTATAATTGG
AGGGTTTGGAAATTGATTAGTACCATTAATATTAGGAGCTCCTGATATAGCATTCCCTCG
AATAAATAACATAAGTTTTTGAATATTACCTCCTTCTTTAACTCTTTTAATTTCTAGAAG
TATAGTAGAAAATGGAGCCGGAACAGGATGAACTGTTTATCCTCCCCTTTCATCAGGAAT
TGCTCATGCTGGGGCTTCTGTCGATTTAGCTATTTTTTCCCTTCATTTAGCAGGGATTTC
TTCAATTTTAGGAGCCGTAAATTTTATTACTACAGTTATTAATATACGATCTCCAGGAAT
TACATTAGATCGAATACCTTTATTTGTTTGATCAGTAGTAATTACAGCTGTATTATTATT
ATTATCTTTACCTGTATTAGCTGGGGCCATTACTATATTATTAACTGATCGAAATTTAAA
TACATCGTTTTTTGACCCCGCAGGAGGTGGAGATCCAA--------------------
>Ny_oswaldoiA_AC18107JF923723
AACTTTATACTTTATTTTTGGGGCTTGAGCTGGAATAGTAGGGACTTCTCTAAGTATTCT
TATTCGAGCCGAATTAGGTCATCCAGGAGCATTTATTGGAGATGATCAAATTTATAATGT
TATTGTAACTGCTCATGCATTTATTATAATTTTTTTTATAGTTATACCTATTATAATTGG
AGGGTTTGGAAATTGATTAGTACCATTAATATTAGGAGCTCCTGATATAGCATTCCCTCG
AATAAATAACATAAGTTTTTGAATATTACCTCCTTCTTTAACTCTTTTAATTTCTAGAAG
TATAGTAGAAAATGGAGCCGGAACAGGATGAACTGTTTATCCTCCCCTTTCATCAGGAAT
TGCTCATGCTGGGGCTTCTGTCGATTTAGCTATTTTTTCCCTTCATTTAGCAGGGATTTC
TTCAATTTTAGGAGCCGTAAATTTTATTACTACAGTTATTAATATACGATCTCCAGGAAT
TACATTAGATCGAATACCTTTATTTGTTTGATCAGTAGTAATTACAGCTGTATTATTATT
ATTATCTTTACCTGTATTAGCTGGGGCCATTACTATATTATTAACTGATCGAAATTTAAA
TACATCGTTTTTTGACCCCGCAGGAGGTGGAGATCCAA--------------------
>Ny_oswaldoiA_AC304
---------------TTTTGGGGCTTGAGCTGGAATAGTAGGGACTTCTCTAAGTATCCT
TATTCGAGCCGAATTAGGTCACCCAGGAGCATTTATTGGAGATGATCAAATTTATAATGT
TATTGTAACTGCTCATGCATTTATTATAATTTTTTTTATAGTTATACCTATTATAATTGG
AGGATTTGGAAATTGATTAGTACCATTAATATTAGGGGCTCCTGATATAGCATTCCCTCG
AATAAATAACATAAGTTTTTGAATATTACCCCCTTCTTTAACTCTTTTAATTTCTAGAAG
TATAGTAGAAAATGGAGCCGGAACAGGATGAACTGTTTATCCCCCCCTTTCATCAGGAAT
TGCTCATGCTGGAGCTTCTGTCGATTTAGCTATTTTTTCCCTTCATTTAGCAGGGATTTC
TTCAATTTTAGGAGCCGTAAATTTTATTACTACAGTTATTAATATACGATCTCCAGGAAT
TACATTAGATCGAATACCTCTATTTGTTTGATCAGTAGTAATTACAGCTGTATTATTATT
ATTATCTTTACCTGTATTAGCTGGGGCCATTACTATATTATTAACTGATCGAAATTTAAA
TACATCGTTTTTTGACCCTGCAGGAGGTGGAGATCCAATTTTATATCAACACTTATTT
>Ny_oswaldoiA_AM1551
AACTTTATACTTTATTTTTGGGGCTTGAGCTGGAATAGTAGGGACTTCTCTAAGTATTCT
TATTCGAGCCGAATTAGGTCATCCAGGAGCATTTATTGGAGATGATCAAATTTATAATGT
TATTGTAACTGCTCATGCATTTATTATAATTTTTTTTATAGTTATACCTATTATAATTGG
AGGGTTTGGAAATTGATTAGTACCATTAATATTAGGAGCTCCTGATATAGCATTCCCTCG
AATAAATAACATAAGTTTTTGAATATTACCTCCTTCTTTAACTCTTTTAATTTCTAGAAG
TATAGTAGAAAATGGAGCCGGAACAGGATGAACTGTTTATCCTCCCCTTTCATCAGGAAT
TGCTCATGCTGGGGCTTCTGTCGATTTAGCTATTTTTTCCCTTCATTTAGCAGGGATTTC
TTCAATTTTAGGAGCCGTAAATTTTATTACTACAGTTATTAATATACGATCTCCAGGAAT
TACATTAGATCGAATACCTTTATTTGTTTGATCAGTAGTAATTACAGCTGTATTATTATT
ATTATCTTTACCTGTATTAGCTGGGGCCATTACTATATTATTAACTGATCGAAATTTAAA
TACATCGTTTTTTGACCCCGCAGGAGGTGGAGATCCAATTTTATACCAACACTTATTT
>Ny_oswaldoiA_AM261
-------------------GGGGCTTGAGCTGGAATAGTAGGTACTTCTCTAAGTATTCT
TATTCGAGCCGAATTAGGTCATCCAGGAGCATTTATTGGAGATGATCAAATTTATAATGT
TATTGTAACTGCTCATGCATTTATTATAATTTTTTTTATAGTTATACCTATTATAATTGG
AGGATTTGGAAATTGATTAGTACCATTAATATTAGGAGCTCCTGATATAGCATTCCCTCG
AATAAATAACATAAGTTTTTGAATATTACCTCCTTCTTTAACTCTTTTAATTTCTAGAAG
TATAGTAGAAAATGGAGCCGGAACAGGATGAACTGTTTATCCTCCCCTTTCATCAGGAAT
TGCTCATGCTGGGGCTTCTGTCGATTTAGCTATTTTTTCCCTTCATTTAGCAGGGATTTC
TTCAATTTTAGGAGCCGTAAATTTTATTACTACAGTTATTAATATACGATCTCCAGGAAT
TACATTAGATCGAATACCTTTATTTGTTTGATCAGTAGTAATTACAGCTGTATTATTATT
ATTATCTTTACCTGTATTAGCTGGGGCCATTACTATATTATTAACTGATCGAAATTTAAA
TACATCGTTTTTTGACCCCGCAGGAGGTGGAGATCCAATTTTATACCAACACTTATTT
>Ny_oswaldoiA_AM323
---------------TTTTGGGGCTTGAGCTGGAATAATAGGGACTTCTCTAAGTATTCT
TATTCGAGCCGAATTAGGTCATCCAGGAGCATTTATTGGAGATGATCAAATTTATAATGT
TATTGTAACTGCTCATGCATTTATTATAATTTTTTTTATAGTTATACCTATTATAATTGG
AGGGTTTGGAAATTGATTAGTACCATTAATATTAGGAGCTCCTGATATAGCATTCCCTCG
AATAAATAACATAAGTTTTTGAATATTACCTCCTTCTTTAACTCTTTTAATTTCTAGAAG
TATAGTAGAAAATGGAGCCGGAACAGGATGAACTGTTTATCCTCCCCTTTCATCAGGAAT
TGCTCATGCTGGGGCTTCTGTCGATTTAGCTATTTTTTCCCTTCATTTAGCAGGGATTTC
TTCAATTTTAGGAGCCGTAAATTTTATTACTACAGTTATTAATATACGATCTCCAGGAAT
TACATTAGATCGAATACCTTTATTTGTTTGATCAGTAGTAATTACAGCTGTATTATTATT
ATTATCTTTACCTGTATTAGCTGGGGCCATTACTATATTATTAACTGATCGAAATTTAAA
TACATCGTTTTTTGACCCCGCAGGAGGTGGAGATCCAATTTTATACCAACACTTATTT
>Ny_oswaldoiA_AM326
---------------TTTTGGGGCTTGAGCTGGAATAGTAGGTACTTCTCTAAGTATTCT
TATTCGAGCCGAATTAGGTCATCCAGGAGCATTTATTGGAGATGATCAAATTTATAATGT
TATTGTAACTGCTCATGCATTTATTATAATTTTTTTTATAGTTATACCTATTATAATTGG
AGGGTTTGGAAATTGATTAGTACCATTAATATTAGGAGCTCCTGATATAGCATTCCCTCG
AATAAATAACATAAGTTTTTGAATATTACCTCCTTCTTTAACTCTTTTAATTTCTAGAAG
TATAGTAGAAAATGGAGCCGGAACAGGATGAACTGTTTATCCTCCCCTTTCATCAGGAAT
TGCTCATGCTGGGGCTTCTGTCGATTTAGCTATTTTTTCCCTTCATTTAGCAGGGATTTC
TTCAATTTTAGGAGCCGTAAATTTTATTACTACAGTTATTAATATACGATCTCCAGGAAT
TACATTAGATCGAATACCTTTATTTGTTTGATCAGTAGTAATTACAGCTGTATTATTATT
ATTATCTTTACCTGTATTAGCTGGGGCCATTACTATATTATTAACTGATCGAAATTTAAA
TACATCGTTTTTTGACCCCGCAGGAGGTGGAGATCCAATTTTATACCAACACTTATTT
>Ny_oswaldoiA_AM334
----------------TTTGGGGCTTGAGCTGGAATAGTAGGCACTTCTCTAAGTATTCT
TATTCGAGCCGAATTAGGTCATCCAGGAGCATTTATTGGAGATGATCAAATTTATAATGT
TATTGTAACTGCTCATGCATTTATTATAATTTTTTTTATAGTTATACCTATTATAATTGG
AGGGTTTGGAAATTGATTAGTACCATTAATATTAGGAGCTCCTGATATAGCATTCCCTCG
AATAAATAACATAAGTTTTTGAATATTACCTCCTTCTTTAACTCTTTTAATTTCTAGAAG
TATAGTAGAAAATGGAGCCGGAACAGGATGAACTGTTTATCCTCCCCTTTCATCAGGAAT
TGCTCATGCTGGGGCTTCTGTCGATTTAGCTATTTTTTCCCTTCATTTAGCAGGGATTTC
TTCAATTTTAGGAGCCGTAAATTTTATTACTACAGTTATTAATATACGATCTCCAGGAAT
TACATTAGATCGAATACCTTTATTTGTTTGATCAGTAGTAATTACAGCTGTATTATTATT
ATTATCTTTACCTGTATTAGCTGGGGCCATTACTATATTATTAACTGATCGAAATTTAAA
TACATCGTTTTTTGACCCCGCAGGAGGTGGAGATCCAATTTTATACCAACACTTATTT
>Ny_oswaldoiA_AM491
--------------TTTTTGGGGCTTGAGCTGGAATAGTAGGGAGTTCTCTAAGTATTCT
TATTCGAGCCGAATTAGGTCATCCAGGAGCATTTATTGGAGATGATCAAATTTATAATGT
TATTGTAACTGCTCATGCATTTATTATAATTTTTTTTATAGTTATACCTATTATAATTGG
AGGGTTTGGAAATTGATTAGTACCATTAATATTAGGAGCTCCTGATATAGCATTCCCTCG
AATAAATAACATAAGTTTTTGAATATTACCTCCTTCTTTAACTCTTTTAATTTCTAGAAG
TATAGTAGAAAATGGAGCCGGAACAGGATGAACTGTTTATCCTCCCCTTTCATCAGGAAT
TGCTCATGCTGGAGCTTCTGTCGATTTAGCTATTTTTTCCCTTCATTTAGCAGGGATTTC
TTCAATTTTAGGAGCCGTAAATTTTATTACTACAGTTATTAATATACGATCTCCAGGAAT
TACATTAGATCGAATACCTTTATTTGTTTGATCAGTAGTAATTACAGCTGTATTATTATT
ATTATCTTTACCTGTATTAGCTGGGGCCATTACTATATTATTAACTGATCGAAATTTAAA
TACATCGTTTTTTGACCCCGCAGGAGGTGGAGATCCAATTTTATACCAACACTTATTT
>Ny_oswaldoiA_KF8090341
AACTTTATACTTTATTTTTGGGGCTTGAGCTGGAATAGTAGGTACTTCTCTAAGTATTCT
TATTCGAGCCGAATTAGGTCATCCAGGAGCATTTATTGGAGATGATCAAATTTATAATGT
TATTGTAACTGCTCATGCATTTATTATAATTTTTTTTATAGTTATACCTATTATAATTGG
AGGATTTGGAAATTGATTAGTACCATTAATATTAGGAGCTCCTGATATAGCATTCCCTCG
AATAAATAACATAAGTTTTTGAATATTACCTCCTTCTTTAACTCTTTTAATTTCTAGAAG
TATAGTAGAAAATGGAGCCGGAACAGGATGAACTGTTTATCCTCCCCTTTCATCAGGAAT
TGCTCATGCTGGGGCTTCTGTCGATTTAGCTATTTTTTCCCTTCATTTAGCAGGGATTTC
TTCAATTTTAGGAGCCGTAAATTTTATTACTACAGTTATTAATATACGATCTCCAGGAAT
TACATTAGATCGAATACCTTTATTTGTTTGATCAGTAGTAATTACAGCTGTATTATTATT
ATTATCTTTACCTGTATTAGCTGGGGCCATTACTATATTATTAACTGATCGAAATTTAAA
TACATCGTTTTTTGACCCCGCAGGAGGTGGAGATCCAATTTTATACCAACACTTATTT
>Ny_oswaldoiA_KF8090501
AACTTTATACTTTATTTTTGGGGCTTGAGCTGGAATAGTAGGGACTTCTCTAAGTATTCT
TATTCGAGCCGAATTAGGTCATCCAGGAGCATTTATTGGAGATGATCAAATTTATAATGT
TATTGTAACTGCTCATGCATTTATTATAATTTTTTTTATAGTTATACCTATTATAATTGG
AGGGTTTGGAAATTGATTAGTACCATTAATATTAGGAGCTCCTGATATAGCATTCCCTCG
AATAAATAACATAAGTTTTTGAATATTACCTCCTTCTTTAACTCTTTTAATTTCTAGAAG
TATAGTAGAAAATGGAGCCGGAACAGGATGAACTGTTTATCCTCCCCTTTCATCAGGAAT
TGCTCATGCTGGGGCTTCTGTCGATTTAGCTATTTTTTCCCTTCATTTAGCAGGGATTTC
TTCAATTTTAGGAGCCGTAAATTTTATTACTACAGTTATTAATATACGATCTCCAGGAAT
TACATTAGATCGAATACCTTTATTTGTTTGATCAGTAGTAATTACAGCTGTATTATTATT
ATTATCTTTACCTGTATTAGCTGGGGCCATTACTATATTATTAACTGATCGAAATTTAAA
TACATCGTTTTTTGACCCCGCAGGAGGTGGAGATCCAATTTTATACCAACACTTATTT
>Ny_oswaldoiA_PA15C1F2
AACTTTATACTTTATTTTTGGAGCTTGAGCTGGAATAGTAGGGACTTCTCTAAGTATCCT
TATTCGAGCTGAATTAGGTCACCCAGGAGCATTTATTGGAGATGATCAAATTTATAATGT
TATTGTAACTGCTCATGCATTTATTATAATTTTTTTTATAGTTATACCTATTATAATTGG
AGGATTTGGAAATTGATTAGTACCATTAATATTAGGGGCTCCTGATATAGCATTCCCTCG
AATAAATAACATAAGTTTTTGAATATTACCCCCTTCTTTAACTCTTTTAATTTCTAGAAG
TATAGTAGAAAATGGAGCCGGAACAGGATGAACTGTTTATCCTCCCCTTTCATCAGGAAT
TGCTCATGCTGGGGCTTCTGTCGATTTAGCTATTTTTTCCCTTCATTTAGCAGGGATTTC
TTCAATTTTAGGAGCCGTAAATTTTATTACTACAGTTATTAATATACGATCTCCAGGAAT
TACATTAGATCGAATACCTTTATTTGTTTGATCAGTAGTAATTACAGCTGTATTATTATT
ATTATCTTTACCTGTATTAGCTGGGGCTATTACTATATTATTAACTGATCGAAATTTAAA
TACATCATTTTTTGATCCTGCAGGAGGTGGAGATCCAATTTTATATCAACACTTATTT
>Ny_oswaldoiA_PA15C2F4
---------------------AGCTTGAGCTGGAATAGTAGGGACTTCTCTAAGTATCCT
TATTCGAGCTGAATTAGGTCACCCAGGAGCATTTATTGGAGATGATCAAATTTATAATGT
TATTGTAACTGCTCATGCATTTATTATAATTTTTTTTATAGTTATACCTATTATAATTGG
AGGATTTGGAAATTGATTAGTACCATTAATATTAGGGGCTCCTGATATAGCATTCCCTCG
AATAAATAACATAAGTTTTTGAATATTACCCCCTTCTTTAACTCTTTTAATTTCTAGAAG
TATAGTAGAAAATGGAGCCGGAACAGGATGAACTGTTTATCCTCCCCTTTCATCAGGAAT
TGCTCATGCTGGGGCTTCTGTCGATTTAGCTATTTTTTCCCTTCATTTAGCAGGGATTTC
TTCAATTTTAGGAGCCGTAAATTTTATTACTACAGTTATTAATATACGATCTCCAGGAAT
TACATTAGATCGAATACCTTTATTTGTTTGATCAGTAGTAATTACAGCTGTATTATTATT
ATTATCTTTACCTGTATTAGCTGGGGCTATTACTATATTATTAACTGATCGAAATTTAAA
TACATCATTTTTTGATCCTGCAGGAGGTGGAGATCCAATTTTATATCAACACTTATTT
>Ny_oswaldoiA_PA15C2F7
AACTTTATACTTTATTTTTGGAGCTTGAGCTGGAATAGTAGGGACTTCTCTAAGTATCCT
TATTCGAGCTGAATTAGGTCACCCAGGAGCATTTATTGGAGATGATCAAATTTATAATGT
TATTGTAACTGCTCATGCATTTATTATAATTTTTTTTATAGTTATACCTATTATAATTGG
AGGATTTGGAAATTGATTAGTACCATTAATATTAGGGGCTCCTGATATAGCATTCCCTCG
AATAAATAACATAAGTTTTTGAATATTACCCCCTTCTTTAACTCTTTTAATTTCTAGAAG
TATAGTAGAAAATGGAGCCGGAACAGGATGAACTGTTTATCCTCCCCTTTCATCAGGAAT
TGCTCATGCTGGGGCTTCTGTCGATTTAGCTATTTTTTCCCTTCATTTAGCAGGGATTTC
TTCAATTTTAGGAGCCGTAAATTTTATTACTACAGTTATTAATATACGATCTCCAGGAAT
TACATTAGATCGAATACCTTTATTTGTTTGATCAGTAGTAATTACAGCTGTATTATTATT
ATTATCTTTACCTGTATTAGCTGGGGCTATTACTATATTATTAACTGATCGAAATTTAAA
TACATCATTTTTTGATCCTGCAGGAGG-------------------------------
>Ny_oswaldoiA_RO1561
----------------TTTGGGGCTTGAGCTGGAATAGTAGGTACTTCTCTAAGTATTCT
TATTCGAGCCGAATTAGGTCATCCAGGAGCATTTATTGGAGATGATCAAATTTATAATGT
TATTGTAACTGCTCATGCATTTATTATAATTTTTTTTATAGTTATACCTATTATAATTGG
AGGGTTTGGAAATTGATTAGTACCATTAATATTAGGAGCTCCTGATATAGCATTCCCTCG
AATAAATAACATAAGTTTTTGAATATTACCTCCTTCTTTAACTCTTTTAATTTCTAGAAG
TATAGTAGAAAATGGAGCCGGAACAGGATGAACTGTTTATCCTCCCCTTTCATCAGGAAT
TGCTCATGCTGGAGCTTCTGTCGATTTAGCTATTTTTTCCCTTCATTTAGCAGGGATTTC
TTCAATTTTAGGAGCCGTAAATTTTATTACTACAGTTATTAATATACGATCTCCAGGAAT
TACATTAGATCGAATACCTTTATTTGTTTGATCAGTAGTAATTACAGCTGTATTATTATT
ATTATCTTTACCTGTATTAGCTGGGGCCATTACTATATTATTAACTGATCGAAATTTAAA
TACATCGTTTTTTGATCCCGCAGGAGGTGGAGATCCAATTTTATACCAACACTTATTT
>Ny_oswaldoiA_RO1572
---------------TTTTGGGGCTTGAGCTGGAATAGTAGGTACTTCTCTAAGTATTCT
TATTCGAGCCGAATTAGGTCATCCAGGAGCATTTATTGGAGATGATCAAATTTATAATGT
TATTGTAACTGCTCATGCATTTATTATAATTTTTTTTATAGTTATACCTATTATAATTGG
AGGGTTTGGAAATTGATTAGTACCATTAATATTAGGAGCTCCTGATATAGCATTCCCTCG
AATAAATAACATAAGTTTTTGAATATTACCTCCTTCTTTAACTCTTTTAATTTCTAGAAG
TATAGTAGAAAATGGAGCCGGAACAGGATGAACTGTTTATCCTCCCCTTTCATCAGGAAT
TGCTCATGCTGGGGCTTCTGTCGATTTAGCTATTTTTTCCCTTCATTTAGCAGGGATTTC
TTCAATTTTAGGAGCCGTAAATTTTATTACTACAGTTATTAATATACGATCTCCAGGAAT
TACATTAGATCGAATACCTTTATTTGTTTGATCAGTAGTAATTACAGCTGTATTATTATT
ATTATCTTTACCTGTATTAGCTGGAGCTATTACTATATTATTAACTGATCGAAATTTAAA
TACATCGTTTTTTGACCCCGCAGGAGGTGGAGATCCAATTTTATACCAACACTTATTT
>Ny_oswaldoiA_RO1662
----------------TTTGGGGCTTGAGCTGGAATAGTAGGGACTTCTCTAAGTATTCT
TATTCGAGCCGAATTAGGTCATCCAGGAGCATTTATTGGAGATGATCAAATTTATAATGT
TATTGTAACTGCTCATGCATTTATTATAATTTTTTTTATAGTTATACCTATTATAATTGG
AGGGTTTGGAAATTGATTAGTACCATTAATATTAGGAGCTCCTGATATAGCATTCCCTCG
AATAAATAACATAAGTTTTTGAATATTACCTCCTTCTTTAACTCTTTTAATTTCTAGAAG
TATAGTAGAAAATGGAGCCGGAACAGGATGAACTGTTTATCCTCCCCTTTCATCAGGAAT
TGCTCATGCTGGAGCTTCTGTCGATTTAGCTATTTTTTCCCTTCATTTAGCAGGGATTTC
TTCAATTTTAGGAGCCGTAAATTTTATTACTACAGTTATTAATATACGATCTCCAGGAAT
TACATTAGATCGAATACCTTTATTTGTTTGATCAGTAGTAATTACAGCTGTATTATTATT
ATTATCTTTACCTGTATTAGCTGGGGCCATTACTATATTATTAACTGATCGAAATTTAAA
TACATCGTTTTTTGACCCTGCAGGAGGTGGAGATCCAATTTTATACCAACACTTATTT
>Ny_oswaldoiA_RO18215
----------------TTTGGGGCTTGAGCTGGAATAGTAGGTACTTCTCTAAGTATTCT
TATTCGAGCCGAATTAGGTCATCCAGGAGCATTTATTGGAGATGATCAAATTTATAATGT
TATTGTAACTGCTCATGCATTTATTATAATTTTTTTTATAGTTATACCTATTATAATTGG
AGGGTTTGGAAATTGATTAGTACCATTAATATTAGGAGCTCCTGATATAGCATTCCCTCG
AATAAATAACATAAGTTTTTGAATATTACCTCCTTCTTTAACTCTTTTAATTTCTAGAAG
TATAGTAGAAAATGGAGCCGGAACAGGATGAACTGTTTATCCTCCCCTTTCATCAGGAAT
TGCTCATGCTGGGGCTTCTGTCGATTTAGCTATTTTTTCCCTTCATTTAGCAGGGATTTC
TTCAATTTTAGGAGCCGTAAATTTTATTACTACAGTTATTAATATACGATCTCCAGGAAT
TACATTAGATCGAATACCTTTATTTGTTTGATCAGTAGTAATTACAGCTGTATTATTATT
ATTATCTTTACCTGTATTAGCTGGGGCCATTACTATATTATTAACTGATCGAAATTTAAA
TACATCGTTTTTTGATCCTGCAGGAGGTGGAGATCCAATTTTATACCAACACTTATTT
>Ny_oswaldoiA_RO22337
----------------TTTGGAGCTTGAGCTGGAATAGTAGGGACTTCTCTAAGTATTCT
TATTCGAGCCGAATTAGGTCATCCAGGAGCATTTATTGGAGATGATCAAATTTATAATGT
TATTGTAACTGCTCATGCATTTATTATAATTTTTTTTATAGTTATACCTATTATAATTGG
AGGGTTTGGAAATTGATTAGTACCATTAATATTAGGAGCTCCTGATATAGCATTCCCTCG
AATAAATAACATAAGTTTTTGAATATTACCTCCTTCTTTAACTCTTTTAATTTCTAGAAG
TATAGTAGAAAATGGAGCCGGAACAGGATGAACTGTTTATCCTCCCCTTTCATCAGGAAT
TGCTCATGCTGGAGCTTCTGTCGATTTAGCTATTTTTTCCCTTCATTTAGCAGGGATTTC
TTCAATTTTAGGAGCCGTAAATTTTATTACTACAGTTATTAATATACGATCTCCAGGAAT
TACATTAGATCGAATACCTTTATTTGTTTGATCAGTAGTAATTACAGCTGTATTATTATT
ATTATCTTTACCTGTATTAGCTGGGGCCATTACTATATTATTAACTGATCGAAATTTAAA
TACATCGTTTTTTGACCCCGCAGGAGGTGGAGATCCAATTTTATACCAACACTTATTT
>Ny_oswaldoiB_KC5550561
AACTTTATATTTTATCTTTGGAGCCTGAGCTGGAATAGTAGGAACTTCATTAAGTATTCT
TATTCGAGCTGAATTAGGGCATCCAGGTGCATTTATTGGAGACGATCAAATTTATAATGT
TATTGTAACTGCTCATGCATTTATTATAATTTTTTTTATAGTTATACCTATTATAATTGG
GGGGTTTGGAAATTGATTAGTACCACTAATATTAGGAGCTCCTGATATAGCATTCCCTCG
AATAAATAATATAAGTTTTTGAATACTACCTCCTTCTTTAACTCTTTTAATTTCTAGAAG
TATAGTAGAAAATGGGGCTGGAACAGGATGAACTGTTTATCCTCCTCTTTCATCAGGAAT
TGCCCATGCCGGAGCTTCTGTTGATTTAGCTATTTTTTCTCTTCATTTAGCAGGGATTTC
TTCAATTTTAGGAGCTGTAAATTTTATTACTACAGTTATTAATATACGATCTCCAGGGAT
TACACTAGATCGAATACCATTATTTGTTTGATCAGTAGTAATTACAGCTGTATTATTATT
ACTATCTTTACCTGTATTAGCTGGAGCTATTACTATATTATTAACTGACCGAAATTTAAA
TACATCTTTCTTTGATCCTGCCGGAGGAGGAGATCCAATTTTATATCAACATTTATTT
>Ny_oswaldoiB_KC5550731
AACTTTATATTTTATCTTTGGAGCCTGAGCTGGAATAGTAGGAACTTCATTAAGTATTCT
TATTCGAGCTGAATTAGGGCATCCAGGAGCATTTATTGGAGATGATCAAATTTATAATGT
TATTGTAACTGCTCATGCATTTATTATAATTTTTTTTATAGTTATACCTATTATAATTGG
AGGATTTGGAAATTGATTAGTACCACTAATATTAGGAGCTCCTGATATAGCATTCCCTCG
AATAAATAATATAAGTTTTTGAATACTACCTCCTTCTTTAACTCTTTTAATTTCTAGAAG
TATAGTAGAAAATGGGGCTGGAACAGGATGAACTGTTTATCCTCCTCTTTCATCAGGAAT
TGCCCATGCCGGAGCTTCTGTTGATTTAGCTATTTTTTCTCTTCATTTAGCAGGGATTTC
TTCAATTTTAGGAGCTGTAAATTTTATTACTACAGTTATTAATATACGATCTCCAGGAAT
TACACTAGATCGAATACCATTATTTGTTTGATCAGTAGTAATTACAGCTGTATTATTATT
ACTATCTTTACCTGTATTAGCTGGAGCTATTACTATATTATTAACTGACCGAAATTTAAA
TACATCTTTCTTTGATCCTGCAGGAGGAGGAGACCCAATTTTATACCAACATTTATTT
>Ny_oswaldoiss_AM1731
ATCTTTATATTTTATCTTTGGAGCCTGAGCTGGAATAGTAGGAACTTCATTAAGTATTCT
TATTCGAGCTGAATTAGGTCATCCAGGAGCATTTATTGGAGATGATCAAATTTATAATGT
TATTGTAACTGCTCATGCATTTATTATAATTTTTTTTATAGTTATACCTATTATAATTGG
AGGATTTGGAAACTGATTAGTACCACTAATATTAGGAGCTCCTGATATAGCATTTCCTCG
AATAAATAATATAAGTTTTTGAATATTACCTCCTTCTTTAACTCTTTTAATTTCTAGAAG
TATAGTAGAAAATGGAGCTGGAACAGGATGAACTGTTTACCCTCCTCTTTCATCAGGAAT
TGCTCATGCTGGGGCTTCTGTTGATTTAGCTATTTTTTCTCTCCATTTAGCAGGAATTTC
TTCAATTTTAGGAGCTGTAAATTTTATTACTACAGTTATTAATATACGATCTCCAGGAAT
TACATTAGATCGAATACCTTTATTTGTTTGATCAGTAGTAATTACAGCTGTATTATTATT
ATTATCTTTACCTGTATTGGCTGGAGCTATTACTATATTATTAACTGACCGAAATTTAAA
TACATCATTCTTTGACCCTGCTGGAGGAGGAGACCCAATTTTATATCAACATTTATTT
>Ny_oswaldoiss_ES081107JF923721
AACTTTATATTTTATCTTTGGAGCCTGAGCTGGAATAGTAGGAACTTCATTAAGTATTCT
TATTCGAGCTGAATTAGGCCATCCAGGAGCATTTATTGGAGATGATCAAATTTATAATGT
TATTGTAACTGCTCATGCATTTATTATAATTTTTTTTATAGTTATACCTATTATAATTGG
AGGATTTGGAAACTGATTAGTACCACTAATATTAGGAGCTCCTGATATAGCATTTCCTCG
AATAAATAATATAAGTTTTTGAATATTACCTCCTTCTTTAACTCTTTTAATTTCTAGAAG
TATAGTAGAAAATGGAGCTGGAACAGGATGAACTGTTTACCCCCCTCTTTCATCAGGAAT
TGCTCATGCTGGAGCTTCTGTTGATTTAGCTATTTTTTCTCTTCATTTAGCAGGAATTTC
TTCAATTTTAGGAGCTGTAAATTTTATTACTACAGTTATTAATATACGATCTCCAGGAAT
TACATTAGATCGAATACCTTTATTTGTTTGATCAGTAGTAATTACAGCTGTATTATTATT
ATTATCTTTACCTGTATTGGCTGGAGCTATTACTATATTATTAACTGACCGAAATTTAAA
TACATCATTCTTTGATCCTGCTGGAGGAGGAGACCCAATTTTATACCAACATTTATTT
>Ny_oswaldoiss_KF8091261
AACTTTATATTTTATCTTTGGAGCCTGAGCTGGAATAGTAGGAACTTCATTAAGTATTCT
TATTCGAGCTGAATTAGGTCATCCAGGAGCATTTATTGGAGATGATCAAATTTATAATGT
TATTGTAACTGCTCATGCATTTATTATAATTTTTTTTATAGTTATACCTATTATAATTGG
AGGATTTGGAAACTGATTAGTACCACTAATATTAGGAGCTCCTGATATAGCATTTCCTCG
AATAAATAATATAAGTTTTTGAATATTACCTCCTTCTTTAACTCTTTTAATTTCTAGAAG
TATAGTAGAAAATGGAGCTGGAACAGGATGAACTGTTTACCCTCCTCTTTCATCAGGAAT
TGCTCATGCTGGAGCTTCTGTTGATTTAGCTATTTTTTCTCTCCATTTAGCAGGAATTTC
TTCAATTTTAGGAGCTGTAAATTTTATTACTACAGTTATTAATATACGATCTCCGGGAAT
TACATTAGATCGAATACCTTTATTTGTTTGATCAGTAGTAATTACAGCTGTATTATTATT
ATTATCTTTACCTGTATTGGCTGGAGCTATTACTATATTATTAACTGACCGAAATTTAAA
TACATCATTCTTTGATCTTGCTGGAGGAGGAGACCCAATTTTATATCAACATTTATTT
>Ny_oswaldoiss_KF8091281
AACTTTATATTTTATCTTTGGAGTCTGAGCTGGAATAGTAGGAACTTCATTAAGTATTCT
TATTCGAGCTGAATTAGGTCATCCAGGAGCATTTATTGGAGATGATCAAATTTATAATGT
TATTGTAACTGCTCATGCATTTATTATAATTTTTTTTATAGTTATACCTATTATAATTGG
AGGATTTGGAAACTGATTAGTACCACTAATATTAGGAGCTCCTGATATAGCATTTCCTCG
AATAAATAATATAAGTTTTTGAATATTACCTCCTTCTTTAACTCTTTTAATTTCTAGAAG
TATAGTAGAAAATGGAGCTGGAACAGGATGAACTGTTTACCCTCCTCTTTCATCAGGAAT
TGCTCATGCTGGAGCTTCTGTTGATTTAGCTATTTTTTCTCTCCATTTAGCAGGAATTTC
TTCAATTTTAGGAGCTGTAAATTTTATTACTACAGTTATTAATATACGATCTCCAGGAAT
TACATTAGATCGAATACCTTTATTTGTTTGATCAGTAGTAATTACAGCTGTATTATTATT
ATTATCTTTACCTGTATTAGCTGGAGCTATTACTATATTATTAACTGACCGAAATTTAAA
TACATCATTCTTTGACCCTGCTGGAGGAGGAGACCCAATTTTATATCAACATTTATTT
>Ny_oswaldoiss_konderiPR1991JF437973
-------------------------TGAGCTGGAATAGTAGGAACTTCATTAAGTATTCT
TATTCGAGCTGAATTAGGCCATCCAGGAGCATTTATTGGAGATGATCAAATTTATAATGT
TATTGTAACTGCTCATGCATTTATTATAATTTTTTTTATAGTTATACCTATTATAATTGG
AGGATTTGGAAACTGATTAGTACCACTAATATTAGGAGCTCCTGATATAGCATTTCCTCG
AATAAATAATATAAGTTTTTGAATATTACCTCCTTCTTTAACTCTTTTAATTTCTAGAAG
TATAGTAGAAAATGGAGCTGGAACAGGATGAACTGTTTACCCTCCTCTTTCATCAGGAAT
TGCTCATGCTGGAGCTTCTGTTGATTTAGCTATTTTTTCTCTCCATTTAGCAGGAATTTC
TTCAATTTTAGGAGCTGTAAATTTTATTACTACAGTTATTAATATACGATCTCCAGGAAT
TACATTAGATCGAATACCTTTATTTGTTTGATCAGTAGTAATTACAGCTGTATTATTATT
ATTATCTTTACCTGTATTGGCTGGAGCTATTACTATATTATTAACTGATCGAAATTTAAA
TACATCATTCTTTGACCCTGCTGGAGGAGGAGACCCA---------------------
>Ny_oswaldoiss_PR06213JF437969
AACTTTATATTTTATCTTTGGAGCCTGAGCTGGAATAGTAGGAACTTCATTAAGTATTCT
TATTCGAGCTGAATTAGGTCATCCAGGAGCATTTATTGGAGATGATCAAATTTATAATGT
TATTGTAACTGCTCATGCATTTATTATAATTTTTTTTATAGTTATACCTATTATAATTGG
AGGATTTGGAAACTGATTAGTACCACTAATATTAGGAGCTCCTGATATAGCATTTCCTCG
AATAAATAATATAAGTTTTTGAATATTACCTCCTTCTTTAACTCTTTTAATTTCTAGAAG
TATAGTAGAAAATGGAGCTGGAACAGGATGAACTGTTTACCCTCCTCTTTCATCAGGAAT
TGCTCATGCTGGAGCTTCTGTTGATTTAGCTATTTTTTCTCTCCATTTAGCAGGAATTTC
TTCAATTTTAGGAGCTGTAAATTTTATTACTACAGTTATTAATATACGATCTCCAGGAAT
TACATTAGATCGAATACCTTTATTTGTTTGATCAGTAGTAATTACAGCTGTATTATTACT
ATTATCTTTACCTGTATTGGCTGGAGCTATTACTATATTATTAACTGACCGAAATTTAAA
TACATCATTCTTTGACCCTGCTGGAGGAGGAGACCCAATTTTATATCAACATTTATTT
>Ny_oswaldoiss_PR1419JF437970
AACTTTATATTTTATCTTTGGAGCCAGAGCTGGAATAGTAGGAACTTCATTAAGTATTCT
TATTCGAGCTGAATTAGGTCATCCAGGAGCATTTATTGGAGATGACCAAATTTATAATGT
TATTGTAACTGCTCATGCATTTATTATAATTTTTTTTATAGTTATACCTATTATAATTGG
AGGATTTGGAAACTGATTAGTACCACTAATATTAGGAGCTCCTGATATAGCATTTCCTCG
AATAAATAATATAAGTTTTTGAATATTACCTCCTTCTTTAACTCTTTTAATTTCTAGAAG
TATAGTAGAAAATGGAGCTGGAACAGGATGAACTGTTTACCCTCCTCTTTCATCAGGAAT
TGCTCATGCTGGAGCTTCTGTTGATTTAGCTATTTTTTCTCTCCATTTAGCAGGGATTTC
TTCAATTTTAGGAGCTGTAAATTTTATTACTACAGTTATTAATATACGATCTCCAGGAAT
TACATTAGATCGAATACCTTTATTTGTTTGATCAGTAGTAATTACAGCTGTATTATTATT
ATTATCTTTACCTGTATTAGCTGGAGCTATTACTATATTATTAACTGACCGAAATTTAAA
TACATCATTCTTTGACCCTGCTGGAGGAGGAGACCCAATTT-----------------
>Ny_oswaldoiss_PR14317JF437971
AACTTTATATTTTATCTTTGGAGCCTGAGCTGGAATAGTAGGAACTTCATTAAGTATTCT
TATTCGAGCTGAATTAGGTCATCCAGGAGCATTTATTGGAGATGATCAAATTTATAATGT
TATTGTAACTGCTCATGCATTTATTATAATTTTTTTTATAGTTATACCTATTATAATTGG
AGGATTTGGAAACTGATTAGTACCACTAATATTAGGAGCTCCTGATATAGCATTTCCTCG
AATAAATAATATAAGTTTTTGAATATTACCTCCTTCTTTAACTCTTTTAATTTCTAGAAG
TATAGTAGAAAATGGAGCTGGAACAGGATGAACTGTTTACCCTCCTCTTTCATCAGGAAT
TGCTCATGCTGGAGCTTCTGTTGATTTAGCTATTTTTTCTCTCCATTTAGCAGGGATTTC
TTCAATTTTAGGAGCTGTAAATTTTATTACTACAGTTATTAATATACGATCTCCAGGAAT
TACATTAGATCGAATACCTTTATTTGTTTGATCAGTAGTAATTACAGCTGTATTATTATT
ATTATCTTTACCTGTATTAGCTGGAGCTATTACTATATTATTAACTGACCGAAATTTAAA
TACATCATTCTTTGACCCTGCTGGAGGAGGAGACCCAA--------------------
>Ny_oswaldoiss_PR149108JF437972
AACTTTATATTTTATCTTTGGAGCCTGAGCTGGAATAGTAGGAACTTCATTAAGTATTCT
TATTCGAGCTGAATTAGGTCATCCAGGAGCATTTATTGGAGATGATCAAATTTATAATGT
TATTGTAACTGCTCATGCATTTATTATAATTTTTTTTATAGTTATACCTATTATAATTGG
AGGATTTGGAAACTGATTAGTACCACTAATATTAGGAGCTCCTGATATAGCATTTCCTCG
AATAAATAATATAAGTTTTTGAATATTACCTCCTTCTTTAACTCTTTTAATTTCTAGAAG
TATAGTAGAAAATGGAGCTGGAACAGGATGAACTGTTTACCCTCCTCTTTCATCAGGAAT
TGCTCATGCTGGAGCTTCTGTTGATTTAGCTATTTTTTCTCTCCATTTAGCAGGAATTTC
TTCAATTTTAGGAGCTGTAAATTTTATTACTACAGTTATTAATATACGATCTCCAGGAAT
TACATTAGATCGAATACCTTTATTTGTTTGATCAGTAGTAATTACAGCTGTATTATTATT
ATTATCTTTACCTGTATTGGCTGGAGCTATTACTATATTATTAACTGACCGAAATTTAAA
TACATCATTCTTTGATCCTGCTGGAGGAGGAGACCCAATTTTATATCAACATTTATTT
>Ny_oswaldoiss_RO1816JF437974
GACTTTATATTTTATTTTTGGAGCTTCAGCTGGAATAGTAGGAACTTCATTAAGTATTCT
TATTCGAGCTGAATTAGGTCATCCAGGAGCATTTATTGGAGATGATCAAATTTATAATGT
TATTGTAACTGCTCATGCATTTATTATAATTTTTTTTATAGTTATACCTATTATAATTGG
AGGATTTGGAAACTGATTAGTACCACTAATATTAGGAGCTCCTGATATAGCATTTCCTCG
AATAAATAATATAAGTTTTTGAATATTACCTCCTTCTTTAACTCTTTTAATTTCTAGAAG
TATAGTAGAAAATGGAGCTGGAACAGGATGAACTGTTTACCCTCCTCTTTCATCAGGAAT
TGCTCATGCTGGAGCTTCTGTTGATTTAGCTATTTTTTCTCTCCATTTAGCAGGAATTTC
TTCAATTTTAGGAGCTGTAAATTTTATTACTACAGTTATTAATATACGATCTCCAGGAAT
TACATTAGATCGAATACCTTTATTTGTTTGATCAGTAGTAATTACAGCTGTATTATTATT
ATTATCTTTACCTGTATTGGCTGGAGCTATTACTATGTTATTAACTGACCGAAATTTAAA
TACATCATTCTTTGACCCTGCTGGAGGAGGAGATCCAATTTTATATCAACA-------
>Ny_oswaldoiss_SP0306JF923724
AACTTTATATTTTATCTTTGGAGCCTGAGCTGGAATAGTAGGAACTTCATTAAGTATTCT
TATTCGAGCTGAATTAGGCCATCCAGGAGCATTTATTGGAGATGATCAAATTTATAATGT
TATTGTAACTGCTCATGCATTTATTATAATTTTTTTTATAGTTATACCTATTATAATTGG
AGGATTTGGAAACTGATTAGTACCGCTAATATTAGGAGCTCCTGATATAGCATTTCCTCG
AATAAATAATATAAGTTTTTGAATATTACCTCCTTCTTTAACTCTTTTAATTTCTAGAAG
TATAGTAGAAAATGGAGCTGGAACAGGATGAACTGTTTACCCCCCTCTTTCATCAGGAAT
TGCTCATGCTGGAGCTTCTGTTGATTTAGCTATTTTTTCTCTTCATTTAGCAGGAATTTC
TTCAATTTTAGGAGCTGTAAATTTTATTACTACAGTTATTAATATACGATCTCCAGGAAT
TACATTAGATCGAATACCTTTATTTGTTTGATCAGTAGTAATTACAGCTGTATTATTATT
ATTATCTTTACCTGTATTGGCTGGAGCTATTACTATATTATTAACTGACCGAAATTTAAA
TACATCATTCTTTGATCCTGCTGGAGGAGGAGACCCAATTTTATACCAACATTTATTT
>An_peryassuiG1_RO382
AACTTTATACTTTATTTTTGGAGCGTGAGCCGGAATAGTAGGAACTTCATTAAGAATTTT
AATTCGAGCAGAATTAGGTCACCCTGGAGCTTTTATTGGAGATGATCAAATTTATAATGT
TATTGTAACAGCCCATGCTTTTATTATAATTTTTTTTATAGTTATACCAATTATAATTGG
AGGATTTGGAAATTGATTGGTTCCTTTAATATTAGGAGCACCAGATATAGCATTCCCTCG
GATAAATAATATAAGATTTTGAATACTACCTCCTTCTTTAACACTATTAATTTCAAGTAG
TATAGTGGAAAATGGAGCTGGGACAGGATGAACTGTTTATCCTCCTTTATCTTCTGGAAT
TGCTCATGCTGGAGCTTCAGTAGATTTAGCAATTTTTTCACTTCATTTAGCAGGAATTTC
TTCTATTTTAGGAGCTGTAAATTTTATTACAACTGTTATTAATATACGATCTCCTGGAAT
TACATTAGATCGAATACCTTTATTTGTTTGATCCGTAGTAATTACAGCAGTATTATTATT
ACTATCTCTTCCAGTTCTTGCCGGAGCAATCACTATATTATTAACTGATCGAAATTTAAA
TACTTCTTTTTTTGACCCTGCAGGAGGAGGTGATCCAATTCTTTACCAACATCTATTT
>An_peryassuiG2_AC35727
-----------------------CTTGAGCCGGAATAGTAGGAACATCTTTAAGAATTTT
AATTCGAGCAGAATTAGGTCATCCTGGAGCTTTTATTGGAGATGATCAAATTTATAATGT
CATTGTAACAGCACATGCTTTTATTATAATTTTTTTTATAGTTATACCAATTATAATTGG
AGGATTTGGTAATTGATTAGTTCCTTTAATATTAGGTGCCCCAGATATAGCATTCCCTCG
AATAAATAATATAAGATTTTGAATATTACCCCCTTCTTTAACCCTTTTAATTTCAAGTAG
TATAGTGGAAAATGGAGCTGGAACAGGATGAACTGTTTACCCTCCTTTATCTTCTGGAAT
CGCCCATGCTGGGGCTTCAGTTGATTTAGCTATTTTTTCTTTACATTTAGCAGGTATTTC
TTCTATTTTAGGAGCTGTAAATTTTATTACAACTGTAATTAACATACGATCTCCTGGAAT
TACATTAGATCGTATACCATTATTTGTTTGATCTGTTGTAATTACAGCCGTATTATTATT
ATTATCTCTTCCAGTTCTTGCTGGAGCAATTACTATACTACTAACAGATCGAAATTTAAA
TACATCTTTTTTTGACCCTGCGGGAGGAGGAGATCCTATTTTATACCAACACTTGTTT
>An_peryassuiG2_HM0224051
AACATTATATTTTATTTTTGGAGCTTGAGCCGGAATAGTAGGAACATCTTTAAGAATTTT
AATTCGAGCAGAATTAGGTCATCCTGGAGCTTTTATTGGAGATGATCAAATTTATAATGT
CATTGTAACAGCACATGCTTTTATTATAATTTTTTTTATAGTTATACCAATTATAATTGG
AGGGTTTGGTAATTGATTAGTTCCTTTAATATTAGGTGCCCCAGATATAGCATTCCCTCG
AATAAATAATATAAGATTTTGAATATTACCCCCCTCTCTAACTCTTTTAATTTCAAGTAG
TATAGTGGAAAATGGGGCTGGAACAGGATGAACTGTTTACCCTCCTTTATCTTCTGGAAT
TGCCCATGCTGGGGCTTCAGTTGATTTAGCTATTTTTTCTTTACATTTAGCAGGTATTTC
TTCTATTTTAGGAGCGGTAAATTTTATTACAACTGTAATTAACATACGATCTCCTGGAAT
TACATTAGATCGCATACCATTATTTGTTTGATCTGTTGTAATTACAGCCGTATTATTATT
ATTATCTCTTCCAGTTCTTGCTGGAGCAATTACTATACTACTAACAGATCGAAATTTAAA
TACATCTTTTTTTGACCCTGCGGGAGGAGGAGACCCTATTTTATACCAACACTTGTTT
>An_peryassuiG2_KF6988751
AACATTATATTTTATTTTTGGAGCTTGAGCCGGAATAGTAGGAACATCTTTAAGAATTTT
AATTCGAGCAGAATTAGGTCATCCTGGAGCTTTTATTGGAGATGATCAAATTTATAATGT
CATTGTAACAGCACATGCTTTTATTATAATTTTTTTTATAGTTATACCAATTATAATTGG
AGGGTTTGGTAATTGATTAGTTCCTTTAATATTAGGTGCCCCAGATATAGCATTCCCTCG
AATAAATAATATAAGATTTTGAATATTACCCCCCTCTCTAACCCTTTTAATTTCAAGTAG
TATAGTGGAAAATGGGGCTGGAACAGGATGAACTGTTTACCCTCCTTTATCTTCTGGAAT
TGCCCATGCTGGGGCTTCAGTTGATTTAGCTATTTTTTCTTTACATTTAGCAGGTATTTC
TTCTATTTTAGGAGCTGTAAATTTTATTACAACTGTAATTAACATACGATCTCCTGGAAT
TACATTAGATCGTATACCATTATTTGTTTGATCTGTTGTAATTACAGCCGTATTATTATT
ATTATCTCTTCCAGTTCTTGCTGGAGCAATTACTATACTACTAACAGATCGAAATTTAAA
TACATCTTTTT-----------------------------------------------
>An_peryassuiG2_KF6988761
AACATTATATTTTATTTTTGGAGCTTGAGCCGGAATAGTAGGAACATCTTTAAGAATTTT
AATTCGAGCAGAATTAGGTCATCCTGGAGCTTTTATTGGAGATGATCAAATTTATAATGT
CATTGTAACAGCACATGCTTTTATTATAATTTTTTTTATAGTTATACCAATTATAATTGG
AGGGTTTGGTAATTGATTAGTTCCTTTAATATTAGGTGCCCCAGATATAGCATTCCCTCG
AATAAATAATATAAGATTTTGAATATTACCCCCCTCTCTAACCCTTTTAATTTCAAGTAG
TATAGTGGAAAATGGGGCTGGAACAGGATGAACTGTTTACCCTCCTTTATCTTCTGGAAT
TGCCCATGCTGGGGCTTCAGTTGATTTAGCTATTTTTTCTTTACATTTAGCAGGTATTTC
TTCTATTTTAGGAGCTGTAAATTTTATTACAACTGTAATTAACATACGATCTCCTGGAAT
TACATTAGATCGTATACCATTATTTGTTTGATCTGTTGTAATTACAGCCGTATTATTATT
ATTATCTCTCCCAGTTCTTGCTGGAGCAATTACTATACTACTAACAGATCGAAATTTAAA
TACATCTTTTT-----------------------------------------------
>An_peryassuiG2_KF6988771
AACATTATATTTTATTTTTGGAGCTTGAGCCGGAATAGTAGGAACATCTTTAAGAATTTT
AATTCGAGCAGAATTAGGTCATCCTGGAGCTTTTATTGGAGATGATCAAATTTATAATGT
CATTGTAACAGCACATGCTTTTATTATAATTTTTTTTATAGTTATACCAATTATAATTGG
AGGATTTGGTAATTGATTAGTTCCTTTAATATTAGGTGCCCCAGATATAGCGTTCCCTCG
AATAAATAATATAAGATTTTGAATATTACCCCCTTCTTTAACCCTTTTAATTTCAAGTAG
TATAGTGGAAAATGGAGCTGGAACAGGATGAACTGTTTACCCTCCTTTATCTTCTGGAAT
CGCCCATGCTGGGGCTTCAGTTGATTTAGCTATTTTTTCTTTACATTTAGCAGGTATTTC
TTCTATTTTAGGAGCTGTAAATTTTATTACAACTGTAATTAACATACGATCTCCTGGAAT
TACATTAGATCGTATACCATTATTTGTTTGATCTGTTGTAATTACAGCCGTATTATTATT
ATTATCTCTTCCAGTTCTTGCTGGAGCAATTACTATACTACTAACAGATCGAAATTTAAA
TACATCTTTTT-----------------------------------------------
>An_peryassuiG2_PA1276
AACATTATATTTTATTTTTGGAGCTTGAGCCGGAATAGTAGGAACATCTTTAAGAATTTT
AATTCGAGCAGAATTAGGTCATCCTGGAGCTTTTATTGGAGATGATCAAATTTATAATGT
CATTGTAACAGCACATGCTTTTATTATAATTTTTTTTATAGTTATGCCAATTATAATTGG
AGGATTTGGTAATTGATTAGTTCCTTTAATATTAGGTGCCCCAGATATAGCATTCCCTCG
AATAAATAATATAAGATTTTGAATATTGCCCCCTTCTTTAACCCTTTTAATTTCAAGTAG
TATAGTGGAAAATGGAGCTGGAACAGGATGAACTGTTTACCCTCCTTTATCTTCTGGAAT
CGCCCATGCTGGGGCTTCAGTTGATTTAGCTATTTTTTCTTTACATTTAGCAGGTATTTC
TTCTATTTTAGGAGCTGTAAATTTTATTACAACTGTAATTAACATACGATCTCCTGGAAT
TACATTAGATCGTATACCATTATTTGTTTGATCTGTTGTAATTACAGCCGTATTATTATT
ATTATCTCTTCCAGTTCTTGCTGGAGCAATTACTATACTACTAACAGATCGAAATTTAAA
TACATCTTTTTTTGACCCTGCGGGAGGAGGAGATCCTATTTTATACCAACACTTGTTT
>An_peryassuiG3_AP21282
AACATTATATTTTATTTTTGGAGCTTGAGCCGGAATAGTAGGAACATCTTTAAGAATTTT
AATTCGAGCAGAATTAGGCCATCCTGGAGCTTTTATTGGAGATGATCAAATTTATAATGT
CATTGTAACAGCACATGCTTTTATTATAATTTTTTTTATAGTTATGCCAATTATAATTGG
AGGGTTTGGTAATTGATTAGTTCCTTTAATATTAGGAGCCCCAGATATAGCATTTCCCCG
AATAAACAATATAAGATTTTGAATATTACCTCCCTCTCTAACCCTTTTAATTTCAAGTAG
TATAGTGGAAAATGGGGCTGGAACAGGATGAACTGTTTATCCTCCTTTATCTTCTGGAAT
TGCCCATGCTGGGGCTTCAGTTGATTTAGCTATTTTCTCTTTACATTTAGCAGGTATTTC
TTCTATTTTAGGAGCTGTAAATTTTATTACAACTGTAATTAATATACGATCTCCTGGAAT
TACATTAGACCGTATACCATTATTTGTTTGATCTGTTGTAATTACAGCCGTGTTATTACT
ATTATCCCTTCCAGTTCTAGCTGGAGCAATTACTATACTACTAACAGATCGAAATTTAAA
TACATCTTTTTTTGACCCTGCAGGAGGAGGAGATCCTATTTTATACCAACACTTATTT
>An_punctimaculaA_YAV648
-----------------------------------------GAACTTCTTTAAGAATTTT
AATTCGTGCTGAATTAGGGCACCCAGGAGCTTTTATTGGAGATGACCAAATTTATAATGT
TATTGTAACGGCCCATGCTTTTATTATAATTTTTTTTATAGTTATGCCTATTATAATTGG
AGGATTTGGAAATTGATTAGTTCCATTAATATTAGGAGCCCCTGATATAGCATTTCCTCG
AATAAATAATATAAGATTTTGAATATTACCCCCTTCTTTAACTTTATTAATTTCTAGTAG
TATAGTAGAAAATGGGGCTGGAACAGGATGAACCGTTTACCCCCCTCTTTCTTCAGGTAT
CGCCCATGCTGGGGCTTCTGTTGATTTAGCTATTTTTTCCCTGCATTTAGCTGGTATTTC
TTCAATTTTAGGAGCAGTAAATTTTATTACTACAGTAATTAATATACGAGCACCAGGTAT
TACTCTTGATCGAATGCCTTTATTTGTCTGATCTGTAATAATTACTGCAGTATTATTATT
ATTATCTTTACCTGTTTTAGCAGGAGCAATTACAATATTATTAACAGATCGAAATTTAAA
TACTTCTTTTT-----------------------------------------------
>An_punctimaculaB_WB324
-----------------------------------------GAACTTCTTTAAGAATTTT
AATTCGTGCTGAATTAGGGCACCCAGGAGCTTTTATTGGAGATGACCAAATTTATAATGT
TATTGTAACGGCCCATGCTTTTATTATAATTTTTTTTATAGTTATGCCTATTATAATTGG
AGGGTTTGGAAATTGATTAGTTCCATTAATATTAGGAGCCCCCGATATAGCATTTCCTCG
AATAAATAATATAAGATTTTGAATATTACCCCCTTCTTTAACTTTATTAATTTCTAGTAG
TATAGTAGAAAATGGGGCTGGAACAGGATGAACCGTTTACCCCCCTCTTTCTTCAGGTAT
CGCCCATGCTGGGGCTTCTGTTGATTTAGCTATTTTTTCCCTGCATTTAGCTGGTATTTC
TTCAATTTTAGGAGCAGTAAATTTTATTACTACAGTAATTAATATACGAGCACCAGGTAT
TACCCTTGATCGAATGCCTTTATTTGTCTGATCTGTAGTAATTACTGCAGTATTATTATT
ATTATCTTTACCTGTTTTAGCAGGAGCAATTACAATATTATTAACAGATCGAAATTTAAA
TACTTCTTTTT-----------------------------------------------
>An_punctimaculaG1_AC2264
----------------TTTGGAGCATGAGCCGGAATAGTAGGAACGTCTCTTAGAATTTT
AATTCGGGCAGAATTAGGTCACCCAGGAGCTTTTATTGGAGACGATCAAATTTATAATGT
AATTGTAACAGCCCATGCTTTTATTATAATTTTTTTTATAGTTATACCTATTATAATTGG
AGGATTTGGTAATTGATTAGTACCTTTAATGTTAGGGGCCCCAGATATAGCATTCCCTCG
AATAAATAATATAAGATTTTGAATACTACCCCCTTCTTTAACACTTTTAATTTCTAGTAG
TATAGTAGAAAATGGAGCTGGTACAGGATGAACAGTTTATCCCCCGCTTTCTTCTGGAAT
TGCACATGCAGGAGCTTCGGTTGATTTAGCTATTTTTTCATTACATTTAGCAGGAATTTC
TTCTATTTTAGGAGCTGTAAATTTTATTACAACTGTAATTAATATGCGGTCTCCCGGAAT
TACTTTAGATCGAATACCATTATTTGTCTGATCTGTTGTAATTACAGCAATTTTATTATT
ATTATCTTTACCTGTATTAGCTGGAGCTATTACAATATTATTAACAGACCGAAATTTAAA
CACCTCTTTTTTTGACCCTGCTGGAGGTGGAGACCCTATTTTATATCAACACTTATTT
>An_punctimaculaG2_AC21417
---------------TTTTGGAGCATGAGCCGGAATAGTAGGAACATCTTTAAGAATTTT
AATTCGAGCGGAATTAGGTCACCCAGGAGCCTTTATTGGAGATGATCAAATTTATAATGT
AATTGTTACAGCTCACGCATTTATTATAATTTTTTTTATAGTTATACCTATTATAATTGG
AGGATTTGGTAATTGATTAGTGCCTCTAATATTAGGTGCCCCAGATATAGCATTCCCTCG
AATAAATAATATAAGATTTTGAATATTACCCCCTTCTTTAACACTTTTAATTTCTAGTAG
TATAGTAGAAAATGGAGCTGGTACAGGATGAACTGTTTATCCCCCTCTTTCATCTGGAAT
TGCACATGCAGGAGCTTCAGTTGATTTAGCTATTTTTTCATTACATTTAGCAGGAATTTC
TTCTATTTTAGGGGCTGTAAATTTTATTACAACTGTAATTAATATACGATCTCCTGGGAT
TACTTTAGATCGAATACCTTTATTCGTTTGATCTGTTGTAATTACAGCAATTTTATTATT
ATTATCTTTACCTGTATTAGCCGGAGCTATTACTATATTATTAACAGATCGAAATTTAAA
TACTTCTTTTTTTGACCCTGCAGGAGGAGGAGACCCAATTTTATATCAACATTTATTT
>An_punctimaculaG2_AC2176
---------------TTTTGGAGCATGAGCCGGAATAGTAGGAACATCTTTAAGAATTTT
AATTCGAGCGGAATTAGGTCACCCAGGAGCCTTTATTGGAGATGATCAAATTTATAATGT
AATTGTTACAGCTCACGCATTTATTATAATTTTTTTTATAGTTATACCTATTATAATTGG
AGGATTTGGTAATTGATTAGTGCCTCTAATATTAGGTGCCCCAGATATAGCATTCCCTCG
AATAAATAATATAAGATTTTGAATATTACCTCCTTCTTTAACACTTTTAATTTCTAGTAG
TATAGTAGAAAATGGAGCTGGTACAGGATGAACTGTTTATCCCCCTCTTTCATCTGGAAT
TGCACATGCAGGAGCTTCAGTTGATTTAGCTATTTTTTCATTACATTTAGCAGGAATTTC
TTCTATTTTAGGGGCTGTAAATTTTATTACAACTGTAATTAATATACGATCTCCTGGGAT
TACTTTAGATCGAATACCTTTATTCGTTTGATCTGTTGTAATTACAGCAATTTTATTATT
ATTATCTTTACCTGTATTAGCCGGAGCTATTACTATATTATTAACAGATCGAAATTTAAA
TACTTCTTTTTTTGACCCTGCAGGAGGAGGAGACCCAATTTTATATCAACATTTATTT
>An_punctimaculaG2_AC2245
---------------TTTTGGAGCATGAGCCGGAATAGTAGGAACATCTTTAAGAATTTT
AATTCGAGCGGAATTAGGTCACCCAGGAGCCTTTATTGGAGATGATCAAATTTATAATGT
AATTGTTACAGCTCACGCATTTATTATAATTTTTTTTATAGTTATACCTATTATAATTGG
AGGATTTGGTAATTGATTAGTGCCTCTAATATTAGGTGCCCCAGATATAGCATTCCCTCG
AATAAATAATATAAGATTTTGAATATTACCCCCTTCTTTAACACTTTTAATTTCTAGTAG
TATAGTAGAAAATGGAGCTGGTACAGGATGAACTGTTTATCCCCCTCTTTCATCTGGAAT
TGCACATGCAGGAGCTTCAGTTGATTTAGCTATTTTTTCATTACATTTAGCAGGAATTTC
TTCTATTTTAGGGGCTGTAAATTTTATTACAACTGTAATTAATATACGATCTCCTGGGAT
TACTTTAGATCGAATACCTTTATTCGTTTGATCTGTTGTAATTACAGCAATTTTATTATT
ATTATCTTTACCTGTATTAGCCGGAGCTATTACTATATTATTAACAGATCGAAATTTAAA
TACTTCTTTTTTTGACCCTGCAGGAGGAGGAGACCCAATTTTATATCAACATTTATTT
>An_punctimaculaG2_AC2275
-------------------------TGAGCCGG-ATAGTAGGAACATCTTTAAGAATTTT
AATTCGAGCAGAATTAGGTCACCCAGGAGCCTTTATTGGAGATGATCAAATTTATAATGT
AATTGTTACAGCTCACGCATTTATTATAATTTTTTTTATAGTTATACCTATTATAATTGG
AGGATTTGGTAATTGATTAGTGCCTCTAATATTAGGTGCCCCAGATATAGCATTCCCTCG
AATAAATAATATAAGATTTTGAATATTACCCCCTTCTTTAACACTTTTAATTTCTAGTAG
TATAGTAGAAAATGGAGCTGGTACAGGATGAACTGTTTATCCCCCTCTTTCATCTGGAAT
TGCACATGCAGGAGCTTCAATTGATTTAGCTATTTTTTCATTACATTTAGCAGGAATTTC
TTCTATTTTAGGGGCTGTAAATTTTATTACAACTGTAATTAATATACGATCTCCTGGGAT
TACTTTAGATCGAATACCTTTATTCGTTTGATCTGTTGTAATTACAGCAATTTTATTATT
ATTATCTTTACCTGTATTAGCCGGAGCTATTACTATATTATTAACAGATCGAAATTTAAA
TACTTCTTTTTTTGACCCTGCAGGAGGAGGAGACCCAATTTTATATCAACATTTATTT
>An_punctimaculaG2_AC2276
---------------TTTTGGAGCATGAGCCGG-ATAGTAGGAACATCTTTAAGAATTTT
AATTCGAGCAGAATTAGGTCACCCAGGAGCCTTTATTGGAGATGATCAAATTTATAATGT
AATTGTTACAGCTCACGCATTTATTATAATTTTTTTTATAGTTATACCTATTATAATTGG
AGGATTTGGTAATTGATTAGTGCCTCTAATATTAGGTGCCCCAGATATAGCATTCCCTCG
AATAAATAATATAAGATTTTGAATATTACCCCCTTCTTTAACACTTTTAATTTCTAGTAG
TATAGTAGAAAATGGAGCTGGTACAGGATGAACTGTTTATCCCCCTCTTTCATCTGGAAT
TGCACATGCAGGAGCTTCAGTTGATTTAGCTATTTTTTCATTACATTTAGCAGGAATTTC
TTCTATTTTAGGGGCTGTAAATTTTATTACAACTGTAATTAATATACGATCTCCTGGGAT
TACTTTAGATCGAATACCTTTATTCGTTTGATCTGTTGTAATTACAGCAATTTTATTATT
ATTATCTTTACCTGTATTAGCCGGAGCTATTACTATATTATTAACAGATCGAAATTTAAA
TACTTCTTTTTTTGACCCTGCAGGAGGAGGAGACCCAATTTTATATCAACATTTATTT
>An_punctimaculaG2_AC2277
------------------------------------------AACATCTTTAAGAATTTT
AATTCGAGCGGAATTAGGTCACCCAGGAGCCTTTATTGGAGATGATCAAATTTATAATGT
AATTGTTACAGCTCACGCATTTATTATAATTTTTTTTATAGTTATACCTATTATAATTGG
AGGATTTGGTAATTGATTAGTGCCTCTAATATTAGGTGCCCCAGATATAGCATTCCCTCG
AATAAATAATATAAGATTTTGAATATTACCTCCTTCTTTAACACTTTTAATTTCTAGTAG
TATAGTAGAAAATGGAGCTGGTACAGGATGAACTGTTTATCCCCCTCTTTCATCTGGAAT
TGCACATGCAGGAGCTTCAGTTGATTTAGCTATTTTTTCATTACATTTAGCAGGAATTTC
TTCTATTTTAGGGGCTGTAAATTTTATTACAACTGTAATTAATATACGATCTCCTGGGAT
TACTTTAGATCGAATACCTTTATTCGTTTGATCTGTTGTAATTACAGCAATTTTATTATT
ATTATCTTTACCTGTATTAGCCGGAGCTATTACTATATTATTAACAGATCGAAATTTAAA
TACTTCTTTTTTTGACCCTGCAGGAGGAGGAGACCCAATTTTATATCAACATTTATTT
>An_punctimaculaG2_JX2051221
AACTTTATACTTTATTTTTGGAGCATGAGCCGGAATAGTAGGAACATCTTTAAGAATTTT
AATTCGAGCGGAATTAGGTCACCCAGGAGCCTTTATTGGAGATGATCAAATTTATAATGT
AATTGTTACAGCTCACGCATTTATTATAATTTTTTTTATAGTTATACCTATTATAATTGG
AGGATTTGGTAATTGATTAGTACCTCTAATATTAGGTGCCCCAGATATAGCATTCCCTCG
AATAAATAATATAAGATTTTGAATATTACCCCCTTCTTTAACACTTTTAATTTCTAGTAG
TATAGTAGAAAATGGAGCTGGTACAGGATGAACTGTTTATCCCCCTCTTTCATCTGGAAT
TGCACATGCAGGAGCTTCAGTTGATTTAGCTATTTTTTCATTACATTTAGCAGGAATTTC
TTCTATTTTAGGGGCTGTAAATTTTATTACAACTGTAATTAATATACGATCCCCTGGGAT
TACTTTAGATCGAATACCTTTATTCGTTTGATCTGTTGTAATTACAGCAATTTTATTATT
ATTATCTTTACCTGTATTAGCCGGAGCTATTACTATATTATTAACAGATCGAAATTTAAA
TACTTCTTTTTTTGACCCTGCAGGAGGAGGAGACCCAATTTTATATCAACATTTATTT
>An_punctimaculass_BIR1162
-----------------------------------------GAACTTCTTTAAGAATTTT
AATTCGTGCTGAATTAGGGCACCCAGGAGCTTTTATTGGAGATGACCAAATTTATAATGT
TATTGTAACGGCCCATGCTTTTATTATAATTTTTTTTATAGTTATGCCTATTATAATTGG
AGGATTTGGAAATTGATTAGTTCCATTAATATTAGGAGCCCCTGATATAGCATTTCCTCG
AATAAATAATATAAGATTTTGAATATTACCCCCTTCTTTAACTTTATTAATTTCTAGTAG
TATAGTAGAAAATGGAGCTGGAACAGGATGAACCGTTTACCCCCCTCTTTCTTCAGGTAT
CGCCCATGCTGGGGCTTCTGTTGATTTAGCTATTTTTTCCCTGCATTTAGCTGGTATTTC
TTCAATTTTAGGAGCAGTAAATTTTATTACTACAGTAATTAATATACGAGCACCAGGTAT
TACCCTTGATCGAATACCTTTATTTGTCTGATCTGTAGTAATTACTGCAGTATTATTATT
ATTATCTTTACCTGTTTTAGCAGGAGCAATTACAATATTATTAACAGATCGAAATTTAAA
TACTTCTTTTT-----------------------------------------------
>Ny_rangeli_AC1504JF923725
AACTTTATATTTTATTTTTGGAGCTTGAGCTGGAATAGTAGGTACTTCATTAAGTATTCT
TATTCGAGCCGAATTAGGTCACCCAGGAGCCTTTATTGGAGATGATCAAATTTATAATGT
TATTGTAACTGCTCACGCATTTATTATAATTTTTTTTATAGTTATACCTATTATAATTGG
AGGATTTGGAAACTGATTAGTACCATTAATATTAGGAGCCCCTGATATAGCATTCCCTCG
AATAAATAATATAAGTTTTTGAATATTACCTCCTTCTTTAACTCTTTTAATTTCTAGAAG
TATAGTAGAAAATGGAGCAGGAACAGGATGAACTGTTTACCCTCCTCTTTCATCAGGAAT
TGCTCATGCCGGAGCTTCTGTTGATTTAGCTATTTTTTCTCTTCACTTAGCAGGGATTTC
TTCAATTTTAGGGGCTGTAAATTTTATTACTACAGTTATTAATATACGATCTCCAGGAAT
TACATTAGATCGAATACCTTTATTTGTTTGATCAGTAGTAATTACAGCCGTATTATTATT
ATTATCTTTACCAGTATTAGCTGGAGCTATTACTATATTATTAACTGATCGAAATTTAAA
TACTTCATTCTTTGACCCTGCTGGAGGAGGAGATCCAATTTTATACCAACATTTATTT
>Ny_rangeli_AC18110
AACTTTATATTTTATTTTTGGAGCTTGAGCTGGAATAGTAGGTACTTCATTAAGTATTCT
TATTCGAGCCGAATTAGGTCACCCAGGAGCCTTTATTGGAGATGATCAAATTTATAATGT
TATTGTAACTGCTCACGCATTTATTATAATTTTTTTTATAGTTATACCTATTATAATTGG
AGGATTTGGAAACTGATTAGTACCATTAATATTAGGAGCCCCTGATATAGCATTCCCTCG
AATAAATAATATAAGTTTTTGAATACTACCTCCTTCTTTAACTCTTTTAATTTCTAGAAG
TATAGTAGAAAATGGAGCAGGAACAGGATGAACTGTTTACCCTCCTCTTTCATCAGGAAT
TGCTCATGCCGGAGCTTCTGTTGATTTAGCTATTTTTTCTCTTCACTTAGCAGGGATTTC
TTCAATTTTAGGGGCTGTAAATTTTATTACTACAGTTATTAATATACGATCTCCAGGAAT
TACATTAGATCGAATACCTTTATTTGTTTGATCAGTAGTAATTACAGCCGTATTATTATT
ATTATCTTTACCAGTATTAGCTGGAGCTATTACTATATTATTAACTGATCGAAATTTAAA
TACTTCATTCTTTGACCCTGCTGGAGGAGGAGATCCAATTTTATATCAACATTTATTT
>Ny_rangeli_AC4718
----------------TTTGGAGCTTGAGCTGGAATAGTAGGTACTTCATTAAGTATTCT
TATTCGAGCCGAATTAGGTCACCCAGGAGCTTTTATTGGAGATGATCAAATTTATAATGT
TATTGTAACTGCTCACGCATTTATTATAATTTTTTTTATAGTTATACCTATTATAATTGG
AGGATTTGGAAACTGATTAGTACCATTAATATTAGGAGCCCCTGATATAGCATTCCCTCG
AATAAATAATATAAGTTTTTGAATATTACCTCCTTCTTTAACTCTTTTAATTTCTAGAAG
TATAGTAGAAAATGGAGCAGGAACAGGATGAACTGTTTACCCTCCTCTTTCATCAGGAAT
TGCTCATGCTGGAGCTTCTGTTGATTTAGCTATTTTTTCTCTTCACTTAGCAGGGATTTC
TTCAATTTTAGGGGCTGTAAATTTTATTACTACAGTTATTAATATACGATCTCCAGGAAT
TACATTAGATCGAATACCTTTATTTGTTTGATCAGTAGTAATTACAGCCGTATTATTATT
ATTATCTCTACCAGTATTAGCTGGAGCTATTACTATATTATTAACTGATCGAAATTTAAA
TACTTCATTCTTTGACCCTGCTGGAGGAGGAGATCCAATTTTATATCAACATTTATTT
>Ny_rangeli_AC591
----------------TTTGGAGCTTGAGCTGGAATAGTAGGTACTTCATTAAGTATTCT
TATTCGAGCCGAATTAGGCCACCCAGGAGCCTTTATTGGAGATGATCAAATTTATAATGT
TATTGTAACTGCTCACGCATTTATTATAATTTTTTTTATAGTTATACCTATTATAATTGG
AGGATTTGGAAACTGATTAGTACCATTAATATTAGGAGCCCCTGATATAGCATTCCCTCG
AATAAATAATATAAGTTTTTGAATATTACCTCCTTCTTTAACTCTTTTAATTTCTAGAAG
TATAGTAGAAAATGGAGCAGGAACAGGATGAACTGTTTACCCTCCTCTTTCATCAGGAAT
TGCTCATGCCGGAGCTTCTGTTGATTTAGCTATTTTTTCTCTTCACTTAGCAGGGATTTC
TTCAATTTTAGGGGCTGTAAATTTTATTACTACAGTTATTAATATACGATCTCCAGGAAT
TACATTAGATCGAATACCTTTATTTGTTTGATCAGTAGTAATTACAGCCGTATTATTATT
ATTATCTTTACCAGTATTAGCTGGAGCTATTACTATATTATTAACTGATCGAAATTTAAA
TACTTCATTCTTTGATCCTGCTGGAGGAGGAGACCCAATTTTATATCAACATTTATTT
>Ny_rangeli_AC603
----------------TTTGGAGCTTGAGCTGGAATAGTAGGTACTTCATTAAGTATTCT
TATTCGAGCCGAATTAGGTCACCCAGGAGCTTTTATTGGAGATGATCAAATTTATAATGT
TATTGTAACTGCTCACGCATTTATTATAATTTTTTTTATAGTTATACCTATTATAATTGG
AGGATTTGGAAATTGATTAGTACCATTAATATTAGGAGCCCCTGATATAGCATTCCCTCG
AATAAATAATATAAGTTTTTGAATATTACCTCCTTCTTTAACTCTTTTAATTTCTAGAAG
TATAGTAGAAAATGGAGCAGGAACAGGATGAACTGTTTACCCTCCTCTTTCATCAGGAAT
TGCTCATGCTGGAGCTTCTGTTGATTTAGCTATTTTTTCTCTTCACTTAGCAGGGATTTC
TTCAATTTTAGGGGCTGTAAATTTTATTACTACAGTTATTAATATACGATCTCCAGGAAT
TACATTAGATCGAATACCTTTATTTGTTTGATCAGTAGTAATTACAGCCGTATTATTATT
ATTATCTCTACCAGTATTAGCTGGAGCTATTACTATATTATTAACTGATCGAAATTTAAA
TACTTCATTCTTTGACCCTGCTGGAGGAGGAGATCCAATTTTATATCAACATTTATTT
>Ny_rangeli_AC611
----------------TTTGGAGCTTGAGCTGGAATAGTAGGTACTTCATTAAGTATTCT
TATTCGAGCCGAATTAGGTCACCCAGGAGCCTTTATTGGAGATGATCAAATTTATAATGT
TATTGTAACTGCTCACGCATTTATTATAATTTTTTTTATAGTTATACCTATTATAATTGG
AGGATTTGGAAACTGATTAGTACCATTAATATTAGGAGCCCCTGATATAGCATTCCCTCG
AATAAATAATATAAGTTTTTGAATATTACCTCCTTCTTTAACTCTTTTAATTTCTAGAAG
TATAGTAGAAAATGGAGCAGGAACAGGATGAACTGTTTACCCTCCTCTTTCATCAGGAAT
TGCTCATGCCGGAGCTTCTGTTGATTTAGCTATTTTTTCTCTTCACTTAGCAGGGATTTC
TTCAATTTTAGGGGCTGTAAATTTTATTACTACAGTTATTAATATACGATCTCCAGGAAT
TACATTAGATCGAATACCTTTATTTGTTTGATCAGTAGTAATTACAGCCGTATTATTATT
ATTATCTTTACCAGTATTAGCTGGAGCTATTACTATATTATTAACTGATCGAAATTTAAA
TACTTCATTCTTTGACCCTGCTGGAGGAGGAGATCCAATTTTATATCAACATTTATTT
>Ny_rangeli_AC645
----------------TTTGGAGCTTGAGCTGGAATAGTAGGTACTTCATTAAGTATTCT
TATTCGAGCCGAATTAGGTCACCCAGGAGCCTTTATTGGAGATGATCAAATTTATAATGT
TATTGTAACTGCTCACGCATTTATTATAATTTTTTTTATAGTTATACCTATTATAATTGG
AGGATTTGGAAACTGATTAGTACCATTAATATTAGGAGCCCCTGATATAGCATTCCCTCG
AATAAATAATATAAGTTTTTGAATATTACCTCCTTCTTTAACTCTTTTAATTTCTAGAAG
TATAGTAGAAAATGGAGCAGGAACAGGATGAACTGTTTACCCTCCTCTTTCATCAGGAAT
TGCTCATGCCGGAGCTTCTGTTGATTTAGCTATTTTTTCTCTTCACTTAGCAGGGATTTC
TTCAATTTTAGGAGCTGTAAATTTTATTACTACAGTTATTAATATACGATCTCCAGGAAT
TACATTAGATCGAATACCTTTATTTGTTTGATCAGTAGTAATTACAGCCGTATTATTATT
ATTATCTTTACCAGTATTAGCTGGAGCTATTACTATATTATTAACTGATCGAAATTTAAA
TACTTCATTCTTTGACCCTGCTGGAGGAGGAGATCCAATTTTATATCAACATTTATTT
>Ny_rangeli_AC663
----------------TTTGGAGCTTGAGCTGGAATAGTAGGTACTTCATTAAGTATTCT
TATTCGAGCCGAATTAGGTCACCCAGGAGCCTTTATTGGAGATGATCAAATTTATAATGT
TATTGTAACTGCTCACGCATTTATTATAATTTTTTTTATAGTTATACCTATTATAATTGG
AGGATTTGGAAACTGATTAGTACCATTAATATTAGGAGCCCCCGATATAGCATTCCCTCG
AATAAATAATATAAGTTTTTGAATATTACCTCCTTCTTTAACTCTTTTAATTTCTAGAAG
TATAGTAGAAAATGGAGCAGGAACAGGATGAACTGTTTACCCTCCTCTTTCATCAGGAAT
TGCTCATGCCGGAGCTTCTGTTGATTTAGCTATTTTTTCTCTTCACTTAGCAGGAATTTC
TTCAATTTTAGGGGCTGTAAATTTTATTACTACAGTTATTAATATACGATCTCCAGGAAT
TACATTAGATCGAATACCTTTATTTGTTTGATCAGTAGTAATTACAGCCGTATTATTATT
ATTATCTTTACCAGTATTAGCTGGAGCTATTACTATATTATTAACTGATCGAAATTTAAA
TACTTCATTCTTTGACCCTGCTGGAGGAGGAGATCCAATTTTATATCAACATTTATTT
>Ny_rangeli_RO1882
AACTTTATATTTTATTTTTGGAGCTTGAGCTGGAATAGTAGGTACTTCATTAAGTATTCT
TATTCGAACCGAATTAGGTCACCCAGGAGCCTTTATTGGAGATGATCAAATTTATAATGT
TATTGTAACTGCTCACGCATTTATTATAATTTTTTTTATAGTTATACCTATTATAATTGG
AGGATTTGGAAACTGATTAGTACCATTAATATTAGGAGCCCCTGATATAGCATTCCCTCG
AATAAATAATATAAGTTTTTGAATATTACCTCCTTCTTTAACTCTTTTAATTTCTAGAAG
TATAGTAGAAAATGGAGCAGGAACAGGATGAACTGTTTACCCCCCTCTTTCATCAGGAAT
TGCTCATGCCGGAGCTTCTGTTGATTTAGCTATTTTTTCTCTTCACTTAGCAGGGATTTC
TTCAATTTTAGGGGCTGTAAATTTTATTACTACAGTTATTAATATGCGATCTCCAGGAAT
TACATTAGATCGAATACCTTTATTTGTTTGATCAGTAGTAATTACAGCCGTATTATTATT
ATTATCTTTACCAGTATTAGCTGGAGCTATTACTATATTATTAACTGATCGAAATTTAAA
TACTTCATTCTTTGACCCTGCTGGAGGAGGAGATCCAATTTTATATCAACATTTATTT
>Ny_strodei_ES091GU226664
----------TTTATTTTTGGAGCCTGAGCTGGAATAGTCGGAACTTCATTAAGTATTCT
TATTCGAGCTGAATTAGGACATCCAGGAGCTTTTATTGGAGATGATCAAATTTATAATGT
TATTGTAACTGCTCATGCATTTATTATAATTTTTTTTATAGTTATACCTATTATAATTGG
AGGGTTTGGAAACTGATTAGTGCCATTAATATTAGGAGCTCCTGATATAGCTTTCCCTCG
TATAAATAATATAAGTTTTTGAATATTGCCTCCTTCTTTAACTCTTTTAATTTCTAGAAG
TATAGTAGAAAATGGAGCTGGAACAGGATGAACTGTTTACCCACCTCTATCATCAGGGAT
TGCTCATGCTGGAGCCTCTGTTGATTTAGCAATTTTTTCTCTTCATTTAGCCGGAATTTC
TTCAATTTTAGGAGCTGTAAATTTTATTACAACAGTTATTAATATACGATCTCCAGGTAT
TACACTAGATCGAATACCTTTATTTGTATGATCAGTAGTAATTACAGCTGTATTATTATT
ATTATCTTTACCAGTATTAGCAGGAGCTATTACTATATTATTAACTGATCGAAATTTAAA
TACATCCTTCTTTGACCCTGCAGGAGGGGGAGACCCAATTTTGTATCAACACTTATTT
>Ny_strodei_MG30102GU226670
AACTTTATATTTTATTTTTGGAGCCTGAGCTGGAATAGTCGGAACTTCATTAAGTATTCT
TATTCGAGCTGAATTAGGACATCCAGGAGCCTTTATTGGAGATGATCAAATTTATAATGT
TATTGTAACTGCCCATGCATTTATTATAATTTTTTTTATAGTTATACCTATTATAATTGG
AGGGTTTGGAAACTGATTAGTACCATTAATATTAGGAGCTCCTGATATAGCTTTCCCTCG
TATAAATAATATAAGTTTTTGAATATTACCTCCTTCTTTAACTCTTTTAATTTCTAGAAG
TATAGTAGAAAATGGAGCTGGAACAGGATGAACTGTTTACCCACCTCTATCATCAGGAAT
TGCTCATGCTGGAGCCTCTGTTGATTTAGCAATTTTTTCTCTTCATTTAGCCGGAATTTC
TTCAATTTTAGGAGCTGTAAATTTTATTACAACAGTTATTAATATACGATCTCCGGGTAT
TACATTAGATCGAATACCTTTATTTGTATGATCAGTAGTAATTACAGCTGTATTATTATT
ATTATCTTTACCAGTACTAGCAGGAGCTATTACTATATTATTAACTGATCGAAATTTAAA
TACATCTTTCTTTGACCCTGCAGGAGGTGGAGACCCAATTTTATATCAACACTTATTT
>Ny_strodei_SPR0407JF923730
AACTTTATATTTTATTTTTGGAGCCTGAGCTGGAATAGTCGGAACTTCATTAAGTATTCT
TATTCGAGCTGAATTAGGACATCCAGGAGCTTTTATTGGAGATGATCAAATTTATAATGT
TATTGTAACTGCCCATGCATTTATTATAATTTTTTTTATAGTTATACCTATTATAATTGG
AGGGTTTGGAAACTGATTAGTACCATTAATATTAGGAGCCCCTGATATAGCTTTCCCTCG
TATAAATAATATAAGTTTTTGAATATTACCCCCTTCTTTAACTCTTTTAATTTCTAGAAG
TATAGTAGAAAATGGAGCTGGAACAGGATGAACTGTTTACCCGCCTCTATCATCAGGAAT
TGCTCATGCTGGAGCCTCTGTTGATTTAGCAATTTTTTCCCTTCATTTAGCCGGAATTTC
TTCAATTTTAGGAGCTGTAAATTTTATTACAACAGTTATTAATATACGATCTCCGGGTAT
TACATTAGATCGAATACCTTTATTTGTATGATCAGTAGTAATTACAGCTGTATTATTATT
ATTATCTTTACCAGTATTAGCAGGAGCTATTACTATATTATTAACTGATCGAAATTTAAA
TACATCATTCTTTGACCCTGCAGGAGGTGGAGATCCAATTTTGTATCAACACTTATTT
>Ny_strodei_VP060501JF923731
AACTTTATATTTTATTTTTGGAGCCTGAGCTGGAATAGTCGGAACTTCATTAAGTATTCT
TATTCGAGCTGAATTAGGACATCCAGGAGCCTTTATTGGAGATGATCAAATTTATAATGT
TATTGTAACTGCCCATGCATTTATTATAATTTTTTTTATAGTTATACCTATTATAATTGG
AGGGTTTGGAAACTGATTAGTACCATTAATATTAGGAGCTCCTGATATAGCTTTCCCTCG
TATAAATAATATAAGTTTTTGAATATTACCCCCTTCTTTAACTCTTTTAATTTCTAGAAG
TATAGTAGAAAATGGAGCTGGAACAGGATGAACTGTTTACCCACCTCTATCATCAGGAAT
TGCTCATGCTGGAGCCTCTGTTGATTTAGCAATTTTTTCTCTTCATTTAGCCGGAATTTC
TTCAATTTTAGGAGCTGTAAATTTTATTACAACAGTTATTAATATACGATCTCCGGGTAT
TACATTAGATCGAATACCTTTATTTGTATGATCAGTAGTAATTACAGCTGTATTATTATT
ATTATCTTTACCAGTATTAGCAGGAGCTATTACTATATTATTAACTGATCGAAATTTAAA
TACATCTTTCTTTGACCCTGCAGGAGGTGGAGACCCAATTTTATATCAAC--------
>Ny_triannulatus_AC1108JF923732
AACATTATACTTTATTTTTGGAGCTTGAGCTGGTATAGTTGGAACTTCATTAAGAATTTT
AATTCGAGCCGAACTTGGTCATCCAGGAGCTTTTATTGGAGACGATCAAATTTATAACGT
TATTGTAACTGCACATGCATTTATTATAATTTTTTTTATAGTAATACCAATTATAATTGG
AGGATTTGGAAATTGATTAGTGCCATTAATATTAGGAGCTCCTGATATAGCATTCCCTCG
AATAAATAATATAAGTTTTTGAATATTACCTCCTTCTTTAACTTTACTAATTTCTAGAAG
TATAGTAGAAAATGGGGCAGGGACTGGTTGAACTGTTTACCCCCCTTTATCATCAGGTAT
TGCCCATGCTGGAGCATCTGTTGATTTAGCTATTTTTTCTCTTCATTTAGCAGGAATTTC
ATCTATTTTAGGGGCTGTAAATTTTATTACTACAGTAATTAATATACGATCTCCTGGAAT
TACATTAGATCGAATACCTTTATTTGTTTGATCAGTAGTAATTACAGCTGTATTATTATT
ATTATCTTTACCTGTATTAGCAGGAGCTATTACTATATTATTAACTGATCGAAATTTAAA
TACATCATTCTTCGACCCTGCGGGAGGAGGAGACCCAATTTTATATCAAC--------
>Ny_triannulatus_AC4533
---------------------------AGCTGGTATAGTTGGAACTTCATTAAGAATTTT
AATTCGAGCCGAACTTGGTCATCCAGGAGCTTTTATTGGAGACGATCAAATTTATAACGT
TATTGTAACTGCACATGCATTTATTATAATTTTTTTTATAGTAATACCAATTATAATTGG
AGGATTTGGAAATTGATTAGTGCCATTAATATTAGGAGCTCCTGATATAGCATTCCCTCG
AATAAATAATATAAGTTTTTGAATATTACCTCCTTCTTTAACTTTACTAATTTCTAGAAG
TATAGTAGAAAATGGGGCAGGGACTGGTTGAACTGTTTACCCCCCTTTATCATCAGGTAT
TGCCCATGCTGGAGCATCTGTTGATTTAGCTATTTTTTCTCTTCATTTAGCAGGAATTTC
ATCTATTTTAGGGGCTGTAAATTTTATTACTACAGTAATTAATATACGATCTCCTGGAAT
TACATTAGATCGAATACCTTTATTTGTTTGATCAGTAGTAATTACAGCTGTATTATTATT
ATTATCTTTACCTGTATTAGCAGGAGCTATTACTATATTATTAACTGATCGAAATTTAAA
TACATCATTCTTCGACCCTGCGGGAGGAGGAGACCCAATTTTATATCAACATTTATTT
>Ny_triannulatus_AC4534
-----------------------CTTGAGCTGGTATAGTTGGAACTTCATTAAGAATTTT
AATTCGAGCCGAACTTGGTCATCCAGGAGCTTTTATTGGAGACGATCAAATTTATAACGT
TATTGTAACTGCACATGCATTTATTATAATTTTTTTTATAGTAATACCAATTATAATTGG
AGGATTTGGAAATTGATTAGTGCCATTAATATTAGGAGCTCCTGATATAGCATTCCCTCG
AATAAATAATATAAGTTTTTGAATATTACCTCCTTCTTTAACTTTACTAATTTCTAGAAG
TATAGTAGAAAATGGGGCAGGGACTGGTTGAACTGTTTACCCCCCTTTATCATCAGGTAT
TGCCCATGCTGGAGCATCTGTTGATTTAGCTATTTTTTCTCTTCATTTAGCAGGAATTTC
ATCTATTTTAGGGGCTGTAAATTTTATTACTACAGTAATTAATATACGATCTCCTGGAAT
TACATTAGATCGAATACCTTTATTTGTTTGATCAGTAGTAATTACAGCTGTATTATTATT
ATTATCTTTACCTGTATTAGCAGGAGCTATTACTATATTATTAACTGATCGAAATTTAAA
TACATCATTCTTCGACCCTGCGGGAGGAGGAGACCCAATTTTATATCAACATTTATTT
>Ny_triannulatus_AC4535
---------------------AGCTTGAGCTGGTATAGTTGGAACTTCATTAAGAATTTT
AATTCGAGCCGAACTTGGTCATCCAGGAGCTTTTATTGGAGACGATCAAATTTATAACGT
TATTGTAACTGCACATGCATTTATTATAATTTTTTTTATAGTAATACCAATTATAATTGG
AGGATTTGGAAATTGATTAGTGCCATTAATATTAGGAGCTCCTGATATAGCATTCCCTCG
AATAAATAATATAAGTTTTTGAATATTACCTCCTTCTTTAACTTTACTAATTTCTAGAAG
TATAGTAGAAAATGGGGCAGGGACTGGTTGAACTGTTTACCCCCCTTTATCATCAGGTAT
TGCCCATGCTGGAGCATCTGTTGATTTAGCTATTTTTTCTCTTCATTTAGCAGGAATTTC
ATCTATTTTAGGGGCTGTAAATTTTATTACTACAGTAATTAATATACGATCTCCTGGAAT
TACATTAGATCGAATACCTTTATTTGTTTGATCAGTAGTAATTACAGCTGTATTATTATT
ATTATCTTTACCTGTATTAGCAGGAGCTATTACTATATTATTAACTGATCGAAATTTAAA
TACATCATTCTTCGACCCTGCGGGAGGAGGAGACCCAATTTTATATCAACATTTATTT
>Ny_triannulatus_AP170401JF923733
AACATTATATTTTATTTTTGGAGCTTGAGCTGGTATAGTTGGAACTTCATTAAGAATTTT
AATTCGAGCTGAACTTGGTCATCCAGGAGCTTTTATTGGAGATGATCAAATTTATAACGT
TATTGTAACTGCACATGCATTTATTATAATTTTTTTTATAGTAATACCAATTATAATTGG
AGGATTTGGAAATTGATTAGTACCATTAATATTAGGAGCTCCTGATATAGCATTCCCTCG
AATAAATAATATAAGTTTTTGAATATTACCTCCTTCTTTAACTTTACTAATTTCTAGAAG
TATAGTAGAAAATGGAGCAGGGACTGGTTGAACTGTCTACCCTCCTTTATCATCAGGTAT
TGCCCATGCTGGGGCATCTGTTGATTTAGCTATTTTTTCTCTTCATTTAGCAGGAATTTC
ATCTATTTTAGGAGCTGTAAATTTTATTACTACAGTAATTAATATACGATCTCCTGGAAT
TACATTAGATCGAATACCTTTATTTGTTTGATCAGTAGTAATTACAGCTGTATTATTATT
ACTATCTTTACCTGTATTAGCAGGAGCTATTACTATATTATTAACTGATCGAAATTTAAA
TACATCATTCTTTGACCCTGCGGGAGGAGGAGACCCAATTTTATATCAACATTTATTT
>Ny_triannulatus_ES030301JF923734
AACATTATATTTTATTTTTGGGGCTTGAGCTGGTATAGTTGGAACTTCATTAAGAATTTT
AATTCGAGCAGAACTTGGTCATCCAGGGGCTTTTATTGGAGATGATCAAATTTATAACGT
TATTGTAACTGCACATGCATTTATTATAATTTTTTTTATAGTAATACCAATTATAATTGG
AGGATTTGGAAATTGATTAGTACCATTAATATTAGGAGCTCCTGATATAGCATTTCCTCG
AATAAATAATATAAGTTTTTGAATATTACCTCCTTCTTTAACTTTATTAATTTCTAGAAG
TATAGTAGAAAATGGAGCAGGAACTGGTTGAACTGTTTACCCTCCTTTATCATCAGGTAT
TGCTCATGCTGGAGCATCTGTTGATTTAGCTATTTTTTCTCTTCATCTAGCAGGAATTTC
ATCTATTTTAGGAGCTGTAAATTTTATTACTACAGTAATTAATATACGATCTCCTGGAAT
TACATTAGATCGAATACCTTTATTTGTTTGATCTGTAGTGATTACAGCTGTATTATTATT
ATTATCTTTACCTGTATTAGCAGGAGCTATTACTATATTATTAACTGATCGAAATTTAAA
TACATCCTTCTTTGACCCTGCAGGAGGAGGAGATCCAATTTTATACCAACACTTATTT
>Ny_triannulatus_KR9096401
---------------------------------------------------------TTT
AATTCGAGCTGAACTTGGTCATCCAGGAGCTTTTATTGGAGATGATCAAATTTATAACGT
TATTGTAACTGCACATGCATTTATTATAATTTTTTTTATAGTAATACCAATTATAATTGG
AGGATTTGGAAATTGATTAGTACCATTAATATTAGGAGCTCCTGATATAGCATTCCCTCG
AATAAATAATATAAGTTTTTGAATATTACCACCTTCTTTAACTTTACTAATTTCTAGAAG
TATAGTAGAAAATGGAGCAGGAACTGGTTGAACTGTTTACCCTCCTTTATCATCAGGTAT
TGCCCATGCTGGGGCATCTGTTGATTTAGCTATTTTTTCTCTTCATTTAGCAGGAATTTC
ATCTATTTTAGGAGCTGTAAATTTTATTACTACAGTAATTAATATACGATCTCCTGGAAT
TACATTAGATCGAATACCTTTATTTGTTTGATCAGTTGTAATTACAGCTGTATTATTATT
ATTATCTTTACCTGTATTAGCAGGAGCTATTAC---------------------------
----------------------------------------------------------
>Ny_triannulatus_KR9096511
---------------------------------------------------------TTT
AATTCGAGCTGAACTTGGTCATCCAGGAGCTTTTATTGGAGATGATCAAATTTATAATGT
TATTGTAACTGCACATGCATTTATTATAATTTTTTTTATAGTAATACCAATTATAATTGG
AGGATTTGGAAATTGATTAGTACCATTAATATTAGGAGCTCCTGATATAGCATTTCCTCG
AATAAATAATATAAGTTTTTGAATATTACCGCCTTCTTTAACTTTACTAATTTCTAGAAG
TATAGTAGAAAATGGGGCAGGGACTGGTTGAACTGTTTACCCTCCTTTATCATCAGGTAT
TGCTCATGCTGGAGCATCTGTTGATTTAGCTATTTTTTCCCTTCATTTAGCAGGAATTTC
ATCTATTTTAGGAGCTGTAAATTTTATTACTACAGTAATTAATATACGATCTCCTGGAAT
TACATTAGACCGAATACCTTTATTTGTTTGATCAGTAGTAATTACAGCTGTATTATTATT
ATTATCTTTGCCTGTATTAGCAGGAGCTATTAC---------------------------
----------------------------------------------------------
>Ny_triannulatus_KR9096521
---------------------------------------------------------TTT
AATTCGAGCTGAACTTGGTCATCCAGGAGCTTTTATTGGAGATGATCAAATTTATAATGT
TATTGTAACTGCACATGCATTTATTATAATTTTTTTTATAGTAATACCAATTATAATTGG
AGGATTTGGAAATTGATTAGTACCATTAATATTAGGAGCTCCTGATATAGCATTTCCTCG
AATAAATAATATAAGTTTTTGAATATTACCACCTTCTTTAACTTTACTAATTTCTAGAAG
TATAGTAGAAAATGGGGCAGGGACTGGTTGAACTGTTTACCCTCCTTTATCATCAGGTAT
TGCTCATGCTGGAGCATCTGTTGATTTAGCTATTTTTTCCCTTCATTTAGCAGGAATTTC
ATCTATTTTAGGAGCTGTAAATTTTATTACTACAGTAATTAATATACGATCTCCTGGAAT
TACATTAGACCGAATACCTTTATTTGTTTGATCAGTAGTAATTACAGCTGTATTATTATT
ATTATCTTTGCCTGTATTAGCAGGAGCTATTAC---------------------------
----------------------------------------------------------
>Ny_triannulatus_KR9096531
---------------------------------------------------------TTT
AATTCGAGCTGAACTTGGTCATCCAGGAGCTTTTATTGGAGATGATCAAATTTATAATGT
TATTGTAACTGCACATGCATTTATTATAATTTTTTTTATAGTAATACCAATTATAATTGG
AGGATTTGGAAATTGATTGGTACCATTAATATTAGGAGCTCCTGATATAGCATTTCCTCG
AATAAATAATATAAGTTTTTGAATATTACCGCCTTCTTTAACTTTACTAATTTCTAGAAG
TATAGTAGAAAATGGGGCAGGGACTGGTTGAACTGTTTACCCTCCTTTATCATCAGGTAT
TGCTCATGCTGGAGCATCTGTTGATTTAGCTATTTTTTCCCTTCATTTAGCAGGAATTTC
ATCTATTTTAGGAGCTGTAAATTTTATTACTACAGTAATTAATATACGATCTCCTGGAAT
TACATTAGATCGAATACCTTTATTTGTTTGATCAGTAGTAATTACAGCTGTATTATTATT
ATTATCTTTACCTGTATTAGCAGGAGCTATTAC---------------------------
----------------------------------------------------------
>Ny_triannulatus_KR9096541
---------------------------------------------------------TTT
AATTCGAGCTGAACTTGGTCATCCAGGAGCTTTTATTGGAGATGATCAAATTTATAATGT
TATTGTAACTGCACATGCATTTATTATAATTTTTTTTATAGTAATACCAATTATAATTGG
AGGATTTGGAAATTGATTAGTACCATTAATATTAGGAGCTCCTGATATAGCATTTCCTCG
AATAAATAATATAAGTTTTTGAATATTACCACCTTCTTTAACTTTACTAATTTCTAGAAG
TATAGTAGAAAATGGGGCAGGGACTGGTTGAACTGTTTACCCTCCTTTATCATCAGGTAT
TGCTCATGCTGGAGCATCTGTTGATTTAGCTATTTTTTCCCTTCATTTAGCAGGAATTTC
ATCTATTTTAGGAGCTGTAAATTTTATTACTACAGTAATTAATATACGATCTCCGGGAAT
TACATTAGACCGAATACCTTTATTTGTTTGATCAGTAGTAATTACAGCTGTATTATTATT
ATTATCTTTGCCTGTATTAGCAGGAGCTATTAC---------------------------
----------------------------------------------------------
>Ny_triannulatus_KR9096551
---------------------------------------------------------TTT
AATTCGAGCTGAACTTGGTCATCCAGGAGCTTTTATTGGAGATGATCAAATTTATAACGT
TATTGTAACTGCACATGCATTTATTATAATTTTTTTTATAGTAATACCAATTATAATTGG
AGGATTTGGAAATTGATTAGTACCATTAATATTAGGAGCTCCTGATATAGCATTCCCTCG
AATAAATAATATAAGTTTTTGAATATTACCACCTTCTTTAACTTTACTAATTTCTAGAAG
TATAGTAGAAAATGGGGCAGGAACTGGTTGAACTGTTTACCCTCCTTTATCATCAGGTAT
TGCCCATGCTGGAGCATCTGTTGATTTAGCTATTTTTTCTCTTCATTTAGCAGGAATTTC
ATCTATTTTAGGAGCTGTAAATTTTATTACTACAGTAATTAATATACGATCTCCTGGAAT
TACATTAGATCGAATACCTTTATTTGTTTGATCAGTAGTAATTACAGCTGTATTATTATT
ATTATCTTTACCTGTATTAGCAGGAGCTATTAC---------------------------
----------------------------------------------------------
>Ny_triannulatus_KR9096561
---------------------------------------------------------TTT
AATTCGAGCTGAACTTGGTCATCCAGGAGCTTTTATTGGAGATGATCAAATTTATAACGT
TATTGTAACTGCACATGCATTTATTATAATTTTTTTTATAGTAATACCAATTATAATTGG
AGGATTTGGAAATTGATTAGTACCATTAATATTAGGAGCTCCTGATATAGCATTCCCTCG
AATAAATAATATAAGTTTTTGAATATTACCACCTTCTTTAACTTTACTAATTTCTAGAAG
TATAGTAGAAAATGGAGCAGGAACTGGTTGAACTGTTTACCCTCCTTTATCATCAGGTAT
TGCCCATGCTGGAGCATCTGTTGATTTAGCTATTTTTTCTCTTCATTTAGCAGGAATTTC
ATCTATTTTAGGAGCTGTAAATTTTATTACTACAGTAATTAATATACGATCTCCTGGAAT
TACATTAGATCGAATACCTTTATTTGTTTGATCAGTAGTAATTACAGCTGTATTATTATT
ATTATCTTTACCTGTATTAGCAGGAGCTATTAC---------------------------
----------------------------------------------------------
>Ny_triannulatus_KR9096571
---------------------------------------------------------TTT
AATTCGAGCTGAACTTGGTCATCCAGGAGCTTTTATTGGAGATGATCAAATTTATAACGT
TATTGTAACTGCACATGCATTTATTATAATTTTTTTTATAGTAATACCAATTATAATTGG
AGGATTTGGAAATTGATTAGTACCATTAATATTGGGAGCTCCTGATATAGCATTCCCTCG
AATAAATAATATAAGTTTTTGAATATTACCGCCTTCTTTAACTTTACTAATTTCTAGAAG
TATAGTAGAAAATGGAGCAGGAACTGGTTGAACTGTTTACCCTCCTTTATCATCAGGTAT
TGCCCATGCTGGAGCATCTGTTGATTTAGCTATTTTTTCTCTTCATTTAGCAGGAATTTC
ATCTATTTTAGGAGCTGTAAATTTTATTACTACAGTAATTAATATACGATCTCCTGGAAT
TACATTAGATCGAATACCTTTATTTGTTTGATCAGTAGTAATTACAGCTGTATTATTATT
ATTATCTTTACCTGTATTAGCAGGAGCTATTAC---------------------------
----------------------------------------------------------
>Ny_triannulatus_KR9096581
---------------------------------------------------------TTT
AATTCGAGCTGAACTTGGTCATCCAGGAGCTTTTATTGGAGATGATCAAATTTATAACGT
TATTGTAACTGCACATGCATTTATTATAATTTTTTTTATAGTAATACCAATTATAATTGG
AGGATTTGGAAATTGATTAGTACCATTAATATTAGGAGCTCCTGATATAGCATTCCCTCG
AATAAATAATATAAGTTTTTGAATATTACCGCCTTCTTTAACTTTACTAATTTCTAGAAG
TATAGTAGAAAATGGAGCAGGAACTGGTTGAACTGTTTACCCTCCTTTATCATCAGGTAT
TGCCCATGCTGGGGCATCTGTTGATTTAGCTATTTTTTCTCTTCATTTAGCAGGAATTTC
ATCTATTTTAGGAGCTGTAAATTTTATTACTACAGTAATTAATATACGATCTCCTGGAAT
TACATTAGATCGAATACCTTTATTTGTTTGATCAGTAGTAATTACAGCTGTATTATTATT
ATTATCTTTACCTGTATTAGCAGGAGCTATTAC---------------------------
----------------------------------------------------------
>Ny_triannulatus_KR9096591
---------------------------------------------------------TTT
AATTCGAGCTGAACTTGGTCATCCAGGAGCTTTTATTGGAGATGATCAAATTTATAACGT
TATTGTAACTGCACATGCATTTATTATAATTTTTTTTATAGTAATACCAATTATAATTGG
AGGATTTGGAAATTGATTAGTACCATTAATATTAGGAGCTCCTGATATAGCATTCCCTCG
AATAAATAATATAAGTTTTTGAATATTACCACCTTCTTTAACTTTACTAATTTCTAGAAG
TATAGTAGAAAATGGAGCAGGAACTGGTTGAACTGTTTACCCTCCTTTATCATCAGGTAT
TGCCCATGCTGGAGCATCTGTTGATTTAGCTATTTTTTCTCTTCATTTAGCAGGAATTTC
ATCTATTTTAGGAGCTGTAAATTTTATTACTACAGTAATTAATATACGATCTCCTGGAAT
TACATTAGATCGAATACCTTTATTTGTTTGATCAGTAGTAATTACAGCTGTATTATTATT
ATTATCTTTACCTGTATTAGCAGGAGCTATTAC---------------------------
----------------------------------------------------------
>Ny_triannulatus_KR9096601
---------------------------------------------------------TTT
AATTCGAGCTGAACTTGGTCATCCAGGAGCTTTTATTGGAGATGATCAAATTTATAACGT
TATTGTAACTGCACATGCATTTATTATAATTTTTTTTATAGTAATACCAATTATAATTGG
AGGATTTGGAAATTGATTAGTACCATTAATATTAGGAGCTCCTGATATAGCATTCCCTCG
AATAAATAATATAAGTTTTTGAATATTACCGCCTTCTTTAACTTTACTAATTTCTAGAAG
TATAGTAGAAAATGGGGCAGGAACTGGTTGAACTGTTTACCCTCCTTTATCATCAGGTAT
TGCCCATGCTGGAGCATCTGTTGATTTAGCTATTTTTTCTCTTCATTTAGCAGGAATTTC
ATCTATTTTAGGGGCTGTAAATTTTATTACTACAGTAATTAATATGCGATCTCCTGGAAT
TACATTAGATCGAATACCTTTATTTGTTTGATCAGTAGTAATTACAGCTGTATTATTATT
ATTATCTTTACCTGTATTAGCAGGAGCTATTAC---------------------------
----------------------------------------------------------
>Ny_triannulatus_KR9096611
---------------------------------------------------------TTT
AATTCGAGCTGAACTTGGTCATCCAGGAGCTTTTATTGGAGATGATCAAATTTATAACGT
TATTGTAACTGCACATGCATTTATTATAATTTTTTTTATAGTAATACCAATTATAATTGG
AGGATTTGGAAATTGATTAGTACCATTAATATTAGGAGCTCCTGATATAGCATTCCCTCG
AATAAATAATATAAGTTTTTGAATATTACCGCCTTCTTTAACTTTACTAATTTCTAGAAG
TATAGTAGAAAATGGAGCGGGAACTGGTTGAACTGTTTACCCTCCTTTATCATCAGGTAT
TGCCCATGCTGGAGCATCTGTTGATTTAGCTATTTTTTCTCTTCATTTAGCAGGAATTTC
ATCTATTTTAGGAGCTGTAAATTTTATTACTACAGTAATTAATATACGATCTCCTGGAAT
TACATTAGATCGAATACCTTTATTTGTTTGATCAGTAGTAATTACAGCTGTATTATTATT
ATTATCTTTACCTGTATTGGCAGGAGCTATTAC---------------------------
----------------------------------------------------------
>Ny_triannulatus_KR9096621
---------------------------------------------------------TTT
AATTCGAGCTGAACTTGGTCATCCAGGAGCTTTTATTGGAGATGATCAAATTTATAACGT
TATTGTAACTGCACATGCATTTATTATAATTTTTTTTATAGTAATACCAATTATAATTGG
AGGATTTGGAAATTGATTAGTACCATTAATATTAGGGGCTCCTGATATAGCATTCCCTCG
AATAAATAATATAAGTTTTTGAATATTACCACCTTCTTTAACTTTACTAATTTCTAGAAG
TATAGTAGAAAATGGAGCAGGAACTGGTTGAACTGTTTACCCTCCTTTATCATCAGGTAT
TGCCCATGCTGGAGCATCTGTTGATTTAGCTATTTTTTCTCTTCATTTAGCAGGAATTTC
ATCTATTTTAGGAGCTGTAAATTTTATTACTACAGTAATTAATATACGATCTCCTGGAAT
TACATTAGATCGAATACCTTTATTTGTTTGATCAGTAGTAATTACAGCTGTATTATTATT
ATTATCTTTACCTGTATTAGCAGGAGCTATTAC---------------------------
----------------------------------------------------------
>Ny_triannulatus_KR9096631
---------------------------------------------------------TTT
AATTCGAGCTGAACTTGGTCATCCAGGAGCTTTTATTGGAGATGATCAGATTTATAACGT
TATTGTAACTGCACATGCATTTATTATAATTTTTTTTATAGTAATACCAATTATAATTGG
AGGATTTGGAAATTGATTAGTACCATTAATATTAGGAGCTCCTGATATAGCATTCCCTCG
AATAAATAATATAAGTTTTTGAATATTACCGCCTTCTTTAACTTTACTAATTTCTAGAAG
TATAGTAGAAAATGGAGCAGGAACTGGTTGAACTGTTTACCCTCCTTTATCATCAGGTAT
TGCCCATGCTGGAGCATCTGTTGATTTAGCTATTTTTTCTCTTCATTTAGCAGGAATTTC
ATCTATTTTAGGAGCTGTAAATTTTATTACTACAGTAATTAATATACGATCTCCTGGAAT
TACATTAGATCGAATACCTTTATTTGTTTGATCAGTAGTAATTACAGCTGTATTATTATT
ATTATCTTTACCTGTATTAGCAGGAGCTATTAC---------------------------
----------------------------------------------------------
>Ny_triannulatus_KR9096641
---------------------------------------------------------TTT
AATTCGAGCTGAACTAGGTCATCCAGGAGCTTTCATTGGAGACGATCAAATTTATAACGT
TATTGTAACTGCACATGCATTTATTATAATTTTTTTTATAGTAATACCAATTATAATTGG
AGGATTTGGAAATTGATTAGTACCATTAATATTAGGAGCTCCTGATATAGCATTTCCTCG
AATAAATAATATAAGTTTTTGAATATTACCCCCTTCTTTAACTTTACTAATTTCTAGAAG
TATAGTAGAAAATGGAGCAGGGACTGGTTGAACTGTTTACCCTCCTTTATCGTCAGGTAT
TGCCCATGCTGGGGCATCTGTTGATTTAGCTATTTTTTCTCTTCATTTAGCAGGGATTTC
ATCTATTTTAGGGGCTGTAAATTTTATTACTACAGTAATTAATATACGATCTCCTGGAAT
TACATTAGATCGAATACCCTTATTTGTTTGATCAGTAGTAATTACAGCTGTATTATTATT
ATTATCTTTACCTGTATTAGCAGGAGCTATTAC---------------------------
----------------------------------------------------------
>Ny_triannulatus_KR9096651
---------------------------------------------------------TTT
AATTCGAGCTGAACTAGGTCATCCAGGAGCTTTCATTGGAGACGATCAAATTTATAACGT
TATTGTAACTGCACATGCATTTATTATAATTTTTTTTATAGTAATACCAATTATAATTGG
AGGATTTGGAAATTGATTAGTACCATTAATATTAGGGGCTCCTGATATAGCATTTCCTCG
AATAAATAATATAAGTTTTTGAATATTACCCCCTTCTTTAACTTTACTAATTTCTAGAAG
TATAGTAGAAAATGGAGCAGGGACTGGTTGAACTGTTTACCCTCCTTTATCGTCAGGTAT
TGCCCATGCTGGGGCATCTGTTGATTTAGCTATTTTTTCTCTTCATTTAGCAGGGATTTC
ATCTATTTTAGGGGCTGTAAATTTTATTACTACAGTAATTAATATACGATCTCCTGGAAT
TACATTAGATCGAATACCCTTATTTGTTTGATCAGTAGTAATTACCGCTGTATTATTATT
ATTATCTTTACCTGTATTAGCAGGAGCTATTAC---------------------------
----------------------------------------------------------
>Ny_triannulatus_MG561203JF923735
AACATTATATTTTATTTTTGGAGCTTGAGCTGGTATAGTTGGAACTTCATTAAGAATTTT
AATTCGAGCTGAACTTGGTCATCCAGGAGCTTTTATTGGAGATGATCAAATTTATAACGT
TATTGTAACTGCACATGCATTTATTATAATTTTTTTTATAGTAATACCAATTATAATTGG
AGGATTTGGAAATTGATTAGTACCATTAATATTAGGAGCACCTGATATAGCATTCCCTCG
AATAAATAATATAAGTTTTTGAATATTACCTCCTTCTTTAACTTTACTAATTTCTAGAAG
TATAGTAGAAAATGGGGCAGGGACTGGTTGAACTGTTTACCCTCCTTTATCATCAGGTAT
TGCCCATGCTGGAGCATCTGTTGATTTAGCTATTTTTTCTCTTCATTTAGCAGGAATTTC
ATCTATTTTAGGGGCTGTAAATTTTATTACTACAGTGATTAATATACGATCTCCTGGAAT
TACATTAGATCGAATACCTTTATTTGTTTGATCAGTAGTAATTACAGCTGTATTATTATT
ATTATCTTTACCTGTATTAGCAGGAGCTATTACTATATTATTAACTGATCGAAATTTAAA
TACATCATTCTTTGACCCTGCAGGAGGAGGAGACCCAATTTTATACCAACATTTATTT
>Ny_triannulatus_SP0902JF923736
AACATTATATTTTATTTTTGGAGCTTGAGCTGGTATAGTTGGAACTTCATTAAGAATTTT
AATTCGAGCTGAACTTGGTCATCCAGGAGCTTTTATTGGAGACGATCAAATTTATAACGT
TATTGTAACTGCACATGCATTTATTATAATTTTTTTTATAGTAATACCAATTATAATTGG
AGGATTTGGAAATTGATTAGTACCATTAATATTAGGGGCTCCTGATATAGCATTCCCTCG
AATAAATAATATAAGTTTTTGAATATTACCTCCTTCTTTAACTTTACTAATTTCTAGAAG
TATAGTAGAAAATGGAGCAGGGACTGGTTGAACTGTTTACCCCCCTTTATCATCAGGTAT
TGCCCATGCTGGGGCATCTGTTGATTTAGCTATTTTTTCTCTTCATTTAGCAGGAATTTC
ATCTATTTTAGGGGCTGTAAATTTTATTACTACAGTAATTAATATACGATCTCCTGGAAT
TACATTAGATCGAATGCCTTTATTTGTTTGATCAGTAGTAATTACAGCTGTATTATTATT
ATTATCTTTACCTGTATTAGCAGGAGCTATTACTATATTATTAACTGATCGAAATTTAAA
TACATCATTCTTTGACCCTGCGGGAGGAGGAGACCCAATTTTATACCAAC--------
>Ch_bonneae_KF6710101
TACATTATATTTTTTATTTGGTGCATGAGCCGGTATAGTAGGAACCTCACTAAGTATTTT
AATTCGAGCAGAACTAGGTCATCCTGGAGCATTTATTGGTGATGATCAAATTTATAACGT
AATTGTTACAGCCCATGCTTTTATTATAATTTTTTTTATAGTAATACCTATTATAATTGG
AGGATTTGGAAATTGATTAGTTCCATTAATATTAGGAGCTCCAGATATAGCATTCCCTCG
AATAAATAATATAAGATTTTGAATATTACCTCCTTCATTAACTTTACTCCTTTCAAGTAG
CATAGTAGAAAATGGGGCAGGAACTGGGTGAACAGTTTATCCCCCTCTTTCTTCTGGAAT
TGCTCATGCTGGGGCATCAGTAGATTTAGCTATTTTTTCATTACATTTAGCAGGAATTTC
TTCTATTTTAGGGGCTGTAAATTTTATTACAACTGTAATTAATATACGATCCCCAGGAAT
TACATTAGATCGAATACCTTTATTTGTTTGATCTGTTGTAATTACTGCTGTTTTACTATT
ACTTTCATTACCTGTCTTAGCTGGAGCAATTACTATATTATTAACTGATCGAAATTTAAA
TACTTCTTTTTTTGATCCTGCTGGAGGGGGAGATCCAATTTTATACCAACATTTATTT
