# Supplementary material for: Exploring malaria vector diversity on the Amazon Frontier
Source: Malar J. 2018 Sep 27;17:342. doi: 10.1186/s12936-018-2483-2 (PMC6161421; doi:10.1186/s12936-018-2483-2)
Supplement: Supplementary file 3 — Additional file 3. Output from mPTP analysis of collection specimens and reference sequences. [file 12936_2018_2483_MOESM3_ESM.txt]

Command: ../bin/mptp mptp --ml --multi --outgroup Ch_bonneae_KF6710101 --outgroup_crop --tree_file ../uploads/asama0k1d8r6oi717gjk29ah66.newick --output_file ../uploads/asama0k1d8r6oi717gjk29ah66.1 
Number of edges greater than minimum branch length: 406 / 692
Null-model score: 1015.490187
Best score for multi coalescent rate: 1015.490187
Number of delimited species: 30

Species 1:
An_peryassuiG1_RO382

Species 2:
An_peryassuiG2_KF6988771
An_peryassuiG2_AC35727
An_peryassuiG2_PA1276
An_peryassuiG2_KF6988751
An_peryassuiG2_KF6988761
An_peryassuiG3_AP21282
An_peryassuiG2_HM0224051

Species 3:
An_punctimaculaB_WB324
An_punctimaculass_BIR1162
An_punctimaculaA_YAV648

Species 4:
An_costaiss_BA58100
An_costaiss_BA2112
An_costaiss_SP02173
An_costaiss_Icapara1
An_costaiss_BRSP571
An_costaiG4_AC2011_An_costaiG4_AC2148
An_costaiG4_AC2012
An_costaiG4_AC2013
An_costaiG4_AM272
An_costaiG4_AC2066
An_costaiG4_52055070
An_costaiG4_HM0224031
An_costaiG4_JX2051271
An_costaiG4_HM0224041
An_costaiG3_AC3961
An_costaiG3_RO22334
An_costaiG3_RO22221
An_costaiG3_RO21912
An_costaiG3_RO1671_An_costaiG3_RO21623
An_costaiG3_RO1663
An_costaiG3_RO22222
An_costaiG3_RO21835
An_costaiG3_RO22336
An_costaiG3_AC1051
An_costaiG3_AC1081
An_costaiG3_RO18311
An_costaiG3_RO1683_An_costaiG3_RO22335
An_costaiG3_AC1061_An_costaiG3_AC1092_An_costaiG3_AC4715_An_costaiG3_AM271
An_costaiG5_G4AC1073

Species 5:
An_costaiG2_AC21412
An_costaiG2_AC3215
An_costaiG2_AC2149
An_costaiG2_AC2911
An_costaiG2_AC21413

Species 6:
An_costaiG1_AC2673
An_costaiG1_AC21411_An_costaiG1_AC2681_An_costaiG1_AC2781_An_costaiG1_AC2802_An_costaiG1_AC2921_An_costaiG1_AC3713
An_costaiG1_KF6988651
An_costaiG1_AC21410
An_costaiG1_AC2027
An_costaiG1_AC3145
An_costaiG1_AM12656
An_costaiG1_AC3146
An_costaiG1_AC2028_An_costaiG1_AC2912_An_costaiG1_AC3167
An_costaiG1_AC2811
An_costaiG1_AC2041
An_costaiG1_AC4824
An_costaiG1_AC971
An_costaiG1_AM322
An_costaiG1_AC3144
An_costaiG1_JX2051281
An_costaiG1_AC1072
An_costaiG1_AC1111
An_costaiG1_AC4394

Species 7:
An_malefactor_KF6988401
An_malefactor_KF6988411
An_malefactor_KF6988421
An_malefactor_KF6988381
An_malefactor_HQ6226251
An_malefactor_KF6988391

Species 8:
An_fluminensisG1_AC4925
An_fluminensisG1_AC4926
An_fluminensisG1_AC4554_An_fluminensisG1_AC517_An_fluminensisG1_AC5344_An_fluminensisG1_AC5347
An_fluminensisG1_AC5022
An_fluminensisG1_AC5345
An_fluminensisG1_AC5343
An_fluminensisG1_AC4434
An_fluminensisG1_AC5342
An_fluminensisG1_AC4716
An_fluminensisG1_AC961
An_fluminensisG1_AC4924_An_fluminensisG1_AC5346
An_fluminensisG1_AC4436_An_fluminensisG1_AC5339_An_fluminensisG1_AC5341_An_fluminensisG1_AC5348_An_fluminensisG1_AC5349
An_fluminensisG1_AC5340

Species 9:
An_nearmalefactor_AC4717

Species 10:
Ny_braziliensis_AC4261
Ny_braziliensis_AC4274_Ny_braziliensis_AC42915
Ny_braziliensis_SP1603JF923691
Ny_braziliensis_AM1095
Ny_braziliensis_AM1092
Ny_braziliensis_AM1093
Ny_braziliensis_AP21393JF923690
Ny_braziliensis_AM1094
Ny_braziliensis_AM856

Species 11:
Ny_darlingi_AP170110JF923695
Ny_darlingi_AP130306JF923694
Ny_darlingi_AM2125
Ny_darlingi_AM2126
Ny_darlingi_AC1524
Ny_darlingi_AC30536
Ny_darlingi_AC2021100JF923693
Ny_darlingi_AM42128
Ny_darlingi_AC4365
Ny_darlingi_AM1121

Species 12:
Ny_triannulatus_KR9096651
Ny_triannulatus_KR9096641
Ny_triannulatus_AP170401JF923733
Ny_triannulatus_MG561203JF923735
Ny_triannulatus_ES030301JF923734
Ny_triannulatus_KR9096601
Ny_triannulatus_KR9096551
Ny_triannulatus_KR9096561_Ny_triannulatus_KR9096591
Ny_triannulatus_KR9096621
Ny_triannulatus_KR9096631
Ny_triannulatus_KR9096611
Ny_triannulatus_KR9096581
Ny_triannulatus_KR9096401
Ny_triannulatus_KR9096571
Ny_triannulatus_KR9096511
Ny_triannulatus_KR9096541
Ny_triannulatus_KR9096521
Ny_triannulatus_KR9096531
Ny_triannulatus_AC4533
Ny_triannulatus_AC4534
Ny_triannulatus_AC4535
Ny_triannulatus_AC1108JF923732
Ny_triannulatus_SP0902JF923736

Species 13:
Ny_albitarsis_MG11203
Ny_albitarsis_VP060101JF923680
Ny_albitarsis_SP10422
Ny_oryzalimnetes_SP0903JF923720
Ny_oryzalimnetes_AC372
Ny_oryzalimnetes_AC613
Ny_oryzalimnetes_AC991
Ny_oryzalimnetes_AC595
Ny_albitarsisH_AC24678
Ny_albitarsisH_AC24675
Ny_marajoara_PA3113
Ny_marajoara_AP21501
Ny_marajoara_AP50104JF923719
Ny_albitarsisH_AM1344
Ny_deaneorum_AC4238
Ny_deaneorum_AC4366
Ny_deaneorum_AC42710
Ny_deaneorum_AC0202JF923697
Ny_deaneorum_AC4278
Ny_deaneorum_AC0107JF923696
Ny_deaneorum_AC4279
Ny_deaneorum_AC643
Ny_deaneorum_AC601
Ny_deaneorum_AC4237
Ny_deaneorum_AC4236
Ny_deaneorum_MS08127
Ny_deaneorum_AC4241
Ny_deaneorum_AC4273_Ny_deaneorum_AC4341

Species 14:
Ny_rangeli_AC18110
Ny_rangeli_AC611
Ny_rangeli_AC645
Ny_rangeli_AC663
Ny_rangeli_AC591
Ny_rangeli_RO1882
Ny_rangeli_AC603
Ny_rangeli_AC4718
Ny_rangeli_AC1504JF923725

Species 15:
Ny_dunhami_AC1501
Ny_goeldii_PA70202JF923706
Ny_goeldii_KU8655481Hap20Grp5
Ny_goeldii_BRAM0301JF923704Grp5
Ny_goeldii_RO1895
Ny_nuneztovari_KU8655571Hap29Grp2
Ny_nuneztovari_KU8655561Hap28Grp2
Ny_goeldii_AM73104_Ny_goeldii_AM73105
Ny_goeldii_KU8655491Hap21Grp4
Ny_goeldii_KU8655461Hap18Grp4
Ny_nuneztovari_RO1107JF923710
Ny_nuneztovari_AM73106
Ny_nuneztovari_AM7430
Ny_nuneztovari_AM73111
Ny_goeldii_KU8655501Hap22Grp4
Ny_nuneztovari_RO402JF923712
Ny_goeldii_KU8655441Hap16Grp4_Ny_nuneztovari_RO200203JF923713
Ny_goeldii_KU8655451Hap17Grp4
Ny_goeldii_KU8655511Hap23Grp4
Ny_goeldii_BRAM22101JF923705Grp3
Ny_goeldii_KU8655301Hap2Grp3
Ny_goeldii_PA70403JF923708
Ny_goeldii_AM73107_Ny_goeldii_AM73112_Ny_goeldii_AM7429
Ny_goeldii_KU8655311Hap3Grp3
Ny_goeldii_PA71702JF923709
Ny_goeldii_KU8655321Hap4Grp1
Ny_goeldii_PA70308JF923707
Ny_goeldii_KU8655291Hap1Grp1_Ny_goeldii_RO213JF923711
Ny_goeldii_KU8655361Hap8Grp1
Ny_goeldii_KU8655381Hap10Grp1
Ny_goeldii_KU8655341Hap6Grp1
Ny_goeldii_KU8655401Hap12Grp1
Ny_dunhami_AM8112
Ny_dunhami_AC1522
Ny_dunhami_BRAM13113JF923700
Ny_dunhami_AM327
Ny_dunhami_AM818
Ny_dunhami_BRAM1306JF923698
Ny_dunhami_AM819
Ny_dunhami_AC1521
Ny_dunhami_BRAM1307JF923699

Species 16:
Ny_benarrochiG2_RO18164_Ny_benarrochiG2_RO19643
Ny_benarrochiG2_RO22220
Ny_benarrochiG1_AC18117JF923689
Ny_benarrochiG1_AC15109JF923687
Ny_benarrochiG1_AC18115JF923688
Ny_benarrochiG1_AC4277
Ny_benarrochiG1_AC18120JF923726
Ny_benarrochiG1_AC4275_Ny_benarrochiG1_AC4276

Species 17:
Ny_arthuriC_RO16550
Ny_arthuriC_RO81GU226688
Ny_arthuriC_RO8104GU226690

Species 18:
Ny_strodei_ES091GU226664
Ny_albertoi_MG07710GU226677
Ny_strodei_SPR0407JF923730
Ny_strodei_VP060501JF923731
Ny_strodei_MG30102GU226670
Ny_albertoi_MG07124GU226678

Species 19:
Ny_arthuriA_MG241GU226682
Ny_arthuriA_MG0763GU226681
Ny_arthuriA_SP31120GU226687

Species 20:
Ny_benarrochiB_AC2353
Ny_benarrochiB_JX1709091
Ny_benarrochiB_AC24677
Ny_benarrochiB_JX1709071
Ny_benarrochiB_JX1709041
Ny_benarrochiB_AC2323
Ny_benarrochiB_AC21415
Ny_benarrochiB_AC24676

Species 21:
Ny_nearoswaldoi_SP229

Species 22:
Ny_oswaldoiss_PR1419JF437970
Ny_oswaldoiss_PR14317JF437971
Ny_oswaldoiss_KF8091281
Ny_oswaldoiss_AM1731
Ny_oswaldoiss_RO1816JF437974
Ny_oswaldoiss_konderiPR1991JF437973
Ny_oswaldoiss_PR06213JF437969
Ny_oswaldoiss_ES081107JF923721
Ny_oswaldoiss_SP0306JF923724
Ny_oswaldoiss_KF8091261
Ny_oswaldoiss_PR149108JF437972

Species 23:
Ny_oswaldoiB_KC5550561
Ny_oswaldoiB_KC5550731

Species 24:
Ny_konderi_AC5211
Ny_konderi_AP1511JF437966_plus5Ref
Ny_konderi_AP251100JF437967
Ny_konderi_AP251124JF437968
Ny_konderi_AC483
Ny_konderi_AC4307
Ny_konderi_AC1067
Ny_konderi_AC1066
Ny_konderi_AC3932
Ny_konderi_AC10631
Ny_konderi_AC466

Species 25:
Ny_oswaldoiA_AC304
Ny_oswaldoiA_PA15C2F4
Ny_oswaldoiA_PA15C1F2
Ny_oswaldoiA_PA15C2F7
Ny_oswaldoiA_RO1662
Ny_oswaldoiA_AM323
Ny_oswaldoiA_AC18102JF923722_Ny_oswaldoiA_AC18107JF923723
Ny_oswaldoiA_AM1551_Ny_oswaldoiA_KF8090501
Ny_oswaldoiA_AM261
Ny_oswaldoiA_KF8090341
Ny_oswaldoiA_RO1572
Ny_oswaldoiA_RO18215
Ny_oswaldoiA_RO1561
Ny_oswaldoiA_AM326
Ny_oswaldoiA_AM334
Ny_oswaldoiA_AM491
Ny_oswaldoiA_RO22337

Species 26:
Ny_nrkonderi_AC1492
Ny_nrkonderi_AC3148
Ny_nrkonderi_AC3013
Ny_nrkonderi_AC1121
Ny_nrkonderi_AC1053
Ny_nrkonderi_AC4537
Ny_nrkonderi_AC4722
Ny_nrkonderi_AC311
Ny_nrkonderi_AC3898_plus7AC
Ny_nrkonderi_AC4923
Ny_nrkonderi_AC507
Ny_nrkonderi_AC5373
Ny_nrkonderi_AC261
Ny_nrkonderi_AC4721
Ny_nrkonderi_AC4918
Ny_nrkonderi_AC441_Ny_nrkonderi_AC4713
Ny_nrkonderi_AC14911
Ny_nrkonderi_AC5372
Ny_nrkonderi_AC3897_Ny_nrkonderi_AC40125
Ny_nrkonderi_AC21416
Ny_nrkonderi_AM473
Ny_nrkonderi_AC21414
Ny_nrkonderi_AC5020
Ny_nrkonderi_AC3222
Ny_nrkonderi_AC1491_Ny_nrkonderi_AC2641_Ny_nrkonderi_AC3149
Ny_nrkonderi_AC4638
Ny_nrkonderi_AC4647
Ny_nrkonderi_AC2662
Ny_nrkonderi_AC3952
Ny_nrkonderi_AC4613
Ny_nrkonderi_AC1523
Ny_nrkonderi_AC22513_Ny_nrkonderi_AC22514
Ny_nrkonderi_AC3147
Ny_nrkonderi_AC3892_Ny_nrkonderi_AC4051
Ny_nrkonderi_AC22512_Ny_nrkonderi_AC3912
Ny_nrkonderi_AC14910
Ny_nrkonderi_AC2691
Ny_nrkonderi_AC40126_Ny_nrkonderi_AC4471
Ny_nrkonderi_AC3521_Ny_nrkonderi_AC3663_Ny_nrkonderi_KF6709971
Ny_nrkonderi_AC3955
Ny_nrkonderi_AC2042
Ny_nrkonderi_AC3657
Ny_nrkonderi_KF8091371
Ny_nrkonderi_AC1816JF437965
Ny_nrkonderi_AC4028
Ny_nrkonderi_AC5364
Ny_nrkonderi_AC4821
Ny_nrkonderi_AC1055_Ny_nrkonderi_AC10713_Ny_nrkonderi_AC1124
Ny_nrkonderi_AC4433
Ny_nrkonderi_AC3891_plus12AC
Ny_nrkonderi_AC291
Ny_nrkonderi_AC3951
Ny_nrkonderi_AC3922
Ny_nrkonderi_AC4529_Ny_nrkonderi_AC516_Ny_nrkonderi_AC5329

Species 27:
An_fluminensisss_KF670992_An_fluminensisss_KF670995
An_fluminensisss_KF670996
An_fluminensisss_KF670993
An_fluminensisss_KF670994
An_fluminensisss_AC4435
An_fluminensisss_AC4321
An_fluminensisss_AC4437
An_fluminensisss_AC4719_An_fluminensisss_AC4826
An_fluminensisss_AC4927
An_fluminensisss_RJ041MF381677
An_fluminensisss_SP0211MF381699

Species 28:
An_intermedius_SP22106JF923714

Species 29:
An_punctimaculaG1_AC2264

Species 30:
An_punctimaculaG2_JX2051221
An_punctimaculaG2_AC2277
An_punctimaculaG2_AC2176
An_punctimaculaG2_AC21417_An_punctimaculaG2_AC2245
An_punctimaculaG2_AC2275
An_punctimaculaG2_AC2276
