# Supplementary material for: Exploring malaria vector diversity on the Amazon Frontier
Source: Malar J. 2018 Sep 27;17:342. doi: 10.1186/s12936-018-2483-2 (PMC6161421; doi:10.1186/s12936-018-2483-2)
Supplement: Supplementary file 4 — Additional file 4. “Strict” partition from ABGD analysis of collection specimens and reference sequences. [file 12936_2018_2483_MOESM4_ESM.txt]

Partition with prior maximal distance P=9.73e-03
Distance K80 Kimura MinSlope=1.500000

Group[ 1 ] n: 6 ;id: Ny_albertoi_MG07124GU226678 Ny_albertoi_MG07710GU226677 Ny_strodei_ES091GU226664 Ny_strodei_MG30102GU226670 Ny_strodei_SPR0407JF923730 Ny_strodei_VP060501JF923731
Group[ 2 ] n: 21 ;id: Ny_albitarsisH_AC24675 Ny_albitarsisH_AC24678 Ny_albitarsisH_AM1344 Ny_deaneorum_AC0107JF923696 Ny_deaneorum_AC0202JF923697 Ny_deaneorum_AC4236 Ny_deaneorum_AC4237 Ny_deaneorum_AC4238 Ny_deaneorum_AC4241 Ny_deaneorum_AC42710 Ny_deaneorum_AC4273 Ny_deaneorum_AC4278 Ny_deaneorum_AC4279 Ny_deaneorum_AC4341 Ny_deaneorum_AC4366 Ny_deaneorum_AC601 Ny_deaneorum_AC643 Ny_deaneorum_MS08127 Ny_marajoara_AP21501 Ny_marajoara_AP50104JF923719 Ny_marajoara_PA3113
Group[ 3 ] n: 3 ;id: Ny_albitarsis_MG11203 Ny_albitarsis_SP10422 Ny_albitarsis_VP060101JF923680
Group[ 4 ] n: 3 ;id: Ny_arthuriA_MG0763GU226681 Ny_arthuriA_MG241GU226682 Ny_arthuriA_SP31120GU226687
Group[ 5 ] n: 3 ;id: Ny_arthuriC_RO16550 Ny_arthuriC_RO8104GU226690 Ny_arthuriC_RO81GU226688
Group[ 6 ] n: 8 ;id: Ny_benarrochiB_AC21415 Ny_benarrochiB_AC2323 Ny_benarrochiB_AC2353 Ny_benarrochiB_AC24676 Ny_benarrochiB_AC24677 Ny_benarrochiB_JX1709041 Ny_benarrochiB_JX1709071 Ny_benarrochiB_JX1709091
Group[ 7 ] n: 7 ;id: Ny_benarrochiG1_AC15109JF923687 Ny_benarrochiG1_AC18115JF923688 Ny_benarrochiG1_AC18117JF923689 Ny_benarrochiG1_AC18120JF923726 Ny_benarrochiG1_AC4277 Ny_benarrochiG1_AC4275 Ny_benarrochiG1_AC4276
Group[ 8 ] n: 10 ;id: Ny_braziliensis_AC4261 Ny_braziliensis_AC4274 Ny_braziliensis_AC42915 Ny_braziliensis_AM1092 Ny_braziliensis_AM1093 Ny_braziliensis_AM1094 Ny_braziliensis_AM1095 Ny_braziliensis_AM856 Ny_braziliensis_AP21393JF923690 Ny_braziliensis_SP1603JF923691
Group[ 9 ] n: 26 ;id: An_costaiG1_AC1072 An_costaiG1_AC1111 An_costaiG1_AC2027 An_costaiG1_AC2028 An_costaiG1_AC2041 An_costaiG1_AC21410 An_costaiG1_AC21411 An_costaiG1_AC2673 An_costaiG1_AC2681 An_costaiG1_AC2781 An_costaiG1_AC2802 An_costaiG1_AC2811 An_costaiG1_AC2912 An_costaiG1_AC2921 An_costaiG1_AC3144 An_costaiG1_AC3145 An_costaiG1_AC3146 An_costaiG1_AC3167 An_costaiG1_AC3713 An_costaiG1_AC4394 An_costaiG1_AC4824 An_costaiG1_AC971 An_costaiG1_AM12656 An_costaiG1_AM322 An_costaiG1_JX2051281 An_costaiG1_KF6988651
Group[ 10 ] n: 5 ;id: An_costaiG2_AC21412 An_costaiG2_AC21413 An_costaiG2_AC2149 An_costaiG2_AC2911 An_costaiG2_AC3215
Group[ 11 ] n: 19 ;id: An_costaiG3_AC1051 An_costaiG3_AC1061 An_costaiG3_AC1081 An_costaiG3_AC1092 An_costaiG3_AC3961 An_costaiG3_AC4715 An_costaiG3_AM271 An_costaiG3_RO1663 An_costaiG3_RO1671 An_costaiG3_RO1683 An_costaiG3_RO18311 An_costaiG3_RO21623 An_costaiG3_RO21835 An_costaiG3_RO21912 An_costaiG3_RO22221 An_costaiG3_RO22222 An_costaiG3_RO22334 An_costaiG3_RO22335 An_costaiG3_RO22336
Group[ 12 ] n: 10 ;id: An_costaiG4_52055070 An_costaiG4_AC2011 An_costaiG4_AC2012 An_costaiG4_AC2013 An_costaiG4_AC2066 An_costaiG4_AC2148 An_costaiG4_AM272 An_costaiG4_HM0224031 An_costaiG4_HM0224041 An_costaiG4_JX2051271
Group[ 13 ] n: 1 ;id: An_costaiG5_G4AC1073
Group[ 14 ] n: 5 ;id: An_costaiss_BA2112 An_costaiss_BA58100 An_costaiss_BRSP571 An_costaiss_Icapara1 An_costaiss_SP02173
Group[ 15 ] n: 10 ;id: Ny_darlingi_AC1524 Ny_darlingi_AC2021100JF923693 Ny_darlingi_AC30536 Ny_darlingi_AC4365 Ny_darlingi_AM1121 Ny_darlingi_AM2125 Ny_darlingi_AM2126 Ny_darlingi_AM42128 Ny_darlingi_AP130306JF923694 Ny_darlingi_AP170110JF923695
Group[ 16 ] n: 46 ;id: Ny_dunhami_AC1501 Ny_dunhami_AC1521 Ny_dunhami_AC1522 Ny_dunhami_AM327 Ny_dunhami_AM8112 Ny_dunhami_AM818 Ny_dunhami_AM819 Ny_dunhami_BRAM1306JF923698 Ny_dunhami_BRAM1307JF923699 Ny_dunhami_BRAM13113JF923700 Ny_goeldii_AM73104 Ny_goeldii_AM73105 Ny_goeldii_AM73107 Ny_goeldii_AM73112 Ny_goeldii_AM7429 Ny_goeldii_BRAM0301JF923704Grp5 Ny_goeldii_BRAM22101JF923705Grp3 Ny_goeldii_KU8655291Hap1Grp1 Ny_goeldii_KU8655301Hap2Grp3 Ny_goeldii_KU8655311Hap3Grp3 Ny_goeldii_KU8655321Hap4Grp1 Ny_goeldii_KU8655341Hap6Grp1 Ny_goeldii_KU8655361Hap8Grp1 Ny_goeldii_KU8655381Hap10Grp1 Ny_goeldii_KU8655401Hap12Grp1 Ny_goeldii_KU8655441Hap16Grp4 Ny_goeldii_KU8655451Hap17Grp4 Ny_goeldii_KU8655461Hap18Grp4 Ny_goeldii_KU8655481Hap20Grp5 Ny_goeldii_KU8655491Hap21Grp4 Ny_goeldii_KU8655501Hap22Grp4 Ny_goeldii_KU8655511Hap23Grp4 Ny_goeldii_PA70202JF923706 Ny_goeldii_PA70308JF923707 Ny_goeldii_PA70403JF923708 Ny_goeldii_PA71702JF923709 Ny_goeldii_RO1895 Ny_goeldii_RO213JF923711 Ny_nuneztovari_AM73106 Ny_nuneztovari_AM73111 Ny_nuneztovari_AM7430 Ny_nuneztovari_KU8655561Hap28Grp2 Ny_nuneztovari_KU8655571Hap29Grp2 Ny_nuneztovari_RO1107JF923710 Ny_nuneztovari_RO200203JF923713 Ny_nuneztovari_RO402JF923712
Group[ 17 ] n: 21 ;id: An_fluminensisG1_AC4434 An_fluminensisG1_AC4436 An_fluminensisG1_AC4554 An_fluminensisG1_AC4716 An_fluminensisG1_AC4924 An_fluminensisG1_AC4925 An_fluminensisG1_AC4926 An_fluminensisG1_AC5022 An_fluminensisG1_AC517 An_fluminensisG1_AC5339 An_fluminensisG1_AC5340 An_fluminensisG1_AC5341 An_fluminensisG1_AC5342 An_fluminensisG1_AC5343 An_fluminensisG1_AC5344 An_fluminensisG1_AC5345 An_fluminensisG1_AC5346 An_fluminensisG1_AC5347 An_fluminensisG1_AC5348 An_fluminensisG1_AC5349 An_fluminensisG1_AC961
Group[ 18 ] n: 13 ;id: An_fluminensisss_AC4321 An_fluminensisss_AC4435 An_fluminensisss_AC4437 An_fluminensisss_AC4719 An_fluminensisss_AC4826 An_fluminensisss_AC4927 An_fluminensisss_KF670992 An_fluminensisss_KF670993 An_fluminensisss_KF670994 An_fluminensisss_KF670995 An_fluminensisss_KF670996 An_fluminensisss_RJ041MF381677 An_fluminensisss_SP0211MF381699
Group[ 19 ] n: 1 ;id: An_intermedius_SP22106JF923714
Group[ 20 ] n: 16 ;id: Ny_konderi_AC10631 Ny_konderi_AC1066 Ny_konderi_AC1067 Ny_konderi_AC3932 Ny_konderi_AC4307 Ny_konderi_AC466 Ny_konderi_AC483 Ny_konderi_AC5211 Ny_konderi_AP1511JF437966 Ny_konderi_AP2143JF923716 Ny_konderi_AP251100JF437967 Ny_konderi_AP251124JF437968 Ny_konderi_KF8090301 Ny_konderi_KF8090311 Ny_konderi_KF8090321 Ny_konderi_KF8090331
Group[ 21 ] n: 6 ;id: An_malefactor_HQ6226251 An_malefactor_KF6988381 An_malefactor_KF6988391 An_malefactor_KF6988401 An_malefactor_KF6988411 An_malefactor_KF6988421
Group[ 22 ] n: 1 ;id: An_nearmalefactor_AC4717
Group[ 23 ] n: 1 ;id: Ny_nearoswaldoi_SP229
Group[ 24 ] n: 87 ;id: Ny_nrkonderi_AC1053 Ny_nrkonderi_AC1055 Ny_nrkonderi_AC10713 Ny_nrkonderi_AC1121 Ny_nrkonderi_AC1124 Ny_nrkonderi_AC1491 Ny_nrkonderi_AC14910 Ny_nrkonderi_AC14911 Ny_nrkonderi_AC1492 Ny_nrkonderi_AC1523 Ny_nrkonderi_AC1816JF437965 Ny_nrkonderi_AC2042 Ny_nrkonderi_AC21414 Ny_nrkonderi_AC21416 Ny_nrkonderi_AC22512 Ny_nrkonderi_AC22513 Ny_nrkonderi_AC22514 Ny_nrkonderi_AC261 Ny_nrkonderi_AC2641 Ny_nrkonderi_AC2662 Ny_nrkonderi_AC2691 Ny_nrkonderi_AC291 Ny_nrkonderi_AC3013 Ny_nrkonderi_AC311 Ny_nrkonderi_AC3147 Ny_nrkonderi_AC3148 Ny_nrkonderi_AC3149 Ny_nrkonderi_AC3222 Ny_nrkonderi_AC3521 Ny_nrkonderi_AC3657 Ny_nrkonderi_AC3663 Ny_nrkonderi_AC3891 Ny_nrkonderi_AC3892 Ny_nrkonderi_AC3897 Ny_nrkonderi_AC3898 Ny_nrkonderi_AC3901 Ny_nrkonderi_AC3905 Ny_nrkonderi_AC3907 Ny_nrkonderi_AC3911 Ny_nrkonderi_AC3912 Ny_nrkonderi_AC3921 Ny_nrkonderi_AC3922 Ny_nrkonderi_AC3941 Ny_nrkonderi_AC3951 Ny_nrkonderi_AC3952 Ny_nrkonderi_AC3953 Ny_nrkonderi_AC3954 Ny_nrkonderi_AC3955 Ny_nrkonderi_AC40123 Ny_nrkonderi_AC40124 Ny_nrkonderi_AC40125 Ny_nrkonderi_AC40126 Ny_nrkonderi_AC4027 Ny_nrkonderi_AC4028 Ny_nrkonderi_AC4034 Ny_nrkonderi_AC4051 Ny_nrkonderi_AC4301 Ny_nrkonderi_AC4308 Ny_nrkonderi_AC4309 Ny_nrkonderi_AC441 Ny_nrkonderi_AC4433 Ny_nrkonderi_AC4471 Ny_nrkonderi_AC4472 Ny_nrkonderi_AC4501 Ny_nrkonderi_AC4516 Ny_nrkonderi_AC4517 Ny_nrkonderi_AC4529 Ny_nrkonderi_AC4537 Ny_nrkonderi_AC4613 Ny_nrkonderi_AC4638 Ny_nrkonderi_AC4647 Ny_nrkonderi_AC4713 Ny_nrkonderi_AC4721 Ny_nrkonderi_AC4722 Ny_nrkonderi_AC4821 Ny_nrkonderi_AC4918 Ny_nrkonderi_AC4923 Ny_nrkonderi_AC5020 Ny_nrkonderi_AC507 Ny_nrkonderi_AC516 Ny_nrkonderi_AC5329 Ny_nrkonderi_AC5364 Ny_nrkonderi_AC5372 Ny_nrkonderi_AC5373 Ny_nrkonderi_AM473 Ny_nrkonderi_KF6709971 Ny_nrkonderi_KF8091371
Group[ 25 ] n: 5 ;id: Ny_oryzalimnetes_AC372 Ny_oryzalimnetes_AC595 Ny_oryzalimnetes_AC613 Ny_oryzalimnetes_AC991 Ny_oryzalimnetes_SP0903JF923720
Group[ 26 ] n: 19 ;id: Ny_oswaldoiA_AC18102JF923722 Ny_oswaldoiA_AC18107JF923723 Ny_oswaldoiA_AC304 Ny_oswaldoiA_AM1551 Ny_oswaldoiA_AM261 Ny_oswaldoiA_AM323 Ny_oswaldoiA_AM326 Ny_oswaldoiA_AM334 Ny_oswaldoiA_AM491 Ny_oswaldoiA_KF8090341 Ny_oswaldoiA_KF8090501 Ny_oswaldoiA_PA15C1F2 Ny_oswaldoiA_PA15C2F4 Ny_oswaldoiA_PA15C2F7 Ny_oswaldoiA_RO1561 Ny_oswaldoiA_RO1572 Ny_oswaldoiA_RO1662 Ny_oswaldoiA_RO18215 Ny_oswaldoiA_RO22337
Group[ 27 ] n: 13 ;id: Ny_oswaldoiB_KC5550561 Ny_oswaldoiB_KC5550731 Ny_oswaldoiss_AM1731 Ny_oswaldoiss_ES081107JF923721 Ny_oswaldoiss_KF8091261 Ny_oswaldoiss_KF8091281 Ny_oswaldoiss_konderiPR1991JF437973 Ny_oswaldoiss_PR06213JF437969 Ny_oswaldoiss_PR1419JF437970 Ny_oswaldoiss_PR14317JF437971 Ny_oswaldoiss_PR149108JF437972 Ny_oswaldoiss_RO1816JF437974 Ny_oswaldoiss_SP0306JF923724
Group[ 28 ] n: 1 ;id: An_peryassuiG1_RO382
Group[ 29 ] n: 6 ;id: An_peryassuiG2_AC35727 An_peryassuiG2_HM0224051 An_peryassuiG2_KF6988751 An_peryassuiG2_KF6988761 An_peryassuiG2_KF6988771 An_peryassuiG2_PA1276
Group[ 30 ] n: 1 ;id: An_peryassuiG3_AP21282
Group[ 31 ] n: 3 ;id: An_punctimaculaA_YAV648 An_punctimaculaB_WB324 An_punctimaculass_BIR1162
Group[ 32 ] n: 1 ;id: An_punctimaculaG1_AC2264
Group[ 33 ] n: 7 ;id: An_punctimaculaG2_AC21417 An_punctimaculaG2_AC2176 An_punctimaculaG2_AC2245 An_punctimaculaG2_AC2275 An_punctimaculaG2_AC2276 An_punctimaculaG2_AC2277 An_punctimaculaG2_JX2051221
Group[ 34 ] n: 9 ;id: Ny_rangeli_AC1504JF923725 Ny_rangeli_AC18110 Ny_rangeli_AC4718 Ny_rangeli_AC591 Ny_rangeli_AC603 Ny_rangeli_AC611 Ny_rangeli_AC645 Ny_rangeli_AC663 Ny_rangeli_RO1882
Group[ 35 ] n: 24 ;id: Ny_triannulatus_AC1108JF923732 Ny_triannulatus_AC4533 Ny_triannulatus_AC4534 Ny_triannulatus_AC4535 Ny_triannulatus_AP170401JF923733 Ny_triannulatus_ES030301JF923734 Ny_triannulatus_KR9096401 Ny_triannulatus_KR9096511 Ny_triannulatus_KR9096521 Ny_triannulatus_KR9096531 Ny_triannulatus_KR9096541 Ny_triannulatus_KR9096551 Ny_triannulatus_KR9096561 Ny_triannulatus_KR9096571 Ny_triannulatus_KR9096581 Ny_triannulatus_KR9096591 Ny_triannulatus_KR9096601 Ny_triannulatus_KR9096611 Ny_triannulatus_KR9096621 Ny_triannulatus_KR9096631 Ny_triannulatus_KR9096641 Ny_triannulatus_KR9096651 Ny_triannulatus_MG561203JF923735 Ny_triannulatus_SP0902JF923736
Group[ 36 ] n: 3 ;id: Ny_benarrochiG2_RO18164 Ny_benarrochiG2_RO19643 Ny_benarrochiG2_RO22220
